# Supplementary material for: Crystal structure of 2-benzyl­amino-4-(4-bromo­phen­yl)-6,7-di­hydro-5H-cyclo­penta­[b]pyridine-3-carbo­nitrile
Source: Acta Crystallogr E Crystallogr Commun. 2015 Feb 21;71(Pt 3):296–8. doi: 10.1107/S2056989015002820 (PMC4350685; doi:10.1107/S2056989015002820)
Supplement: Supplementary file 1 [file e-71-00296-sup1.cif]

##############################################################################
#                                                                            #
# This CIF contains the data in a paper accepted for publication in          #
# Acta Crystallographica Section E. It conforms to the requirements of       #
# Notes for Authors for Acta Crystallographica Section E, and has been       #
# peer reviewed under the auspices of the IUCr Commission on Journals.       #
#                                                                            #
# Full details of the Crystallographic Information File format               #
# are given in the paper "The Crystallographic Information File (CIF):       #
# a New Standard Archive File for Crystallography" by S. R. Hall, F. H.      #
# Allen and I. D. Brown [Acta Cryst. (1991), A47, 655-685].                  #
#                                                                            #
# The current version of the core CIF dictionary is obtainable from          #
# ftp://ftp.iucr.org/pub/cif_core.dic.                                       #
#                                                                            #
# Software is freely available for graphical display of the structure(s)     #
# in this CIF. For information consult the CIF software page                 #
# http://www.iucr.org/resources/cif/software.                                #
#                                                                            #
# This file may be used for bona fide research purposes within the           #
# scientific community so long as proper attribution is given to the journal # 
# article from which it was obtained.                                        #
#                                                                            #
##############################################################################
data_global
_audit_creation_method     'WinGX routine CIF_UPDATE'
_audit_conform_dict_name     cif_core.dic
_audit_conform_dict_version     2.3
_journal_date_recd_electronic     2015-02-08
_journal_date_accepted     2015-02-10
_journal_name_full     'Acta Crystallographica, Section E'
_journal_year     2015
_journal_volume     71
_journal_issue      3
_journal_page_first     296
_journal_page_last     298
_journal_paper_category     GO
_journal_paper_doi     10.1107/S2056989015002820
_journal_coeditor_code     HB7365
_publ_contact_author_name     'Dr P.L. Nilantha Lakshman'
_publ_contact_author_address
;
Department of Food science and Technology
University of Ruhuna
Mapalana
Kamburupitiya (81100)
Sri Lanka
;
_publ_contact_author_email     'plakshmannilantha@ymail.com'
_publ_contact_author_fax     '+94-41-2292384'
_publ_contact_author_phone     '+94-41-2292200'
_publ_section_title
;\
Crystal structure of
2-benzylamino-4-(4-bromophenyl)-6,7-dihydro-5<i>H</i>-cyclopenta[<i>b</i>]\
pyridine-3-carbonitrile
;
loop_
    _publ_author_name
    _publ_author_footnote
    _publ_author_address
    'Nagalakshmi, R. A.' .
;
Department of Physics
The Madura College,
Madurai 625 011
India
;
    'Suresh, J.' .
;
Department of Physics
The Madura College,
Madurai 625 011
India
;
    'Maharani, S.' .
;
Department of Organic Chemistry
School of Chemistry
Madurai Kamaraj University
Madurai 625 021
India
;
    'Kumar, R. Ranjith' .
;
Department of Organic Chemistry
School of Chemistry
Madurai Kamaraj University
Madurai 625 021
India
;
    'Lakshman, P. L. Nilantha' .
;
Department of Food Science and Technology
University of Ruhuna
Mapalana
Kamburupitiya 81100
Sri Lanka
;
_publ_section_synopsis
;
The packing of the title compound features N---H...N hydrogen bonds, which form
inversion dimers, and weak aromatic \p--\p stacking interactions.
;
data_I
_audit_creation_method     SHELXL-2014/6
_database_code_depnum_ccdc_archive     'CCDC 1048517'
_chemical_name_systematic
;\
2-Benzylamino-4-(4-bromophenyl)-6,7-dihydro-5<i>H</i>-\
cyclopenta[<i>b</i>]pyridine-3-carbonitrile
;
_chemical_name_common     ?
_chemical_formula_moiety     'C22 H18 Br N3'
_chemical_formula_sum     'C22 H18 Br N3'
_chemical_formula_iupac     'C22 H18 Br N3'
_chemical_formula_weight     404.30
_chemical_melting_point     ?
_shelx_space_group_comment
;
The symmetry employed for this shelxl refinement is uniquely defined
by the following loop, which should always be used as a source of
symmetry information in preference to the above space-group names.
They are only intended as comments.
;
_space_group_crystal_system     monoclinic
_space_group_name_H-M_alt     'P 21/c'
_space_group_name_Hall     '-P 2ybc'
loop_
    _space_group_symop_operation_xyz
    'x, y, z'
    '-x, y+1/2, -z+1/2'
    '-x, -y, -z'
    'x, -y-1/2, z-1/2'
_cell_length_a     8.6471(3)
_cell_length_b     18.0807(5)
_cell_length_c     12.0395(4)
_cell_angle_alpha     90
_cell_angle_beta     94.719(2)
_cell_angle_gamma     90
_cell_volume     1875.94(10)
_cell_formula_units_Z     4
_cell_measurement_reflns_used     2000
_cell_measurement_theta_min     2
_cell_measurement_theta_max     31
_cell_measurement_temperature     293(2)
_exptl_crystal_description     block
_exptl_crystal_colour     colourless
_exptl_crystal_size_max     0.21
_exptl_crystal_size_mid     0.19
_exptl_crystal_size_min     0.18
_exptl_crystal_density_diffrn     1.432
_exptl_crystal_density_meas     ?
_exptl_crystal_density_method     ?
_exptl_crystal_F_000     824
_exptl_absorpt_coefficient_mu     2.201
_exptl_absorpt_correction_type     multi-scan
_exptl_absorpt_process_details
;
(SADABS; Bruker, 2004)
;
_shelx_estimated_absorpt_T_min     ?
_shelx_estimated_absorpt_T_max     ?
_exptl_absorpt_correction_T_min     0.967
_exptl_absorpt_correction_T_max     0.974
_diffrn_ambient_temperature     293(2)
_diffrn_radiation_type     MoK\a
_diffrn_radiation_wavelength     0.71073
_diffrn_measurement_device_type     'Bruker Kappa APEXII'
_diffrn_measurement_method     '\w and \f'
_diffrn_detector_area_resol_mean     ?
_diffrn_reflns_number     37065
_diffrn_reflns_av_R_equivalents     0.0397
_diffrn_reflns_theta_min     2.037
_diffrn_reflns_theta_max     24.449
_diffrn_reflns_theta_full     25.242
_diffrn_measured_fraction_theta_max     0.996
_diffrn_measured_fraction_theta_full     0.908
_diffrn_reflns_limit_h_min     -10
_diffrn_reflns_limit_h_max     10
_diffrn_reflns_limit_k_min     -21
_diffrn_reflns_limit_k_max     21
_diffrn_reflns_limit_l_min     -13
_diffrn_reflns_limit_l_max     13
_diffrn_standards_number     0
_diffrn_standards_interval_count     0
_diffrn_standards_decay_%     0
_refine_special_details     ?
_reflns_number_total     3084
_reflns_number_gt     2232
_reflns_threshold_expression     I>2\s(I)
_refine_ls_structure_factor_coef     Fsqd
_refine_ls_matrix_type     full
_refine_ls_R_factor_all     0.0644
_refine_ls_R_factor_gt     0.0364
_refine_ls_wR_factor_gt     0.0833
_refine_ls_wR_factor_ref     0.0993
_refine_ls_goodness_of_fit_ref     1.051
_refine_ls_restrained_S_all     1.051
_refine_ls_number_reflns     3084
_refine_ls_number_parameters     235
_refine_ls_number_restraints     1
_refine_ls_hydrogen_treatment     constr
_refine_ls_weighting_scheme     calc
_refine_ls_weighting_details
              'w=1/[\s^2^(Fo^2^)+(0.0373P)^2^+1.7760P] where P=(Fo^2^+2Fc^2^)/3'
_atom_sites_solution_hydrogens     geom
_atom_sites_solution_primary     ?
_atom_sites_solution_secondary     ?
_refine_ls_shift/su_max     0.000
_refine_ls_shift/su_mean     0.000
_refine_diff_density_max     0.320
_refine_diff_density_min     -0.542
_refine_ls_extinction_method     none
_refine_ls_extinction_coef     .
loop_
    _atom_type_symbol
    _atom_type_description
    _atom_type_scat_dispersion_real
    _atom_type_scat_dispersion_imag
    _atom_type_scat_source
    'C' 'C' 0.0033 0.0016
                         'International Tables Vol C Tables 4.2.6.8 and 6.1.1.4'
    'H' 'H' 0.0000 0.0000
                         'International Tables Vol C Tables 4.2.6.8 and 6.1.1.4'
    'N' 'N' 0.0061 0.0033
                         'International Tables Vol C Tables 4.2.6.8 and 6.1.1.4'
    'Br' 'Br' -0.2901 2.4595
                         'International Tables Vol C Tables 4.2.6.8 and 6.1.1.4'
_computing_data_collection
;
APEX2 (Bruker, 2004)
;
_computing_cell_refinement
;
SAINT (Bruker, 2004)
;
_computing_data_reduction
;
SAINT (Bruker, 2004)
;
_computing_structure_solution
;
SHELXS2013 (Sheldrick, 2008)
;
_computing_structure_refinement
;
SHELXL2014 (Sheldrick, 2015)
;
_computing_molecular_graphics
;
PLATON (Spek, 2009)
;
_computing_publication_material
;
SHELXL2014 (Sheldrick, 2015)
;
loop_
    _atom_site_type_symbol
    _atom_site_label
    _atom_site_fract_x
    _atom_site_fract_y
    _atom_site_fract_z
    _atom_site_U_iso_or_equiv
    _atom_site_adp_type
    _atom_site_calc_flag
    _atom_site_occupancy
    _atom_site_disorder_assembly
    _atom_site_disorder_group
    C C2 0.1424(3) -0.02258(15) 0.3665(2) 0.0368(6) Uani d 1 . .
    C C3 0.1545(3) 0.05038(15) 0.4090(2) 0.0370(6) Uani d 1 . .
    C C4 0.0305(3) 0.10033(15) 0.3938(2) 0.0373(7) Uani d 1 . .
    C C5 -0.1024(3) 0.07382(15) 0.3339(2) 0.0397(7) Uani d 1 . .
    C C6 -0.1033(3) 0.00227(16) 0.2938(2) 0.0395(7) Uani d 1 . .
    C C7 -0.2548(3) -0.01578(19) 0.2298(3) 0.0538(8) Uani d 1 . .
    H H7A -0.2933 -0.0636 0.2515 0.065 Uiso calc 1 . .
    H H7B -0.2446 -0.0158 0.1502 0.065 Uiso calc 1 . .
    C C8 -0.3606(4) 0.0462(2) 0.2624(3) 0.0612(9) Uani d 1 . .
    H H8A -0.4211 0.0304 0.3225 0.073 Uiso calc 1 . .
    H H8B -0.4312 0.0605 0.1993 0.073 Uiso calc 1 . .
    C C9 -0.2551(4) 0.11100(19) 0.3002(3) 0.0566(9) Uani d 1 . .
    H H9A -0.2452 0.1457 0.2398 0.068 Uiso calc 1 . .
    H H9B -0.2944 0.1369 0.3626 0.068 Uiso calc 1 . .
    C C21 0.2666(4) -0.14468(15) 0.3414(3) 0.0469(8) Uani d 1 . .
    H H21A 0.1612 -0.1619 0.3236 0.056 Uiso calc 1 . .
    H H21B 0.3145 -0.1768 0.3989 0.056 Uiso calc 1 . .
    C C22 0.3542(3) -0.15117(16) 0.2394(3) 0.0477(8) Uani d 1 . .
    C C23 0.4514(4) -0.2097(2) 0.2266(4) 0.0782(12) Uani d 1 . .
    H H23 0.4681 -0.2445 0.2832 0.094 Uiso calc 1 . .
    C C24 0.5267(6) -0.2170(3) 0.1270(6) 0.1083(18) Uani d 1 . .
    H H24 0.5913 -0.2572 0.1167 0.130 Uiso calc 1 . .
    C C25 0.5029(7) -0.1644(4) 0.0463(5) 0.1124(19) Uani d 1 . .
    H H25 0.5518 -0.1690 -0.0193 0.135 Uiso calc 1 . .
    C C26 0.4104(6) -0.1059(4) 0.0597(4) 0.1037(16) Uani d 1 . .
    H H26 0.3969 -0.0701 0.0043 0.124 Uiso calc 1 . .
    C C27 0.3361(5) -0.0992(2) 0.1556(3) 0.0746(11) Uani d 1 . .
    H H27 0.2720 -0.0587 0.1642 0.090 Uiso calc 1 . .
    C C31 0.3004(4) 0.07214(15) 0.4625(3) 0.0417(7) Uani d 1 . .
    C C41 0.0463(3) 0.17640(15) 0.4382(2) 0.0379(7) Uani d 1 . .
    C C42 0.0037(4) 0.23703(16) 0.3719(3) 0.0492(8) Uani d 1 . .
    H H42 -0.0396 0.2292 0.2996 0.059 Uiso calc 1 . .
    C C43 0.0239(4) 0.30833(17) 0.4102(3) 0.0557(9) Uani d 1 . .
    H H43 -0.0034 0.3484 0.3642 0.067 Uiso calc 1 . .
    C C44 0.0850(4) 0.31911(16) 0.5177(3) 0.0509(8) Uani d 1 . .
    C C45 0.1276(4) 0.26076(16) 0.5862(3) 0.0490(8) Uani d 1 . .
    H H45 0.1689 0.2691 0.6589 0.059 Uiso calc 1 . .
    C C46 0.1085(3) 0.18992(16) 0.5465(2) 0.0443(7) Uani d 1 . .
    H H46 0.1377 0.1503 0.5928 0.053 Uiso calc 1 . .
    N N1 0.0134(3) -0.04595(12) 0.30696(19) 0.0404(6) Uani d 1 . .
    N N2 0.2614(3) -0.07048(13) 0.3849(2) 0.0477(6) Uani d 1 . .
    H H2 0.3411 -0.0554 0.4262 0.057 Uiso calc 1 . .
    N N3 0.4210(3) 0.08573(15) 0.5025(3) 0.0621(8) Uani d 1 . .
    Br Br1 0.11061(6) 0.41678(2) 0.57329(4) 0.0879(2) Uani d 1 . .
loop_
    _atom_site_aniso_label
    _atom_site_aniso_U_11
    _atom_site_aniso_U_22
    _atom_site_aniso_U_33
    _atom_site_aniso_U_12
    _atom_site_aniso_U_13
    _atom_site_aniso_U_23
    C2 0.0354(16) 0.0361(14) 0.0392(16) 0.0024(12) 0.0045(13) 0.0010(12)
    C3 0.0363(13) 0.0348(14) 0.0400(16) 0.0019(12) 0.0034(11) 0.0004(12)
    C4 0.0388(16) 0.0376(15) 0.0361(16) 0.0038(12) 0.0067(13) 0.0045(12)
    C5 0.0343(16) 0.0440(16) 0.0405(16) 0.0059(13) 0.0016(13) 0.0028(13)
    C6 0.0360(16) 0.0441(16) 0.0382(16) -0.0008(13) 0.0024(13) 0.0024(13)
    C7 0.0413(18) 0.062(2) 0.056(2) -0.0035(15) -0.0059(15) -0.0018(16)
    C8 0.0408(18) 0.073(2) 0.068(2) 0.0067(17) -0.0063(16) -0.0006(19)
    C9 0.0442(19) 0.060(2) 0.064(2) 0.0132(16) -0.0039(16) 0.0023(17)
    C21 0.0464(18) 0.0350(15) 0.059(2) 0.0044(13) 0.0007(15) -0.0004(14)
    C22 0.0360(16) 0.0403(17) 0.066(2) -0.0037(13) 0.0006(15) -0.0141(15)
    C23 0.065(2) 0.055(2) 0.116(3) 0.0057(19) 0.018(2) -0.021(2)
    C24 0.077(3) 0.088(3) 0.165(6) 0.005(3) 0.040(4) -0.054(4)
    C25 0.094(4) 0.144(5) 0.105(4) -0.022(4) 0.039(3) -0.046(4)
    C26 0.090(3) 0.148(5) 0.076(3) -0.005(3) 0.023(3) 0.003(3)
    C27 0.067(2) 0.088(3) 0.070(3) 0.009(2) 0.013(2) 0.008(2)
    C31 0.0387(14) 0.0345(15) 0.0511(18) 0.0053(12) -0.0003(13) -0.0038(13)
    C41 0.0363(16) 0.0360(15) 0.0424(17) 0.0040(12) 0.0092(13) 0.0014(12)
    C42 0.056(2) 0.0439(17) 0.0476(19) 0.0069(15) 0.0013(15) 0.0040(14)
    C43 0.068(2) 0.0391(17) 0.060(2) 0.0125(16) 0.0060(18) 0.0093(15)
    C44 0.059(2) 0.0365(16) 0.060(2) 0.0046(14) 0.0188(17) -0.0043(15)
    C45 0.061(2) 0.0458(18) 0.0416(18) -0.0007(15) 0.0132(15) -0.0035(14)
    C46 0.0503(18) 0.0386(16) 0.0443(19) 0.0050(13) 0.0059(15) 0.0052(13)
    N1 0.0380(14) 0.0380(13) 0.0447(14) 0.0004(11) 0.0003(11) -0.0014(11)
    N2 0.0420(14) 0.0399(14) 0.0596(16) 0.0090(11) -0.0054(12) -0.0115(12)
    N3 0.0459(17) 0.0522(17) 0.086(2) 0.0050(13) -0.0084(16) -0.0154(15)
    Br1 0.1319(4) 0.0405(2) 0.0945(3) 0.0012(2) 0.0293(3) -0.01699(19)
_geom_special_details
;
All e.s.d.'s (except the e.s.d. in the dihedral angle between two l.s. planes)
are estimated using the full covariance matrix. The cell e.s.d.'s are taken
into account individually in the estimation of e.s.d.'s in distances, angles
and torsion angles; correlations between e.s.d.'s in cell parameters are only
used when they are defined by crystal symmetry. An approximate (isotropic)
treatment of cell e.s.d.'s is used for estimating e.s.d.'s involving l.s.
planes.
;
loop_
    _geom_bond_atom_site_label_1
    _geom_bond_atom_site_label_2
    _geom_bond_site_symmetry_2
    _geom_bond_distance
    _geom_bond_publ_flag
    C2 N1 . 1.343(3) ?
    C2 N2 . 1.349(3) ?
    C2 C3 . 1.416(4) ?
    C3 C4 . 1.403(4) ?
    C3 C31 . 1.424(4) ?
    C4 C5 . 1.390(4) ?
    C4 C41 . 1.478(4) ?
    C5 C6 . 1.381(4) ?
    C5 C9 . 1.508(4) ?
    C6 N1 . 1.333(4) ?
    C6 C7 . 1.500(4) ?
    C7 C8 . 1.519(5) ?
    C7 H7A . 0.9700 ?
    C7 H7B . 0.9700 ?
    C8 C9 . 1.531(5) ?
    C8 H8A . 0.9700 ?
    C8 H8B . 0.9700 ?
    C9 H9A . 0.9700 ?
    C9 H9B . 0.9700 ?
    C21 N2 . 1.442(3) ?
    C21 C22 . 1.500(4) ?
    C21 H21A . 0.9700 ?
    C21 H21B . 0.9700 ?
    C22 C23 . 1.368(5) ?
    C22 C27 . 1.378(5) ?
    C23 C24 . 1.418(7) ?
    C23 H23 . 0.9300 ?
    C24 C25 . 1.363(8) ?
    C24 H24 . 0.9300 ?
    C25 C26 . 1.343(7) ?
    C25 H25 . 0.9300 ?
    C26 C27 . 1.372(6) ?
    C26 H26 . 0.9300 ?
    C27 H27 . 0.9300 ?
    C31 N3 . 1.139(4) ?
    C41 C42 . 1.388(4) ?
    C41 C46 . 1.391(4) ?
    C42 C43 . 1.375(4) ?
    C42 H42 . 0.9300 ?
    C43 C44 . 1.371(5) ?
    C43 H43 . 0.9300 ?
    C44 C45 . 1.371(4) ?
    C44 Br1 . 1.895(3) ?
    C45 C46 . 1.372(4) ?
    C45 H45 . 0.9300 ?
    C46 H46 . 0.9300 ?
    N2 H2 . 0.8600 ?
loop_
    _geom_angle_atom_site_label_1
    _geom_angle_atom_site_label_2
    _geom_angle_atom_site_label_3
    _geom_angle_site_symmetry_1
    _geom_angle_site_symmetry_3
    _geom_angle
    _geom_angle_publ_flag
    N1 C2 N2 . . 118.3(2) ?
    N1 C2 C3 . . 121.3(2) ?
    N2 C2 C3 . . 120.3(3) ?
    C4 C3 C2 . . 121.3(3) ?
    C4 C3 C31 . . 121.4(2) ?
    C2 C3 C31 . . 117.3(2) ?
    C5 C4 C3 . . 115.9(2) ?
    C5 C4 C41 . . 123.8(2) ?
    C3 C4 C41 . . 120.3(3) ?
    C6 C5 C4 . . 119.0(3) ?
    C6 C5 C9 . . 110.1(3) ?
    C4 C5 C9 . . 130.9(3) ?
    N1 C6 C5 . . 126.1(3) ?
    N1 C6 C7 . . 122.6(3) ?
    C5 C6 C7 . . 111.3(3) ?
    C6 C7 C8 . . 103.1(3) ?
    C6 C7 H7A . . 111.1 ?
    C8 C7 H7A . . 111.1 ?
    C6 C7 H7B . . 111.1 ?
    C8 C7 H7B . . 111.1 ?
    H7A C7 H7B . . 109.1 ?
    C7 C8 C9 . . 106.5(3) ?
    C7 C8 H8A . . 110.4 ?
    C9 C8 H8A . . 110.4 ?
    C7 C8 H8B . . 110.4 ?
    C9 C8 H8B . . 110.4 ?
    H8A C8 H8B . . 108.6 ?
    C5 C9 C8 . . 103.1(3) ?
    C5 C9 H9A . . 111.2 ?
    C8 C9 H9A . . 111.1 ?
    C5 C9 H9B . . 111.1 ?
    C8 C9 H9B . . 111.2 ?
    H9A C9 H9B . . 109.1 ?
    N2 C21 C22 . . 113.8(2) ?
    N2 C21 H21A . . 108.8 ?
    C22 C21 H21A . . 108.8 ?
    N2 C21 H21B . . 108.8 ?
    C22 C21 H21B . . 108.8 ?
    H21A C21 H21B . . 107.7 ?
    C23 C22 C27 . . 118.6(4) ?
    C23 C22 C21 . . 120.6(3) ?
    C27 C22 C21 . . 120.8(3) ?
    C22 C23 C24 . . 119.8(4) ?
    C22 C23 H23 . . 120.1 ?
    C24 C23 H23 . . 120.1 ?
    C25 C24 C23 . . 119.0(4) ?
    C25 C24 H24 . . 120.5 ?
    C23 C24 H24 . . 120.5 ?
    C26 C25 C24 . . 121.4(5) ?
    C26 C25 H25 . . 119.3 ?
    C24 C25 H25 . . 119.3 ?
    C25 C26 C27 . . 119.7(5) ?
    C25 C26 H26 . . 120.2 ?
    C27 C26 H26 . . 120.2 ?
    C26 C27 C22 . . 121.5(4) ?
    C26 C27 H27 . . 119.2 ?
    C22 C27 H27 . . 119.2 ?
    N3 C31 C3 . . 175.7(3) ?
    C42 C41 C46 . . 117.7(3) ?
    C42 C41 C4 . . 121.0(3) ?
    C46 C41 C4 . . 121.3(2) ?
    C43 C42 C41 . . 121.8(3) ?
    C43 C42 H42 . . 119.1 ?
    C41 C42 H42 . . 119.1 ?
    C44 C43 C42 . . 118.6(3) ?
    C44 C43 H43 . . 120.7 ?
    C42 C43 H43 . . 120.7 ?
    C45 C44 C43 . . 121.5(3) ?
    C45 C44 Br1 . . 119.1(3) ?
    C43 C44 Br1 . . 119.4(2) ?
    C44 C45 C46 . . 119.3(3) ?
    C44 C45 H45 . . 120.3 ?
    C46 C45 H45 . . 120.3 ?
    C45 C46 C41 . . 121.1(3) ?
    C45 C46 H46 . . 119.4 ?
    C41 C46 H46 . . 119.4 ?
    C6 N1 C2 . . 116.4(2) ?
    C2 N2 C21 . . 125.7(2) ?
    C2 N2 H2 . . 117.2 ?
    C21 N2 H2 . . 117.2 ?
loop_
    _geom_torsion_atom_site_label_1
    _geom_torsion_atom_site_label_2
    _geom_torsion_atom_site_label_3
    _geom_torsion_atom_site_label_4
    _geom_torsion_site_symmetry_1
    _geom_torsion_site_symmetry_2
    _geom_torsion_site_symmetry_3
    _geom_torsion_site_symmetry_4
    _geom_torsion
    _geom_torsion_publ_flag
    N1 C2 C3 C4 . . . . 2.1(4) ?
    N2 C2 C3 C4 . . . . -178.0(3) ?
    N1 C2 C3 C31 . . . . -174.6(3) ?
    N2 C2 C3 C31 . . . . 5.3(4) ?
    C2 C3 C4 C5 . . . . -0.6(4) ?
    C31 C3 C4 C5 . . . . 175.9(3) ?
    C2 C3 C4 C41 . . . . -179.5(2) ?
    C31 C3 C4 C41 . . . . -3.0(4) ?
    C3 C4 C5 C6 . . . . -0.5(4) ?
    C41 C4 C5 C6 . . . . 178.3(3) ?
    C3 C4 C5 C9 . . . . -179.1(3) ?
    C41 C4 C5 C9 . . . . -0.3(5) ?
    C4 C5 C6 N1 . . . . 0.3(4) ?
    C9 C5 C6 N1 . . . . 179.1(3) ?
    C4 C5 C6 C7 . . . . -178.9(3) ?
    C9 C5 C6 C7 . . . . 0.0(4) ?
    N1 C6 C7 C8 . . . . 166.1(3) ?
    C5 C6 C7 C8 . . . . -14.7(4) ?
    C6 C7 C8 C9 . . . . 23.4(4) ?
    C6 C5 C9 C8 . . . . 14.7(3) ?
    C4 C5 C9 C8 . . . . -166.6(3) ?
    C7 C8 C9 C5 . . . . -23.4(4) ?
    N2 C21 C22 C23 . . . . 138.8(3) ?
    N2 C21 C22 C27 . . . . -42.5(4) ?
    C27 C22 C23 C24 . . . . -2.2(5) ?
    C21 C22 C23 C24 . . . . 176.6(3) ?
    C22 C23 C24 C25 . . . . 1.4(7) ?
    C23 C24 C25 C26 . . . . 0.2(8) ?
    C24 C25 C26 C27 . . . . -1.0(9) ?
    C25 C26 C27 C22 . . . . 0.2(7) ?
    C23 C22 C27 C26 . . . . 1.4(6) ?
    C21 C22 C27 C26 . . . . -177.3(4) ?
    C5 C4 C41 C42 . . . . -47.5(4) ?
    C3 C4 C41 C42 . . . . 131.3(3) ?
    C5 C4 C41 C46 . . . . 134.4(3) ?
    C3 C4 C41 C46 . . . . -46.8(4) ?
    C46 C41 C42 C43 . . . . 1.0(4) ?
    C4 C41 C42 C43 . . . . -177.1(3) ?
    C41 C42 C43 C44 . . . . -1.3(5) ?
    C42 C43 C44 C45 . . . . 0.8(5) ?
    C42 C43 C44 Br1 . . . . -178.9(2) ?
    C43 C44 C45 C46 . . . . -0.1(5) ?
    Br1 C44 C45 C46 . . . . 179.7(2) ?
    C44 C45 C46 C41 . . . . -0.2(5) ?
    C42 C41 C46 C45 . . . . -0.2(4) ?
    C4 C41 C46 C45 . . . . 177.9(3) ?
    C5 C6 N1 C2 . . . . 1.1(4) ?
    C7 C6 N1 C2 . . . . -179.8(3) ?
    N2 C2 N1 C6 . . . . 177.9(3) ?
    C3 C2 N1 C6 . . . . -2.2(4) ?
    N1 C2 N2 C21 . . . . 3.3(4) ?
    C3 C2 N2 C21 . . . . -176.6(3) ?
    C22 C21 N2 C2 . . . . 98.5(3) ?
loop_
    _geom_hbond_atom_site_label_D
    _geom_hbond_atom_site_label_H
    _geom_hbond_atom_site_label_A
    _geom_hbond_site_symmetry_A
    _geom_hbond_distance_DH
    _geom_hbond_distance_HA
    _geom_hbond_distance_DA
    _geom_hbond_angle_DHA
    N2 H2 N3 3_656 0.86 2.23 2.974(4) 145
_shelx_hkl_file
;
  -1   0   0  342.41    7.75
  -1   0   0  303.61    6.02
   1   0   0  346.14    6.02
   1   0   0  324.16    5.14
   1   0   0  354.32    5.36
   1   0   0  363.36    6.23
   1   0   0  343.33   10.35
   1   0   0  300.98    6.01
  -2   0   0  115.74    3.49
  -2   0   0  113.06    1.81
  -2   0   0  110.67    2.03
  -2   0   0  113.44    2.63
  -2   0   0  110.22    1.88
  -2   0   0  111.83    2.03
  -2   0   0  108.89    2.09
   2   0   0  114.08    3.47
   2   0   0  111.52    2.03
   2   0   0  113.96    2.04
   2   0   0  113.17    2.11
   2   0   0  114.37    1.81
   2   0   0  113.55    2.64
   2   0   0  113.48    1.73
   2   0   0  114.48    2.09
   2   0   0  109.77    1.82
  -3   0   0    0.23    0.07
  -3   0   0    0.36    0.14
  -3   0   0    0.23    0.12
  -3   0   0    0.25    0.12
  -3   0   0    0.19    0.21
  -3   0   0    0.31    0.20
   3   0   0    0.35    0.14
   3   0   0    0.33    0.17
   3   0   0    0.47    0.19
   3   0   0    0.65    0.22
   3   0   0    0.29    0.11
   3   0   0    0.31    0.12
   3   0   0    0.46    0.20
  -4   0   0   31.46    1.25
  -4   0   0   29.59    0.53
  -4   0   0   29.35    0.68
  -4   0   0   29.44    0.72
  -4   0   0   31.49    0.71
   4   0   0   30.94    0.67
   4   0   0   29.50    1.03
   4   0   0   30.65    0.75
   4   0   0   29.87    0.60
   4   0   0   30.03    0.76
   4   0   0   31.01    1.19
  -5   0   0   64.63    1.33
  -5   0   0   62.94    1.20
  -5   0   0   61.30    1.34
  -5   0   0   60.52    1.05
   5   0   0   62.31    1.92
   5   0   0   65.98    1.34
   5   0   0   63.38    1.40
   5   0   0   66.96    1.30
   5   0   0   63.29    1.10
  -6   0   0    7.20    0.49
  -6   0   0    6.85    0.55
  -6   0   0    6.63    0.46
   6   0   0    7.44    0.48
   6   0   0    7.23    0.42
   6   0   0    7.05    0.47
   6   0   0    7.44    0.82
  -7   0   0   12.40    0.81
  -7   0   0   11.62    0.57
  -7   0   0   11.04    0.71
  -7   0   0   10.93    0.59
   7   0   0   11.07    0.79
   7   0   0   12.32    1.07
   7   0   0   10.06    0.52
   7   0   0   11.32    0.79
  -8   0   0   15.89    0.70
  -8   0   0   15.90    0.82
  -8   0   0   15.77    0.71
   8   0   0   15.86    0.64
   8   0   0   16.18    0.94
   8   0   0   16.17    1.31
   8   0   0   16.74    0.79
  -9   0   0    2.02    0.58
  -9   0   0    1.28    0.62
  -9   0   0    1.56    0.49
   9   0   0    2.14    0.54
   9   0   0   -0.46    1.01
   9   0   0    1.99    0.62
   9   0   0    2.16    0.45
 -10   0   0    0.65    0.87
 -10   0   0    0.77    0.55
 -10   0   0    0.00    0.67
  10   0   0    1.31    0.80
  10   0   0    0.18    0.67
  10   0  -1   -2.28    1.10
  10   0  -1   -0.52    0.48
  10   0  -1    1.60    0.81
 -10   0   1   -0.46    0.50
 -10   0   1    0.09    0.56
 -10   0   1    0.26    0.88
   9   0  -1    0.18    0.50
   9   0  -1    0.47    0.42
   9   0  -1   -0.63    0.71
   9   0  -1    0.02    0.60
  -9   0   1    0.31    0.74
  -9   0   1   -0.38    0.61
  -9   0   1    0.03    0.50
   8   0  -1   -0.68    0.59
   8   0  -1    0.45    0.44
   8   0  -1    0.02    0.50
   8   0  -1   -0.04    0.36
  -8   0   1   -0.90    0.40
  -8   0   1    0.93    0.63
  -8   0   1    0.55    0.40
   7   0  -1   -0.15    0.32
   7   0  -1    0.10    0.53
   7   0  -1   -0.19    0.36
   7   0  -1   -0.52    0.42
  -7   0   1    0.34    0.45
  -7   0   1    0.02    0.53
  -7   0   1   -0.56    0.35
   6   0  -1    0.12    0.27
   6   0  -1   -0.33    0.35
   6   0  -1   -0.64    0.40
   6   0  -1    0.19    0.60
  -6   0   1    0.33    0.39
  -6   0   1   -0.04    0.14
  -6   0   1   -0.09    0.43
  -6   0   1   -0.26    0.26
   5   0  -1   -0.20    0.22
   5   0  -1   -0.23    0.24
   5   0  -1   -0.23    0.29
   5   0  -1    0.21    0.35
  -5   0   1   -0.30    0.28
  -5   0   1    0.10    0.25
  -5   0   1    0.03    0.13
  -5   0   1    0.15    0.22
  -5   0   1    0.05    0.22
   4   0  -1   -0.15    0.23
   4   0  -1    0.02    0.15
   4   0  -1    0.26    0.38
   4   0  -1   -0.15    0.27
   4   0  -1   -0.13    0.18
  -4   0   1    0.18    0.18
  -4   0   1    0.04    0.18
  -4   0   1    0.24    0.20
  -4   0   1   -0.18    0.22
   3   0  -1   -0.24    0.14
   3   0  -1    0.12    0.13
   3   0  -1    0.31    0.21
   3   0  -1   -0.06    0.10
   3   0  -1   -0.18    0.12
   3   0  -1    0.04    0.10
  -3   0   1    0.02    0.11
  -3   0   1    0.10    0.15
  -3   0   1   -0.25    0.18
  -3   0   1   -0.10    0.11
  -3   0   1    0.08    0.17
  -3   0   1    0.03    0.13
  -3   0   1   -0.04    0.12
   2   0  -1   -0.15    0.12
   2   0  -1   -0.09    0.10
   2   0  -1   -0.02    0.10
   2   0  -1    0.19    0.12
   2   0  -1   -0.02    0.09
   2   0  -1   -0.08    0.10
  -2   0   1    0.45    0.15
  -2   0   1    0.06    0.08
  -2   0   1   -0.07    0.09
  -2   0   1   -0.18    0.11
  -2   0   1   -0.09    0.09
  -2   0   1   -0.05    0.10
   1   0  -1   -0.29    0.05
   1   0  -1   -0.10    0.06
   1   0  -1   -0.32    0.08
  -1   0   1   -0.20    0.06
  -1   0   1   -0.28    0.05
  -1   0   1   -0.18    0.07
  -1   0   1   -0.15    0.08
   0   0  -1   -0.11    0.01
   0   0  -1   -0.09    0.01
   0   0  -1   -0.08    0.01
   0   0  -1   -0.09    0.01
   0   0  -1   -0.09    0.02
   0   0  -1   -0.12    0.01
   0   0   1   -0.09    0.01
   0   0   1   -0.06    0.02
   0   0   1   -0.06    0.01
   0   0   1   -0.09    0.02
   0   0   1   -0.09    0.01
   0   0   1   -0.08    0.02
   0   0   1   -0.08    0.02
  -1   0  -1    0.01    0.04
  -1   0  -1    0.04    0.08
  -1   0  -1   -0.01    0.06
  -1   0  -1    0.22    0.05
  -1   0  -1    0.02    0.05
  -1   0  -1    0.04    0.05
   1   0   1    0.04    0.05
   1   0   1    0.07    0.09
   1   0   1   -0.03    0.11
   1   0   1    0.03    0.06
   1   0   1    0.08    0.07
   1   0   1   -0.04    0.04
  -2   0  -1   -0.04    0.14
  -2   0  -1    0.08    0.09
  -2   0  -1    0.09    0.10
  -2   0  -1   -0.10    0.17
  -2   0  -1    0.10    0.09
  -2   0  -1   -0.01    0.05
  -2   0  -1    0.00    0.13
   2   0   1    0.01    0.10
   2   0   1    0.01    0.14
   2   0   1    0.16    0.14
   2   0   1    0.01    0.08
   2   0   1   -0.12    0.09
   2   0   1   -0.23    0.05
  -3   0  -1   -0.12    0.21
  -3   0  -1    0.06    0.08
  -3   0  -1    0.06    0.14
  -3   0  -1   -0.02    0.13
  -3   0  -1   -0.12    0.14
   3   0   1    0.03    0.07
   3   0   1    0.01    0.19
   3   0   1   -0.01    0.14
   3   0   1    0.00    0.08
   3   0   1   -0.21    0.12
  -4   0  -1   -0.12    0.20
  -4   0  -1   -0.18    0.13
  -4   0  -1    0.22    0.20
   4   0   1    0.10    0.28
   4   0   1    0.15    0.38
   4   0   1   -0.08    0.19
   4   0   1   -0.03    0.11
  -5   0  -1   -0.40    0.26
  -5   0  -1    0.07    0.25
  -5   0  -1   -0.15    0.15
  -5   0  -1   -0.02    0.16
   5   0   1   -0.14    0.24
   5   0   1    0.02    0.38
   5   0   1   -0.06    0.24
   5   0   1   -0.29    0.47
   5   0   1   -0.17    0.28
   5   0   1    0.14    0.14
  -6   0  -1    0.21    0.34
  -6   0  -1   -0.11    0.27
  -6   0  -1   -0.11    0.22
  -6   0  -1    0.33    0.31
   6   0   1    0.36    0.46
   6   0   1   -0.11    0.35
   6   0   1    0.00    0.16
   6   0   1   -0.15    0.28
   6   0   1   -0.30    0.29
   6   0   1    0.45    0.45
  -7   0  -1    0.19    0.33
  -7   0  -1   -0.56    0.26
  -7   0  -1    0.06    0.40
  -7   0  -1    0.10    0.38
   7   0   1   -0.10    0.54
   7   0   1   -0.02    0.36
   7   0   1   -0.11    0.31
   7   0   1   -0.01    0.35
   7   0   1    0.13    0.44
  -8   0  -1   -0.07    0.48
  -8   0  -1    1.15    0.65
  -8   0  -1    0.41    0.40
   8   0   1   -0.76    0.85
   8   0   1    0.27    0.59
   8   0   1    0.12    0.37
   8   0   1   -0.07    0.38
  -9   0  -1   -0.31    0.40
  -9   0  -1   -0.23    0.43
  -9   0  -1    0.33    0.55
   9   0   1   -0.68    0.74
   9   0   1    0.88    0.43
   9   0   1   -0.15    0.49
   9   0   1   -0.02    0.43
  10   0  -2    3.08    0.64
  10   0  -2    1.15    0.71
 -10   0   2    0.90    0.55
 -10   0   2    2.32    0.90
 -10   0   2    2.22    0.61
   9   0  -2   10.09    0.65
   9   0  -2   11.13    1.04
   9   0  -2    7.43    0.76
   9   0  -2    6.28    0.92
  -9   0   2    9.16    0.90
  -9   0   2    9.40    0.78
   8   0  -2   36.66    1.27
   8   0  -2   36.07    1.94
   8   0  -2   37.78    0.90
   8   0  -2   39.97    1.28
  -8   0   2   37.78    1.18
  -8   0   2   36.62    1.16
  -8   0   2   35.50    1.13
   7   0  -2   13.31    0.55
   7   0  -2   13.61    1.10
   7   0  -2   12.49    0.81
   7   0  -2   14.24    0.68
  -7   0   2   12.59    0.64
  -7   0   2   13.14    0.70
  -7   0   2   13.68    0.72
  -7   0   2   13.29    0.39
   6   0  -2   28.14    0.93
   6   0  -2   29.57    0.92
   6   0  -2   30.71    1.43
   6   0  -2   28.73    0.68
  -6   0   2   29.05    0.62
  -6   0   2   29.49    0.88
  -6   0   2   28.52    0.85
  -6   0   2   29.50    0.79
  -6   0   2   27.10    1.32
   5   0  -2   95.59    2.02
   5   0  -2  101.84    1.96
   5   0  -2   99.51    1.60
   5   0  -2   93.99    2.56
  -5   0   2   96.19    1.74
  -5   0   2   95.49    2.00
  -5   0   2   97.53    3.17
  -5   0   2   94.04    1.93
   4   0  -2   25.53    0.94
   4   0  -2   25.58    0.54
   4   0  -2   25.26    0.72
   4   0  -2   24.45    0.65
  -4   0   2   26.69    0.62
  -4   0   2   25.17    0.67
  -4   0   2   24.86    0.66
  -4   0   2   25.75    1.01
   3   0  -2   24.81    0.67
   3   0  -2   26.32    0.51
   3   0  -2   26.19    0.62
   3   0  -2   27.28    0.86
   3   0  -2   27.30    0.64
  -3   0   2   26.08    0.51
  -3   0   2   26.27    0.65
  -3   0   2   26.76    0.58
  -3   0   2   26.66    0.66
  -3   0   2   26.96    0.65
   2   0  -2  340.72    6.49
   2   0  -2  343.95    5.41
   2   0  -2  358.35    6.11
   2   0  -2  360.11    7.86
   2   0  -2  336.71    6.31
   2   0  -2  345.21    6.37
   2   0  -2  351.78    5.43
  -2   0   2  342.12    5.33
  -2   0   2  346.50    6.10
  -2   0   2  339.03    5.42
  -2   0   2  357.75    6.41
  -2   0   2  331.12    6.37
  -2   0   2  359.81    7.76
  -2   0   2  343.14    6.23
   1   0  -2  228.10    5.10
   1   0  -2  220.62    6.88
   1   0  -2  225.17    3.49
   1   0  -2  218.75    4.14
   1   0  -2  225.59    4.11
   1   0  -2  217.02    3.98
   1   0  -2  228.18    3.94
  -1   0   2  216.28    6.82
  -1   0   2  230.80    4.09
  -1   0   2  216.84    3.52
  -1   0   2  227.87    3.94
  -1   0   2  219.11    3.39
  -1   0   2  218.47    4.11
  -1   0   2  221.99    4.97
  -1   0   2  225.53    3.93
   0   0  -2   68.07    2.11
   0   0  -2   66.64    1.22
   0   0  -2   67.18    1.26
   0   0  -2   64.85    1.21
   0   0  -2   65.19    1.25
   0   0  -2   65.08    1.06
   0   0  -2   67.87    1.04
   0   0   2   64.34    1.26
   0   0   2   66.29    1.26
   0   0   2   64.30    1.04
   0   0   2   66.16    1.21
   0   0   2   64.29    2.11
   0   0   2   66.25    1.06
   0   0   2   65.56    1.21
  -1   0  -2   18.78    0.33
  -1   0  -2   20.55    0.39
  -1   0  -2   20.31    0.45
  -1   0  -2   20.08    0.44
  -1   0  -2   21.97    0.84
  -1   0  -2   20.89    0.57
  -1   0  -2   20.78    0.42
   1   0   2   20.68    0.87
   1   0   2   21.10    0.33
   1   0   2   20.27    0.39
   1   0   2   20.65    0.45
   1   0   2   20.21    0.45
   1   0   2   20.27    0.58
   1   0   2   20.37    0.43
  -2   0  -2    0.49    0.13
  -2   0  -2    0.54    0.15
  -2   0  -2    0.44    0.11
  -2   0  -2    0.25    0.17
  -2   0  -2    0.73    0.09
  -2   0  -2    0.39    0.17
  -2   0  -2    0.78    0.07
   2   0   2    0.68    0.16
   2   0   2    0.34    0.12
   2   0   2    0.51    0.10
   2   0   2    0.42    0.19
   2   0   2    0.41    0.16
   2   0   2    0.68    0.08
  -3   0  -2  331.49    5.25
  -3   0  -2  326.94    6.12
  -3   0  -2  336.60    5.90
  -3   0  -2  331.83    5.90
  -3   0  -2  328.87    5.31
   3   0   2  341.83    5.19
   3   0   2  332.69    5.50
   3   0   2  327.97   10.20
   3   0   2  338.88    5.90
   3   0   2  333.08    7.55
  -4   0  -2   58.33    1.08
  -4   0  -2   55.24    1.18
  -4   0  -2   58.14    1.04
   4   0   2   56.52    1.20
   4   0   2   55.89    0.96
   4   0   2   56.73    2.17
   4   0   2   56.85    1.62
  -5   0  -2    3.83    0.23
  -5   0  -2    3.75    0.34
  -5   0  -2    3.76    0.42
  -5   0  -2    4.25    0.31
   5   0   2    4.55    0.18
   5   0   2    3.60    0.47
   5   0   2    3.88    0.41
   5   0   2    5.71    0.90
  -6   0  -2    1.32    0.18
  -6   0  -2    2.01    0.35
  -6   0  -2    2.16    0.36
  -6   0  -2    2.39    0.30
   6   0   2    2.00    0.52
   6   0   2    2.42    0.36
   6   0   2    1.89    0.50
   6   0   2    1.72    0.31
   6   0   2    1.80    0.34
  -7   0  -2   28.31    0.75
  -7   0  -2   28.08    0.92
  -7   0  -2   30.24    0.87
   7   0   2   30.79    1.06
   7   0   2   31.29    1.83
   7   0   2   28.57    1.44
   7   0   2   29.55    0.91
   7   0   2   29.38    0.78
  -8   0  -2    3.90    0.44
  -8   0  -2    4.17    0.56
  -8   0  -2    3.13    0.51
   8   0   2    3.05    0.56
   8   0   2    2.41    0.74
   8   0   2    3.66    0.47
   8   0   2    2.61    0.72
   8   0   2    3.92    0.65
  -9   0  -2    2.67    0.61
  -9   0  -2    0.95    0.56
  -9   0  -2    2.43    0.47
   9   0   2    2.43    0.55
   9   0   2   -0.65    1.06
   9   0   2    1.98    0.64
   9   0   2    2.28    0.48
   9   0  -3   -0.45    0.61
   9   0  -3    0.83    0.45
   9   0  -3   -1.30    0.69
  -9   0   3   -0.41    0.47
  -9   0   3    0.55    0.56
  -9   0   3   -1.07    0.56
   8   0  -3   -0.07    0.60
   8   0  -3    0.27    0.56
   8   0  -3    0.36    0.39
  -8   0   3    0.90    0.67
  -8   0   3   -0.65    0.53
  -8   0   3    0.85    0.59
   7   0  -3    0.19    0.72
   7   0  -3   -0.77    0.48
   7   0  -3   -0.67    0.34
  -7   0   3    0.08    0.40
  -7   0   3    0.58    0.51
  -7   0   3    0.15    0.41
   6   0  -3    0.17    0.30
   6   0  -3    0.68    0.62
   6   0  -3    0.11    0.42
  -6   0   3    0.40    0.37
  -6   0   3   -0.43    0.31
  -6   0   3    0.49    0.42
  -6   0   3    0.17    0.34
   5   0  -3   -0.56    0.33
   5   0  -3   -0.25    0.25
   5   0  -3    0.00    0.35
  -5   0   3    0.12    0.28
  -5   0   3    0.04    0.23
  -5   0   3   -0.11    0.23
  -5   0   3    0.52    0.35
   4   0  -3   -0.23    0.28
   4   0  -3    0.04    0.28
   4   0  -3    0.19    0.21
  -4   0   3    0.19    0.20
  -4   0   3   -0.07    0.23
  -4   0   3    0.16    0.21
   3   0  -3   -0.10    0.24
   3   0  -3    0.09    0.20
   3   0  -3    0.08    0.17
   3   0  -3   -0.04    0.17
  -3   0   3    0.12    0.22
  -3   0   3   -0.04    0.18
  -3   0   3   -0.05    0.16
   2   0  -3    0.00    0.14
   2   0  -3    0.12    0.14
   2   0  -3   -0.12    0.11
   2   0  -3   -0.18    0.14
   2   0  -3    0.02    0.15
  -2   0   3    0.26    0.13
  -2   0   3    0.03    0.14
  -2   0   3   -0.08    0.13
  -2   0   3    0.14    0.14
  -2   0   3   -0.05    0.12
  -2   0   3    0.38    0.20
  -2   0   3    0.04    0.10
  -2   0   3    0.14    0.18
   1   0  -3    0.04    0.12
   1   0  -3    0.23    0.12
   1   0  -3   -0.23    0.14
   1   0  -3    0.01    0.07
   1   0  -3   -0.06    0.11
   1   0  -3    0.33    0.18
   1   0  -3    0.09    0.09
  -1   0   3   -0.03    0.11
  -1   0   3   -0.13    0.12
  -1   0   3    0.37    0.13
  -1   0   3    0.16    0.17
  -1   0   3    0.24    0.13
  -1   0   3    0.01    0.15
   0   0  -3   -0.05    0.08
   0   0  -3   -0.11    0.13
   0   0  -3    0.11    0.08
   0   0  -3   -0.37    0.10
   0   0  -3   -0.17    0.12
   0   0  -3   -0.45    0.14
   0   0  -3   -0.11    0.11
   0   0   3   -0.22    0.11
   0   0   3   -0.15    0.19
   0   0   3   -0.13    0.14
   0   0   3   -0.21    0.14
   0   0   3    0.31    0.14
   0   0   3   -0.04    0.07
  -1   0  -3   -0.26    0.14
  -1   0  -3   -0.04    0.10
  -1   0  -3    0.04    0.16
  -1   0  -3   -0.15    0.11
  -1   0  -3   -0.02    0.03
  -1   0  -3    0.09    0.12
   1   0   3   -0.02    0.15
   1   0   3   -0.12    0.12
   1   0   3   -0.01    0.18
   1   0   3    0.15    0.11
   1   0   3    0.05    0.05
   1   0   3   -0.18    0.11
   1   0   3   -0.15    0.10
  -2   0  -3    0.16    0.14
  -2   0  -3   -0.08    0.07
  -2   0  -3    0.15    0.16
  -2   0  -3   -0.02    0.13
  -2   0  -3   -0.14    0.08
   2   0   3   -0.08    0.15
   2   0   3   -0.01    0.06
   2   0   3   -0.11    0.13
   2   0   3    0.10    0.22
  -3   0  -3   -0.21    0.13
  -3   0  -3    0.02    0.25
  -3   0  -3    0.20    0.16
  -3   0  -3    0.13    0.16
   3   0   3    0.01    0.11
   3   0   3   -0.12    0.17
   3   0   3    0.49    0.31
   3   0   3   -0.12    0.25
  -4   0  -3    0.14    0.31
  -4   0  -3    0.20    0.27
  -4   0  -3   -0.22    0.19
   4   0   3    0.12    0.43
   4   0   3   -0.07    0.39
   4   0   3   -0.16    0.29
   4   0   3   -0.19    0.12
   4   0   3    0.13    0.16
  -5   0  -3   -0.28    0.23
  -5   0  -3   -0.07    0.20
  -5   0  -3    0.05    0.27
   5   0   3    0.11    0.36
   5   0   3    0.07    0.13
   5   0   3    0.20    0.49
   5   0   3    0.69    0.53
  -6   0  -3   -0.06    0.30
  -6   0  -3   -0.04    0.26
  -6   0  -3   -0.08    0.33
   6   0   3    0.09    0.46
   6   0   3   -0.05    0.40
   6   0   3    0.09    0.44
  -7   0  -3    0.12    0.55
  -7   0  -3    0.12    0.32
  -7   0  -3   -0.94    0.41
   7   0   3   -0.06    0.40
   7   0   3   -0.13    0.69
   7   0   3   -0.23    0.38
   7   0   3   -0.27    0.56
  -8   0  -3   -0.85    0.43
  -8   0  -3   -0.11    0.46
  -8   0  -3    0.49    0.38
   8   0   3   -0.69    0.43
   8   0   3   -0.76    0.70
   8   0   3    0.70    0.54
   8   0   3    0.50    0.45
   8   0   3   -0.57    0.65
  -9   0  -3   -0.06    0.55
  -9   0  -3   -0.47    0.43
  -9   0  -3   -0.91    0.50
   9   0   3   -0.80    0.76
   9   0   3    0.13    0.45
   9   0   3    0.61    0.50
   9   0   3    0.34    0.71
   9   0  -4    0.57    0.49
   9   0  -4   -0.17    0.69
   9   0  -4    0.82    0.47
   9   0  -4    0.27    0.75
  -9   0   4    0.62    0.59
  -9   0   4   -0.46    0.57
  -9   0   4   -0.12    0.50
   8   0  -4    3.28    0.65
   8   0  -4    3.84    0.71
   8   0  -4    3.61    0.71
   8   0  -4    4.28    0.46
  -8   0   4    3.28    0.58
  -8   0   4    3.59    0.51
  -8   0   4    4.63    0.59
   7   0  -4   39.04    1.28
   7   0  -4   41.50    1.25
   7   0  -4   39.06    1.60
   7   0  -4   39.20    0.86
  -7   0   4   40.76    1.26
  -7   0   4   39.78    1.06
  -7   0   4   40.45    1.16
   6   0  -4   35.01    0.98
   6   0  -4   34.52    0.81
   6   0  -4   37.61    1.56
   6   0  -4   35.29    1.13
  -6   0   4   36.20    0.93
  -6   0   4   35.75    1.11
  -6   0   4   37.20    1.13
  -6   0   4   33.73    1.42
   5   0  -4    1.37    0.52
   5   0  -4    1.42    0.42
   5   0  -4    1.72    0.32
   5   0  -4    1.59    0.30
  -5   0   4    1.96    0.40
  -5   0   4    1.51    0.39
  -5   0   4    1.31    0.43
   4   0  -4    7.56    0.55
   4   0  -4    7.30    0.50
   4   0  -4    7.10    0.57
   4   0  -4    7.39    0.37
  -4   0   4    8.38    0.40
  -4   0   4    7.88    0.58
  -4   0   4    6.59    0.56
  -4   0   4    7.85    0.52
   3   0  -4   98.10    1.90
   3   0  -4   99.63    2.00
   3   0  -4   97.49    2.40
  -3   0   4   97.20    3.13
  -3   0   4   96.68    1.92
  -3   0   4   97.27    1.69
  -3   0   4   96.83    2.00
   2   0  -4  115.16    2.18
   2   0  -4  116.48    2.29
   2   0  -4  116.89    1.88
  -2   0   4  117.34    1.94
  -2   0   4  118.45    2.21
  -2   0   4  115.82    3.69
  -2   0   4  114.56    2.30
   1   0  -4   81.08    1.33
   1   0  -4   85.33    1.36
   1   0  -4   82.71    2.69
   1   0  -4   81.81    1.57
   1   0  -4   80.21    1.57
   1   0  -4   79.70    1.62
  -1   0   4   81.40    2.70
  -1   0   4   79.44    1.64
  -1   0   4   83.02    1.33
  -1   0   4   79.83    1.35
  -1   0   4   79.77    1.57
   0   0  -4   36.38    0.81
   0   0  -4   33.68    0.75
   0   0  -4   36.83    0.62
   0   0  -4   35.32    0.78
   0   0  -4   37.12    1.38
   0   0  -4   33.86    0.80
   0   0  -4   34.35    0.63
   0   0   4   35.92    0.63
   0   0   4   36.30    1.43
   0   0   4   35.26    0.77
   0   0   4   34.40    0.81
  -1   0  -4  246.07    4.36
  -1   0  -4  246.35    3.88
  -1   0  -4  242.07    3.80
  -1   0  -4  252.18    4.52
  -1   0  -4  238.99    3.89
  -1   0  -4  243.75    4.36
   1   0   4  244.25    4.36
   1   0   4  238.67    4.52
   1   0   4  250.15    3.89
   1   0   4  238.30    7.60
  -2   0  -4   96.36    1.74
  -2   0  -4   91.40    1.57
  -2   0  -4   91.79    1.76
  -2   0  -4   93.60    1.43
  -2   0  -4   90.89    1.74
   2   0   4   90.26    2.27
   2   0   4   84.95    1.74
   2   0   4   91.74    1.74
   2   0   4   92.08    1.41
   2   0   4   88.41    3.18
  -3   0  -4   14.67    0.49
  -3   0  -4   14.49    0.33
  -3   0  -4   14.35    0.47
  -3   0  -4   14.25    0.33
   3   0   4   14.09    0.66
   3   0   4   14.49    0.31
   3   0   4   14.48    0.99
   3   0   4   14.26    0.53
  -4   0  -4    0.88    0.30
  -4   0  -4   -0.19    0.17
  -4   0  -4    0.18    0.25
   4   0   4   -0.11    0.15
   4   0   4    0.23    0.31
   4   0   4   -0.07    0.49
   4   0   4    0.14    0.32
  -5   0  -4    2.04    0.27
  -5   0  -4    2.98    0.27
  -5   0  -4    2.42    0.45
   5   0   4    3.44    0.45
   5   0   4    2.24    0.64
   5   0   4    2.42    0.19
   5   0   4    2.13    0.60
  -6   0  -4    0.05    0.27
  -6   0  -4    0.57    0.50
  -6   0  -4   -0.06    0.28
   6   0   4   -0.02    0.34
   6   0   4    0.10    0.49
   6   0   4   -0.32    0.62
  -7   0  -4   -0.31    0.58
  -7   0  -4    0.00    0.32
  -7   0  -4   -0.63    0.38
   7   0   4   -0.27    0.53
   7   0   4   -1.06    0.79
   7   0   4   -0.20    0.68
  -8   0  -4    0.17    0.37
  -8   0  -4    1.30    0.52
  -8   0  -4   -0.32    0.47
   8   0   4    0.06    0.76
   8   0   4    0.54    0.64
   8   0   4    0.90    0.43
   8   0   4    0.26    0.48
   8   0   4    0.21    0.71
  -9   0  -4    0.51    0.45
  -9   0  -4    0.25    0.79
   9   0   4    0.23    0.50
   9   0   4   -0.67    0.79
   9   0   4    1.15    0.65
   9   0  -5    0.84    0.59
   9   0  -5    0.87    0.50
   9   0  -5   -1.06    0.68
   9   0  -5    0.78    0.99
  -9   0   5    0.79    0.83
  -9   0   5   -0.29    0.63
  -9   0   5    0.11    0.72
   8   0  -5    0.39    0.50
   8   0  -5   -0.31    0.84
   8   0  -5    0.26    0.42
   8   0  -5   -0.42    0.63
  -8   0   5   -0.21    0.42
  -8   0   5    0.22    0.64
  -8   0   5    0.49    0.72
   7   0  -5   -0.16    0.52
   7   0  -5   -0.46    0.40
   7   0  -5    0.20    0.44
   7   0  -5   -0.23    0.39
  -7   0   5   -0.40    0.55
  -7   0   5    0.28    0.46
  -7   0   5   -0.45    0.52
   6   0  -5   -0.33    0.49
   6   0  -5    0.47    0.62
   6   0  -5   -0.05    0.25
   6   0  -5    0.07    0.36
  -6   0   5   -0.30    0.34
  -6   0   5   -0.15    0.52
  -6   0   5    0.30    0.35
  -6   0   5    0.11    0.29
   5   0  -5    0.65    0.37
   5   0  -5   -0.11    0.31
   5   0  -5   -0.06    0.31
  -5   0   5    0.26    0.33
  -5   0   5    0.05    0.40
  -5   0   5   -0.11    0.30
  -5   0   5    0.10    0.29
   4   0  -5    0.14    0.26
   4   0  -5    0.28    0.38
   4   0  -5   -0.14    0.36
  -4   0   5    0.07    0.27
  -4   0   5    0.26    0.24
  -4   0   5   -0.09    0.27
  -4   0   5    0.01    0.37
   3   0  -5    0.24    0.23
   3   0  -5    0.13    0.32
   3   0  -5    0.19    0.23
  -3   0   5    0.14    0.33
  -3   0   5   -0.02    0.23
  -3   0   5    0.05    0.24
  -3   0   5    0.08    0.27
   2   0  -5    0.04    0.20
   2   0  -5    0.01    0.19
   2   0  -5   -0.10    0.11
  -2   0   5   -0.23    0.28
  -2   0   5   -0.05    0.21
  -2   0   5    0.18    0.25
  -2   0   5    0.15    0.21
   1   0  -5   -0.12    0.18
   1   0  -5    0.00    0.18
   1   0  -5   -0.12    0.15
   1   0  -5    0.03    0.11
  -1   0   5    0.00    0.15
  -1   0   5    0.00    0.28
  -1   0   5   -0.12    0.24
  -1   0   5    0.01    0.10
  -1   0   5   -0.10    0.19
   0   0  -5    0.05    0.12
   0   0  -5   -0.26    0.12
   0   0  -5    0.06    0.17
   0   0  -5   -0.15    0.23
   0   0  -5    0.14    0.25
   0   0   5   -0.38    0.24
   0   0   5    0.07    0.11
   0   0   5   -0.07    0.23
   0   0   5    0.29    0.22
  -1   0  -5   -0.07    0.18
  -1   0  -5   -0.19    0.07
  -1   0  -5   -0.06    0.17
  -1   0  -5    0.27    0.17
  -1   0  -5    0.09    0.08
   1   0   5   -0.16    0.18
   1   0   5    0.08    0.18
   1   0   5    0.14    0.27
  -2   0  -5    0.03    0.28
  -2   0  -5    0.00    0.15
  -2   0  -5   -0.35    0.15
   2   0   5    0.22    0.32
   2   0   5    0.05    0.17
   2   0   5    0.03    0.08
   2   0   5    0.28    0.30
   2   0   5    0.00    0.28
  -3   0  -5   -0.08    0.09
  -3   0  -5    0.16    0.20
  -3   0  -5   -0.24    0.13
  -3   0  -5    0.19    0.33
   3   0   5   -0.10    0.26
   3   0   5   -0.12    0.12
   3   0   5   -0.06    0.22
   3   0   5    0.13    0.49
  -4   0  -5    0.57    0.32
  -4   0  -5    0.03    0.20
  -4   0  -5   -0.34    0.16
  -4   0  -5   -0.14    0.37
   4   0   5   -0.09    0.12
   4   0   5   -0.05    0.46
   4   0   5    0.12    0.57
   4   0   5    0.00    0.26
  -5   0  -5    0.13    0.32
  -5   0  -5   -0.44    0.21
  -5   0  -5    0.06    0.29
  -5   0  -5   -0.22    0.23
   5   0   5    0.03    0.65
   5   0   5    0.04    0.18
   5   0   5   -0.08    0.41
   5   0   5   -0.27    0.42
  -6   0  -5   -1.05    0.29
  -6   0  -5   -0.33    0.53
  -6   0  -5    0.39    0.32
   6   0   5   -0.63    0.49
   6   0   5   -0.18    0.72
   6   0   5   -0.10    0.35
  -7   0  -5   -0.54    0.61
  -7   0  -5   -0.56    0.31
  -7   0  -5   -1.11    0.35
   7   0   5   -1.15    0.72
   7   0   5   -0.04    0.82
   7   0   5   -0.40    0.40
  -8   0  -5   -0.68    0.37
  -8   0  -5    0.61    0.72
   8   0   5   -0.65    0.96
   8   0   5   -0.96    0.58
   8   0   5   -0.63    0.64
  -9   0  -5    0.19    0.61
   9   0   5   -0.67    0.57
   9   0   5   -1.43    1.11
   9   0   5   -1.36    0.85
   9   0   5    0.45    0.68
   9   0  -6    0.14    0.74
   9   0  -6    1.06    0.98
   9   0  -6    0.70    0.60
  -9   0   6   -0.39    0.71
  -9   0   6    1.38    0.89
  -9   0   6    0.28    0.55
   8   0  -6    3.98    0.73
   8   0  -6    4.80    0.62
   8   0  -6    3.73    0.75
  -8   0   6    3.81    0.56
  -8   0   6    2.65    0.69
  -8   0   6    4.52    0.65
   7   0  -6    6.94    0.75
   7   0  -6    4.85    0.69
   7   0  -6    5.99    0.86
  -7   0   6    6.78    0.77
  -7   0   6    6.90    0.67
  -7   0   6    6.11    0.58
   6   0  -6    6.21    0.66
   6   0  -6    6.52    0.66
   6   0  -6    5.85    0.76
  -6   0   6    7.13    0.69
  -6   0   6    8.03    0.60
  -6   0   6    5.66    0.53
  -6   0   6    7.43    0.77
   5   0  -6    4.40    0.56
   5   0  -6    5.66    0.52
   5   0  -6    4.23    0.49
  -5   0   6    5.59    0.49
  -5   0   6    4.21    0.45
  -5   0   6    5.23    0.75
  -5   0   6    5.56    0.52
   4   0  -6   23.73    0.91
   4   0  -6   23.99    0.96
   4   0  -6   23.47    0.75
  -4   0   6   25.30    0.77
  -4   0   6   24.32    0.78
  -4   0   6   26.33    1.24
  -4   0   6   25.17    0.96
   3   0  -6   80.55    1.39
   3   0  -6   81.29    1.80
   3   0  -6   82.69    1.72
  -3   0   6   80.34    1.48
  -3   0   6   82.74    1.74
  -3   0   6   83.17    2.86
  -3   0   6   81.38    1.80
   2   0  -6   11.95    0.56
   2   0  -6   11.87    0.60
  -2   0   6   11.39    0.45
  -2   0   6   12.54    0.66
  -2   0   6   12.52    0.51
  -2   0   6   10.87    0.91
   1   0  -6    0.11    0.23
   1   0  -6    0.17    0.14
   1   0  -6    0.30    0.23
  -1   0   6    0.15    0.37
  -1   0   6    0.24    0.18
  -1   0   6    0.46    0.25
  -1   0   6    0.26    0.31
  -1   0   6    0.15    0.13
   0   0  -6  107.61    2.20
   0   0  -6  114.17    1.80
   0   0  -6  108.99    1.83
   0   0  -6  108.65    2.14
   0   0   6  108.36    3.76
   0   0   6  110.00    2.24
   0   0   6  113.88    1.84
   0   0   6  110.54    2.16
  -1   0  -6  164.67    2.51
  -1   0  -6  163.22    3.10
  -1   0  -6  169.92    2.59
  -1   0  -6  164.06    2.71
   1   0   6  164.50    3.19
   1   0   6  169.85    3.10
   1   0   6  163.44    5.46
  -2   0  -6   37.36    0.80
  -2   0  -6   39.59    0.86
  -2   0  -6   37.70    0.90
   2   0   6   36.88    0.86
   2   0   6   35.97    1.22
   2   0   6   36.53    0.88
   2   0   6   36.12    1.75
  -3   0  -6    6.77    0.44
  -3   0  -6    7.09    0.33
  -3   0  -6    6.83    0.38
  -3   0  -6    6.47    0.32
   3   0   6    6.60    0.42
   3   0   6    6.75    0.21
   3   0   6    7.11    0.61
  -4   0  -6   12.31    0.61
  -4   0  -6   11.34    0.55
  -4   0  -6   11.54    0.45
  -4   0  -6   11.34    0.30
   4   0   6   11.62    0.81
   4   0   6   11.44    0.32
   4   0   6   11.63    0.54
   4   0   6   11.58    1.53
  -5   0  -6    0.88    0.21
  -5   0  -6    1.46    0.44
  -5   0  -6    1.27    0.31
  -5   0  -6    1.03    0.38
   5   0   6    1.26    0.78
   5   0   6    0.93    0.63
   5   0   6    1.26    0.48
  -6   0  -6   -0.06    0.29
  -6   0  -6    0.54    0.57
   6   0   6    0.46    0.40
   6   0   6    0.43    0.74
   6   0   6   -0.47    0.77
  -7   0  -6    8.31    0.59
  -7   0  -6    7.20    0.63
   7   0   6    7.75    0.71
   7   0   6    4.57    0.85
   7   0   6    6.64    0.83
  -8   0  -6   -0.98    0.73
   8   0   6   -0.86    0.94
   8   0   6   -1.11    1.00
   9   0  -7   -2.07    0.78
   9   0  -7    0.49    0.63
   9   0  -7    0.08    0.69
  -9   0   7   -0.27    0.55
  -9   0   7    0.55    0.90
  -9   0   7   -0.60    0.55
   8   0  -7    0.87    0.76
   8   0  -7   -0.71    0.51
   8   0  -7    0.30    0.85
  -8   0   7   -0.51    0.57
  -8   0   7   -0.20    0.50
  -8   0   7   -1.52    0.69
   7   0  -7    0.02    0.53
   7   0  -7   -0.91    0.65
   7   0  -7    0.23    0.49
  -7   0   7    0.10    0.50
  -7   0   7   -0.57    0.64
  -7   0   7   -0.56    0.59
   6   0  -7    0.60    0.65
   6   0  -7   -0.05    0.43
   6   0  -7   -0.71    0.58
  -6   0   7    0.10    0.39
  -6   0   7    0.02    0.39
  -6   0   7   -0.76    0.58
  -6   0   7    0.06    0.44
   5   0  -7   -0.30    0.19
   5   0  -7    0.60    0.53
   5   0  -7    0.06    0.39
  -5   0   7    0.29    0.39
  -5   0   7   -0.23    0.53
  -5   0   7    0.52    0.46
  -5   0   7    0.14    0.35
   4   0  -7    0.13    0.34
   4   0  -7    0.06    0.46
   4   0  -7    0.00    0.19
  -4   0   7    0.51    0.28
  -4   0   7    0.50    0.36
  -4   0   7    0.28    0.37
  -4   0   7   -0.09    0.48
   3   0  -7   -0.03    0.17
   3   0  -7   -0.22    0.28
   3   0  -7    0.24    0.30
  -3   0   7    0.12    0.32
  -3   0   7    0.03    0.44
  -3   0   7    0.19    0.39
  -3   0   7   -0.12    0.31
   2   0  -7   -0.01    0.15
   2   0  -7    0.11    0.38
   2   0  -7    0.30    0.28
  -2   0   7    0.27    0.40
  -2   0   7   -0.01    0.41
  -2   0   7   -0.13    0.25
  -2   0   7    0.22    0.28
   1   0  -7   -0.30    0.17
   1   0  -7   -0.25    0.35
   1   0  -7   -0.18    0.26
  -1   0   7   -0.24    0.43
  -1   0   7   -0.13    0.37
  -1   0   7    0.13    0.25
  -1   0   7    0.02    0.13
   0   0  -7   -0.46    0.16
   0   0  -7    0.10    0.20
   0   0  -7   -0.23    0.34
   0   0  -7    0.04    0.25
   0   0   7    0.33    0.37
   0   0   7   -0.01    0.31
   0   0   7    0.19    0.35
  -1   0  -7   -0.01    0.11
  -1   0  -7   -0.45    0.35
  -1   0  -7   -0.13    0.21
  -1   0  -7    0.11    0.11
   1   0   7   -0.40    0.36
   1   0   7    0.18    0.28
   1   0   7    0.08    0.52
  -2   0  -7   -0.28    0.19
  -2   0  -7   -0.13    0.22
  -2   0  -7   -0.23    0.37
   2   0   7    0.04    0.42
   2   0   7   -0.18    0.38
   2   0   7    0.00    0.23
   2   0   7   -0.24    0.27
  -3   0  -7   -0.05    0.23
  -3   0  -7    0.04    0.21
  -3   0  -7    0.09    0.43
  -3   0  -7   -0.37    0.32
   3   0   7   -0.03    0.66
   3   0   7    0.03    0.32
   3   0   7   -0.34    0.29
  -4   0  -7   -0.01    0.24
  -4   0  -7    0.13    0.28
  -4   0  -7   -0.61    0.47
   4   0   7    0.04    0.53
   4   0   7    0.25    0.40
   4   0   7   -0.32    0.45
  -5   0  -7    0.09    0.31
  -5   0  -7   -0.24    0.45
  -5   0  -7    0.02    0.55
   5   0   7   -0.10    0.60
   5   0   7    0.42    0.66
   5   0   7    0.33    0.38
  -6   0  -7    0.24    0.45
  -6   0  -7    0.77    0.37
   6   0   7   -0.53    0.88
   6   0   7   -0.60    0.76
   6   0   7   -0.07    0.57
  -7   0  -7    0.47    0.71
   7   0   7   -0.84    0.68
   7   0   7    0.46    0.91
   7   0   7   -0.23    0.46
  -8   0  -7   -0.02    0.80
   8   0   7   -2.12    1.02
   8   0   7   -0.77    0.73
   8   0  -8   -1.32    0.75
   8   0  -8    0.04    0.62
   8   0  -8    0.97    0.83
  -8   0   8    0.82    0.86
  -8   0   8   -0.75    0.55
  -8   0   8    0.31    0.54
   7   0  -8    1.07    0.55
   7   0  -8    1.46    0.59
   7   0  -8    0.54    0.53
  -7   0   8    0.36    0.48
  -7   0   8    0.92    0.57
  -7   0   8   -0.04    0.52
   6   0  -8   15.74    0.57
   6   0  -8   16.93    1.05
   6   0  -8   13.95    0.88
  -6   0   8   15.78    1.05
  -6   0   8   13.71    0.75
  -6   0   8   14.13    0.93
  -6   0   8   15.56    1.22
   5   0  -8   21.69    1.12
   5   0  -8   22.15    0.59
   5   0  -8   21.24    0.86
  -5   0   8   22.36    1.41
  -5   0   8   20.52    0.76
  -5   0   8   21.01    0.88
  -5   0   8   23.78    1.19
   4   0  -8   13.28    0.83
   4   0  -8   11.93    0.43
   4   0  -8   11.78    0.89
  -4   0   8   12.39    0.85
  -4   0   8   11.88    1.11
  -4   0   8   12.40    0.71
  -4   0   8   11.43    0.76
   3   0  -8    3.58    0.54
   3   0  -8    3.23    0.23
   3   0  -8    3.33    0.53
  -3   0   8    2.52    0.54
  -3   0   8    3.23    0.44
  -3   0   8    3.15    0.54
  -3   0   8    2.45    0.39
   2   0  -8   10.50    0.57
   2   0  -8   11.19    0.38
   2   0  -8   11.44    0.76
  -2   0   8   12.21    0.73
  -2   0   8   11.48    0.51
  -2   0   8   11.22    0.65
  -2   0   8   11.01    0.99
   1   0  -8   56.58    1.03
   1   0  -8   56.55    1.36
   1   0  -8   54.18    1.34
  -1   0   8   57.15    1.39
  -1   0   8   57.52    1.32
  -1   0   8   56.71    2.35
   0   0  -8   18.00    0.76
   0   0  -8   16.88    0.68
   0   0  -8   19.21    0.45
   0   0  -8   17.92    0.42
   0   0  -8   17.55    0.50
   0   0   8   18.68    0.79
   0   0   8   17.49    1.29
   0   0   8   19.11    0.77
  -1   0  -8   14.82    0.52
  -1   0  -8   14.75    0.32
  -1   0  -8   14.90    0.72
  -1   0  -8   14.94    0.33
   1   0   8   14.86    0.61
   1   0   8   14.80    1.28
   1   0   8   15.34    0.69
  -2   0  -8    2.04    0.33
  -2   0  -8    2.27    0.37
   2   0   8    1.25    0.72
   2   0   8    1.89    0.32
   2   0   8    0.94    0.46
   2   0   8    1.84    0.36
  -3   0  -8    4.41    0.35
  -3   0  -8    3.96    0.45
  -3   0  -8    4.49    0.34
   3   0   8    3.54    0.59
   3   0   8    2.44    0.67
   3   0   8    4.93    0.45
  -4   0  -8    2.20    0.45
  -4   0  -8    3.00    0.59
  -4   0  -8    2.49    0.36
   4   0   8    2.98    0.56
   4   0   8    2.20    0.70
   4   0   8    2.04    0.65
  -5   0  -8    1.22    0.51
  -5   0  -8    1.00    0.32
  -5   0  -8    1.43    0.62
   5   0   8    1.04    0.54
   5   0   8    1.21    0.57
   5   0   8   -0.49    0.90
  -6   0  -8   -0.16    0.33
  -6   0  -8   -0.30    0.49
   6   0   8   -0.18    0.61
   6   0   8    0.11    0.59
   6   0   8   -0.31    0.71
  -7   0  -8   -0.96    0.73
   7   0   8   -1.94    1.04
   7   0   8   -0.91    0.94
   8   0  -9   -0.93    0.81
   8   0  -9    0.81    0.88
  -8   0   9   -0.17    0.76
  -8   0   9    0.68    0.89
  -8   0   9   -1.93    0.83
   7   0  -9   -0.99    0.73
   7   0  -9    0.69    0.78
  -7   0   9   -0.98    0.78
  -7   0   9    0.32    0.68
  -7   0   9    0.39    0.80
   6   0  -9   -0.88    0.68
   6   0  -9   -0.04    0.71
  -6   0   9   -0.06    0.52
  -6   0   9   -0.08    0.53
  -6   0   9   -0.20    0.43
   5   0  -9    0.63    0.63
   5   0  -9   -0.52    0.45
  -5   0   9    0.38    0.52
  -5   0   9   -0.19    0.47
  -5   0   9   -0.53    0.65
  -5   0   9    0.32    0.67
   4   0  -9    0.20    0.60
   4   0  -9    0.15    0.43
   4   0  -9    0.09    0.23
  -4   0   9   -0.19    0.51
  -4   0   9   -0.07    0.44
  -4   0   9    0.31    0.46
  -4   0   9   -0.10    0.44
   3   0  -9   -0.14    0.55
   3   0  -9   -0.05    0.39
   3   0  -9   -0.26    0.21
  -3   0   9    0.03    0.41
  -3   0   9   -0.39    0.56
  -3   0   9   -0.25    0.53
  -3   0   9    0.39    0.28
   2   0  -9    0.28    0.38
   2   0  -9   -0.22    0.36
   2   0  -9   -0.35    0.20
  -2   0   9    0.10    0.58
  -2   0   9   -0.17    0.53
  -2   0   9    0.01    0.37
   1   0  -9   -0.44    0.23
   1   0  -9   -0.41    0.47
   1   0  -9    0.11    0.35
  -1   0   9   -0.34    0.43
  -1   0   9   -0.26    0.35
  -1   0   9    0.16    0.34
   0   0  -9   -0.67    0.27
   0   0  -9   -0.54    0.32
   0   0  -9   -0.05    0.19
   0   0  -9   -0.16    0.48
   0   0   9   -0.05    0.43
   0   0   9   -0.02    0.48
   0   0   9   -0.17    0.47
  -1   0  -9   -0.01    0.29
  -1   0  -9   -0.21    0.13
  -1   0  -9    0.06    0.12
  -1   0  -9   -0.50    0.34
   1   0   9   -0.04    0.52
   1   0   9    0.00    0.36
   1   0   9    0.31    0.39
  -2   0  -9    0.01    0.36
  -2   0  -9   -0.07    0.24
   2   0   9    0.19    0.57
   2   0   9    0.07    0.36
   2   0   9    0.28    0.33
   2   0   9   -0.28    0.50
  -3   0  -9   -0.29    0.54
  -3   0  -9    0.04    0.30
  -3   0  -9   -0.48    0.39
   3   0   9    0.04    0.62
   3   0   9    0.12    0.41
   3   0   9   -0.75    0.52
  -4   0  -9    0.34    0.37
  -4   0  -9   -0.21    0.60
  -4   0  -9   -0.52    0.45
   4   0   9   -0.52    0.39
   4   0   9    0.12    0.47
   4   0   9   -0.29    0.65
  -5   0  -9    0.45    0.53
  -5   0  -9   -0.07    0.33
  -5   0  -9   -0.38    0.65
   5   0   9   -0.07    0.44
   5   0   9   -0.77    0.99
   5   0   9    0.10    0.75
  -6   0  -9   -0.52    0.52
   6   0   9   -0.13    0.86
   6   0   9   -1.10    1.07
  -7   0  -9   -1.09    0.79
   7   0   9   -1.17    0.83
   7   0   9    0.01    0.72
   7   0 -10    7.19    0.96
   7   0 -10    4.30    0.90
  -7   0  10    6.54    0.82
  -7   0  10    4.89    0.96
  -7   0  10    7.92    1.00
   6   0 -10    6.66    0.70
   6   0 -10    4.96    0.85
  -6   0  10    6.04    0.71
  -6   0  10    5.01    0.70
  -6   0  10    5.91    0.74
   5   0 -10    4.41    0.61
   5   0 -10    5.40    0.80
  -5   0  10    4.69    0.63
  -5   0  10    4.31    0.62
  -5   0  10    3.83    0.69
  -5   0  10    3.17    0.80
   4   0 -10    0.52    0.67
   4   0 -10    0.06    0.47
  -4   0  10    0.16    0.47
  -4   0  10    0.31    0.59
  -4   0  10    0.27    0.51
  -4   0  10    0.48    0.49
   3   0 -10    2.55    0.66
   3   0 -10    2.52    0.27
   3   0 -10    1.80    0.48
  -3   0  10    2.57    0.73
  -3   0  10    3.36    0.53
  -3   0  10    2.25    0.68
   2   0 -10    5.77    0.69
   2   0 -10    4.44    0.38
   2   0 -10    4.57    0.65
  -2   0  10    3.14    0.64
  -2   0  10    4.63    0.54
  -2   0  10    6.28    0.70
   1   0 -10    0.90    0.57
   1   0 -10    0.64    0.28
   1   0 -10    0.32    0.57
  -1   0  10    0.26    0.74
  -1   0  10    1.11    0.44
  -1   0  10    1.03    0.42
   0   0 -10   -0.37    0.54
   0   0 -10   -0.13    0.26
   0   0 -10   -0.03    0.20
   0   0  10    0.15    0.40
   0   0  10    0.29    0.36
   0   0  10   -0.01    0.56
  -1   0 -10   20.37    0.98
  -1   0 -10   20.02    0.68
   1   0  10   21.46    0.94
   1   0  10   22.19    2.13
   1   0  10   20.73    0.96
  -2   0 -10   13.41    0.74
  -2   0 -10   12.52    0.66
   2   0  10   13.98    0.71
   2   0  10   13.76    2.08
   2   0  10   14.95    0.85
   2   0  10   13.52    0.92
  -3   0 -10   -0.41    0.30
  -3   0 -10    0.22    0.45
   3   0  10   -0.66    0.91
   3   0  10   -0.77    0.56
   3   0  10    0.25    0.45
  -4   0 -10    1.90    0.40
  -4   0 -10    2.21    0.38
  -4   0 -10    1.60    0.52
   4   0  10    2.31    0.65
   4   0  10    0.26    1.03
   4   0  10    2.34    0.75
  -5   0 -10    1.26    0.74
  -5   0 -10    0.91    0.44
   5   0  10    1.00    0.50
   5   0  10   -0.95    1.10
   5   0  10    1.07    0.61
  -6   0 -10    2.39    0.84
   6   0  10    2.28    0.74
   6   0  10    0.13    1.23
   6   0 -11    1.06    0.85
   6   0 -11   -1.08    0.80
  -6   0  11   -0.89    0.87
  -6   0  11    0.46    0.62
  -6   0  11   -0.74    0.66
   5   0 -11    0.25    0.78
   5   0 -11    0.13    0.56
  -5   0  11   -0.31    0.41
  -5   0  11   -0.93    0.78
  -5   0  11   -0.19    0.63
  -5   0  11    0.66    0.58
   4   0 -11   -0.87    0.71
   4   0 -11    0.38    0.74
  -4   0  11   -0.83    0.75
  -4   0  11    0.60    0.55
  -4   0  11    0.03    0.70
   3   0 -11   -0.12    0.49
   3   0 -11    0.04    0.67
  -3   0  11    0.17    0.51
  -3   0  11    0.00    0.70
  -3   0  11   -0.20    0.72
   2   0 -11   -0.15    0.48
   2   0 -11   -0.43    0.46
  -2   0  11   -0.30    0.47
  -2   0  11    0.19    0.48
  -2   0  11    0.10    0.77
   1   0 -11   -0.04    0.45
   1   0 -11   -0.48    0.29
   1   0 -11    0.40    0.66
   1   0 -11   -0.08    0.27
  -1   0  11   -0.26    0.82
  -1   0  11   -0.10    0.63
  -1   0  11   -0.69    0.60
   0   0 -11   -0.68    0.34
   0   0 -11    0.19    0.64
   0   0  11    0.07    0.46
   0   0  11   -0.21    0.88
   0   0  11   -0.25    0.39
  -1   0 -11   -0.05    0.46
  -1   0 -11   -0.24    0.35
   1   0  11    0.08    0.93
   1   0  11    0.08    0.45
   1   0  11   -0.65    0.48
   1   0  11    1.13    0.44
  -2   0 -11    0.21    0.48
  -2   0 -11   -0.47    0.40
   2   0  11   -0.58    0.43
   2   0  11    0.53    0.61
   2   0  11   -0.13    0.70
   2   0  11   -0.06    0.61
  -3   0 -11   -0.90    0.45
  -3   0 -11   -0.01    0.50
   3   0  11   -0.36    0.74
   3   0  11    0.26    0.49
   3   0  11    0.17    0.64
  -4   0 -11    0.07    0.54
  -4   0 -11   -0.52    0.54
   4   0  11   -0.84    1.13
   4   0  11    0.23    0.49
   4   0  11   -0.01    0.76
  -5   0 -11   -0.04    0.80
   5   0  11   -0.69    1.22
   5   0  11    0.14    0.62
   5   0 -12   -0.66    0.84
   5   0 -12    0.56    0.85
  -5   0  12    0.83    0.86
  -5   0  12   -0.78    0.88
   4   0 -12    6.93    0.91
   4   0 -12    4.34    0.68
  -4   0  12    4.37    0.92
  -4   0  12    7.02    0.74
  -4   0  12    3.91    0.90
   3   0 -12    4.07    0.65
   3   0 -12    5.64    0.69
  -3   0  12    4.94    0.85
  -3   0  12    3.55    0.85
  -3   0  12    2.93    0.94
   2   0 -12   -0.96    0.72
   2   0 -12   -0.23    0.72
  -2   0  12    0.40    0.74
  -2   0  12   -1.00    0.71
  -2   0  12   -0.39    0.89
   1   0 -12   -0.16    0.51
   1   0 -12    0.41    0.52
  -1   0  12   -1.29    0.66
  -1   0  12   -0.79    0.93
  -1   0  12    0.09    0.70
   0   0 -12    0.42    0.72
   0   0  12    0.13    1.00
   0   0  12    0.63    0.47
   0   0  12    1.46    0.53
  -1   0 -12   -0.14    0.39
  -1   0 -12    1.32    0.56
   1   0  12    0.44    0.50
   1   0  12    1.37    0.64
   1   0  12    0.82    0.80
   1   0  12    1.01    0.57
  -2   0 -12   -0.32    0.74
  -2   0 -12   -0.50    0.44
   2   0  12    0.04    1.12
   2   0  12   -0.19    0.69
   2   0  12   -0.04    0.67
   2   0  12   -1.29    0.47
  -3   0 -12    0.06    0.57
  -3   0 -12    0.19    0.51
   3   0  12    0.66    0.75
   3   0  12   -0.46    0.71
   3   0  12   -0.56    1.17
  -4   0 -12    0.67    0.58
  -4   0 -12    0.76    0.84
   4   0  12    0.79    0.82
   4   0  12    0.13    0.92
   4   0 -13    0.26    0.64
   4   0 -13    0.36    0.66
  -4   0  13   -1.53    0.90
  -4   0  13    0.12    0.90
  -4   0  13    1.83    0.89
   3   0 -13   -0.79    0.83
   3   0 -13    0.28    0.85
  -3   0  13    0.60    0.61
  -3   0  13   -1.03    0.60
  -3   0  13   -0.35    0.68
   2   0 -13   -0.57    0.80
   2   0 -13    0.17    0.60
  -2   0  13    0.74    0.59
  -2   0  13   -0.81    0.99
  -2   0  13   -1.05    0.80
   1   0 -13   -0.50    0.56
  -1   0  13   -0.13    1.06
  -1   0  13    0.24    0.57
  -1   0  13   -1.51    0.73
   0   0 -13    0.14    0.59
   0   0  13    0.36    1.12
   0   0  13    0.20    0.56
   0   0  13   -0.68    0.66
  -1   0 -13    0.08    0.81
   1   0  13   -1.59    0.59
   1   0  13   -0.33    0.84
   1   0  13    0.86    0.69
   1   0  13    0.03    0.75
  -2   0 -13    0.10    0.60
  -2   0 -13   -0.78    0.48
   2   0  13   -0.65    1.24
   2   0  13    0.93    0.74
   2   1  13   -0.16    0.88
   2   1  13    1.13    0.79
  -2  -1 -13   -0.77    0.57
   1   1  13   -0.23    0.61
   1   1  13    1.29    0.56
   1   1  13    0.75    1.19
  -1  -1 -13    1.06    0.81
   0   1  13    5.15    0.78
   0   1  13    4.94    0.65
   0   1  13    3.24    0.96
   0  -1 -13    4.13    0.67
  -1   1  13    1.75    0.85
  -1   1  13    0.73    0.56
  -1   1  13    2.68    0.80
   1  -1 -13    1.22    0.81
  -2   1  13   -0.64    0.72
  -2   1  13   -0.95    0.56
  -2   1  13    0.11    0.78
   2  -1 -13   -0.17    0.80
   2  -1 -13    0.16    0.81
  -3   1  13   -1.80    0.82
  -3   1  13    0.06    0.96
  -3   1  13    0.53    0.59
   3  -1 -13   -0.47    0.82
   3  -1 -13    0.23    0.60
  -4   1  13   -1.09    0.64
  -4   1  13    1.12    0.86
  -4   1  13   -0.24    0.90
   4  -1 -13    0.51    0.90
   4  -1 -13   -0.67    0.85
   4   1  12    0.67    0.85
   4   1  12   -0.48    0.89
  -4  -1 -12    0.03    0.80
   3   1  12    0.87    0.78
   3   1  12   -0.11    0.87
  -3  -1 -12    0.63    0.57
  -3  -1 -12   -0.08    0.50
   2   1  12    0.78    0.83
   2   1  12    1.96    0.69
   2   1  12    1.23    0.72
  -2  -1 -12    1.43    0.75
  -2  -1 -12    0.12    0.49
   1   1  12   -0.19    1.03
   1   1  12    0.07    0.48
   1   1  12    0.02    0.47
   1   1  12   -0.79    0.54
  -1  -1 -12   -0.19    0.36
  -1  -1 -12   -0.26    0.71
   0   1  12    0.01    0.72
   0   1  12    0.17    0.49
   0   1  12   -0.48    0.60
   0  -1 -12   -0.02    0.52
  -1   1  12   -0.21    0.68
  -1   1  12    0.28    0.67
  -1   1  12    0.09    0.69
   1  -1 -12    0.79    0.72
  -2   1  12    0.34    0.91
  -2   1  12   -0.41    0.71
  -2   1  12    0.48    0.52
   2  -1 -12    0.88    0.75
   2  -1 -12    0.81    0.54
  -3   1  12   -0.07    0.85
  -3   1  12    0.52    0.55
  -3   1  12   -0.57    0.54
   3  -1 -12    0.69    0.77
   3  -1 -12   -0.05    0.54
  -4   1  12    0.39    0.81
  -4   1  12    0.09    0.79
  -4   1  12   -0.34    0.59
   4  -1 -12    1.07    0.60
   4  -1 -12    0.02    0.77
  -5   1  12   -0.32    0.75
  -5   1  12   -0.65    0.62
  -5   1  12    0.98    0.84
   5  -1 -12   -1.13    0.80
   5  -1 -12    0.11    0.62
   5   1  11    1.02    0.66
   5   1  11   -0.53    1.22
  -5  -1 -11    1.22    0.81
  -5  -1 -11    2.25    0.59
   4   1  11    0.76    0.81
   4   1  11   -0.17    1.13
  -4  -1 -11    0.82    0.54
   3   1  11    0.08    0.51
   3   1  11   -0.03    0.62
   3   1  11   -0.70    1.03
  -3  -1 -11   -0.55    0.45
  -3  -1 -11    0.26    0.50
   2   1  11    0.03    0.43
   2   1  11    0.69    0.61
   2   1  11    0.01    0.99
   2   1  11    1.25    0.65
  -2  -1 -11    0.26    0.47
  -2  -1 -11    0.54    0.45
   1   1  11    1.80    0.48
   1   1  11    1.22    0.97
   1   1  11    1.82    0.52
  -1  -1 -11    2.07    0.36
  -1  -1 -11    2.97    0.52
   0   1  11    0.01    0.39
   0   1  11    0.06    0.43
   0   1  11    0.14    0.65
   0  -1 -11   -0.02    0.32
   0  -1 -11   -0.08    0.45
  -1   1  11    0.17    0.45
  -1   1  11   -0.33    0.60
  -1   1  11   -0.06    0.84
   1  -1 -11   -0.09    0.30
   1  -1 -11    0.46    0.47
   1  -1 -11    0.53    0.47
   1  -1 -11    0.06    0.28
  -2   1  11    2.63    0.70
  -2   1  11    2.23    0.87
  -2   1  11    4.10    0.71
   2  -1 -11    3.32    0.71
   2  -1 -11    3.03    0.53
  -3   1  11    3.17    0.59
  -3   1  11    3.42    0.86
  -3   1  11    4.73    0.76
   3  -1 -11    3.51    0.57
   3  -1 -11    5.15    0.77
  -4   1  11    1.62    0.77
  -4   1  11    2.03    0.52
  -4   1  11    1.57    0.59
  -4   1  11    3.68    0.79
   4  -1 -11    2.99    0.59
   4  -1 -11    2.21    0.74
  -5   1  11    0.92    0.77
  -5   1  11   -0.24    0.77
  -5   1  11   -0.26    0.58
  -5   1  11    0.73    0.60
   5  -1 -11    0.14    0.55
   5  -1 -11    0.31    0.58
  -6   1  11   -0.20    0.65
  -6   1  11    0.73    0.85
  -6   1  11   -0.14    0.63
   6  -1 -11   -0.05    0.81
   6  -1 -11    0.79    0.63
   6   1  10   -1.09    1.18
   6   1  10    0.15    0.68
  -6  -1 -10   -0.47    0.78
   5   1  10    0.11    0.60
   5   1  10   -0.52    0.78
  -5  -1 -10    0.45    0.53
  -5  -1 -10    1.00    0.41
   4   1  10    0.42    0.73
   4   1  10   -0.15    0.72
   4   1  10    0.34    0.59
  -4  -1 -10   -0.09    0.48
  -4  -1 -10   -0.25    0.38
  -4  -1 -10   -0.46    0.46
   3   1  10    0.63    0.70
   3   1  10    0.62    0.49
   3   1  10    0.79    0.58
  -3  -1 -10    0.45    0.45
  -3  -1 -10    0.26    0.31
   2   1  10    0.21    0.63
   2   1  10    0.22    0.39
   2   1  10    0.48    0.40
   2   1  10    0.13    0.58
  -2  -1 -10    0.27    0.57
  -2  -1 -10    0.53    0.36
   1   1  10   -0.39    0.53
   1   1  10    0.32    0.60
   1   1  10   -0.01    0.32
  -1  -1 -10   -0.10    0.29
  -1  -1 -10   -0.05    0.54
   0   1  10    2.35    0.68
   0   1  10    4.08    0.55
   0   1  10    4.04    0.48
   0  -1 -10    3.33    0.27
   0  -1 -10    3.72    0.34
   0  -1 -10    3.95    0.49
  -1   1  10    1.88    0.43
  -1   1  10    2.01    0.59
  -1   1  10    1.21    0.78
   1  -1 -10    1.52    0.43
   1  -1 -10    1.18    0.43
   1  -1 -10    1.35    0.26
  -2   1  10    0.11    0.42
  -2   1  10   -0.08    0.50
  -2   1  10    0.21    0.43
   2  -1 -10   -0.28    0.21
   2  -1 -10   -0.30    0.40
   2  -1 -10    0.07    0.42
  -3   1  10    0.29    0.66
  -3   1  10    0.03    0.62
  -3   1  10   -0.51    0.40
  -3   1  10    0.14    0.46
   3  -1 -10   -0.08    0.43
   3  -1 -10    0.00    0.44
  -4   1  10    0.80    0.67
  -4   1  10    0.27    0.63
  -4   1  10    0.61    0.67
  -4   1  10    0.49    0.48
   4  -1 -10    0.34    0.47
   4  -1 -10    0.26    0.48
  -5   1  10    1.03    0.70
  -5   1  10    1.41    0.55
  -5   1  10    0.48    0.53
  -5   1  10    1.26    0.43
   5  -1 -10    0.94    0.52
   5  -1 -10    1.35    0.53
  -6   1  10    0.08    0.47
  -6   1  10    0.32    0.58
  -6   1  10    0.95    0.79
   6  -1 -10    1.05    0.57
   6  -1 -10   -0.34    0.74
  -7   1  10    0.09    0.63
  -7   1  10    0.16    0.53
  -7   1  10    1.57    0.66
   7  -1 -10   -0.63    0.78
   7  -1 -10    0.88    0.63
   7   1   9   -0.89    0.71
   7   1   9   -1.42    0.79
  -7  -1  -9   -1.09    0.79
   6   1   9    0.96    0.89
   6   1   9   -1.03    1.06
  -6  -1  -9    0.67    0.39
  -6  -1  -9   -0.42    0.69
   5   1   9   -0.08    0.42
   5   1   9    0.26    0.57
   5   1   9    0.05    0.73
  -5  -1  -9    1.25    0.38
  -5  -1  -9   -0.29    0.64
   4   1   9    0.83    0.40
   4   1   9    0.49    0.91
   4   1   9    0.24    0.49
  -4  -1  -9    1.14    0.35
  -4  -1  -9    0.60    0.46
  -4  -1  -9    0.26    0.58
   3   1   9    3.63    0.95
   3   1   9    4.96    0.59
   3   1   9    4.14    0.55
   3   1   9    4.21    0.40
  -3  -1  -9    4.56    0.45
  -3  -1  -9    5.03    0.62
  -3  -1  -9    5.20    0.41
   2   1   9    1.02    0.55
   2   1   9    1.14    0.61
   2   1   9    1.37    0.37
   2   1   9    1.44    0.36
  -2  -1  -9    1.93    0.53
  -2  -1  -9    1.41    0.34
   1   1   9    0.11    0.52
   1   1   9    0.27    0.38
   1   1   9   -0.25    0.34
  -1  -1  -9    0.09    0.27
  -1  -1  -9    0.03    0.09
  -1  -1  -9   -0.14    0.48
  -1  -1  -9    0.16    0.16
   0   1   9    9.30    0.75
   0   1   9    9.24    0.56
   0   1   9    8.62    1.19
   0  -1  -9    8.63    0.40
   0  -1  -9    8.16    0.34
   0  -1  -9    8.17    0.55
   0  -1  -9    8.45    0.36
  -1   1   9    2.27    0.56
  -1   1   9    2.98    0.41
  -1   1   9    2.77    0.53
   1  -1  -9    2.99    0.53
   1  -1  -9    3.26    0.43
   1  -1  -9    2.96    0.25
  -2   1   9   12.90    1.46
  -2   1   9   13.82    0.68
  -2   1   9   13.29    0.76
  -2   1   9   13.59    0.57
   2  -1  -9   13.80    0.88
   2  -1  -9   12.62    0.66
   2  -1  -9   13.29    0.41
  -3   1   9    3.25    0.61
  -3   1   9    2.43    0.65
  -3   1   9    3.55    0.62
  -3   1   9    3.91    0.43
   3  -1  -9    3.05    0.22
   3  -1  -9    3.38    0.59
   3  -1  -9    4.11    0.61
  -4   1   9    3.08    0.65
  -4   1   9    2.74    0.65
  -4   1   9    2.28    0.62
  -4   1   9    3.36    0.50
   4  -1  -9    3.17    0.23
   4  -1  -9    3.09    0.48
   4  -1  -9    2.14    0.47
  -5   1   9    0.60    0.61
  -5   1   9    0.70    0.49
  -5   1   9    0.23    0.52
  -5   1   9    0.16    0.49
   5  -1  -9    0.66    0.65
   5  -1  -9    0.27    0.45
  -6   1   9    0.05    0.60
  -6   1   9    0.40    0.53
  -6   1   9   -0.20    0.48
  -6   1   9   -0.78    0.71
   6  -1  -9   -1.21    0.65
   6  -1  -9    0.03    0.51
  -7   1   9   -0.19    0.57
  -7   1   9   -0.73    0.55
  -7   1   9   -0.41    0.48
   7  -1  -9   -0.60    0.73
   7  -1  -9    0.16    0.79
  -8   1   9   -0.54    0.61
  -8   1   9    0.42    0.65
  -8   1   9   -0.81    0.75
   8  -1  -9    0.43    0.64
   8  -1  -9   -0.52    0.79
   7   1   8   -0.98    1.02
   7   1   8    0.25    0.97
  -7  -1  -8   -0.85    0.73
  -7  -1  -8   -0.05    0.39
   6   1   8    0.12    0.43
   6   1   8    0.18    0.60
   6   1   8   -1.23    0.95
  -6  -1  -8   -0.20    0.63
  -6  -1  -8   -0.38    0.36
   5   1   8    3.42    0.46
   5   1   8    3.63    0.79
   5   1   8    1.70    0.74
  -5  -1  -8    3.27    0.64
  -5  -1  -8    3.02    0.37
   4   1   8    0.16    0.35
   4   1   8    0.06    0.45
   4   1   8   -0.07    0.82
  -4  -1  -8    0.13    0.42
  -4  -1  -8   -0.63    0.51
  -4  -1  -8   -0.18    0.29
   3   1   8   -0.16    0.44
   3   1   8   -0.15    0.38
   3   1   8   -0.09    0.28
   3   1   8    0.00    0.54
  -3  -1  -8   -0.04    0.28
  -3  -1  -8   -0.09    0.34
  -3  -1  -8    0.43    0.47
   2   1   8    2.36    0.35
   2   1   8    2.33    0.32
   2   1   8    2.23    0.52
   2   1   8    1.05    0.70
  -2  -1  -8    2.22    0.31
  -2  -1  -8    2.14    0.47
  -2  -1  -8    2.30    0.32
   1   1   8    1.98    0.54
   1   1   8    3.33    0.46
   1   1   8    2.62    0.38
  -1  -1  -8    3.05    0.47
  -1  -1  -8    2.97    0.29
  -1  -1  -8    3.17    0.24
  -1  -1  -8    2.90    0.15
   0   1   8    0.09    0.29
   0   1   8    0.11    0.56
   0   1   8   -0.17    0.25
   0  -1  -8    0.15    0.19
   0  -1  -8    0.11    0.30
   0  -1  -8   -0.07    0.19
   0  -1  -8   -0.24    0.17
  -1   1   8    3.17    0.66
  -1   1   8    4.84    0.39
  -1   1   8    4.50    0.42
  -1   1   8    4.69    0.49
  -1   1   8    5.31    0.26
   1  -1  -8    4.33    0.49
   1  -1  -8    4.84    0.46
   1  -1  -8    4.46    0.29
  -2   1   8   10.84    0.49
  -2   1   8   12.57    0.81
  -2   1   8   11.33    1.24
  -2   1   8   10.77    0.58
   2  -1  -8   10.29    0.34
   2  -1  -8   10.62    0.56
   2  -1  -8   10.48    0.60
  -3   1   8    8.88    1.13
  -3   1   8    8.60    0.58
  -3   1   8   10.34    0.58
  -3   1   8    9.52    0.66
   3  -1  -8    8.74    0.61
   3  -1  -8   10.19    0.72
   3  -1  -8    8.91    0.33
  -4   1   8   10.23    0.54
  -4   1   8    9.39    1.10
  -4   1   8   11.64    0.93
  -4   1   8    9.82    0.64
   4  -1  -8    9.84    0.35
   4  -1  -8    9.65    0.67
   4  -1  -8   10.58    0.80
  -5   1   8    0.24    0.44
  -5   1   8    0.18    0.60
  -5   1   8    0.04    0.35
  -5   1   8   -0.24    0.41
   5  -1  -8    0.22    0.20
   5  -1  -8   -0.38    0.40
   5  -1  -8    0.41    0.43
  -6   1   8    1.37    0.51
  -6   1   8    1.15    0.67
  -6   1   8    0.98    0.52
  -6   1   8    1.78    0.44
   6  -1  -8    1.80    0.68
   6  -1  -8    1.26    0.64
  -7   1   8   -0.52    0.63
  -7   1   8    0.08    0.76
  -7   1   8   -0.78    0.69
   7  -1  -8   -0.35    0.49
   7  -1  -8    1.00    0.75
  -8   1   8   -0.82    0.71
  -8   1   8    0.69    0.63
  -8   1   8   -0.57    0.78
   8  -1  -8   -1.41    0.72
   8  -1  -8    0.96    0.62
   8  -1  -8    0.67    0.90
   8   1   7   -0.27    0.76
   8   1   7   -1.93    1.00
  -8  -1  -7   -0.53    0.56
   7   1   7    2.11    0.73
   7   1   7    0.69    1.01
  -7  -1  -7    3.16    0.48
  -7  -1  -7    2.96    0.56
   6   1   7    0.63    0.41
   6   1   7    0.29    0.65
   6   1   7    0.94    0.81
  -6  -1  -7    1.21    0.35
  -6  -1  -7    0.55    0.60
   5   1   7    0.72    0.68
   5   1   7    0.30    0.61
   5   1   7    0.80    0.50
  -5  -1  -7    0.14    0.30
  -5  -1  -7    0.56    0.53
   4   1   7    1.14    0.34
   4   1   7    0.32    0.74
   4   1   7    0.77    0.44
  -4  -1  -7    0.70    0.39
  -4  -1  -7    1.16    0.28
  -4  -1  -7    1.22    0.48
   3   1   7   15.60    0.55
   3   1   7   17.63    0.38
   3   1   7   16.35    0.60
   3   1   7   18.52    1.07
   3   1   7   16.09    1.62
  -3  -1  -7   17.64    0.51
  -3  -1  -7   17.23    0.50
  -3  -1  -7   17.48    0.74
  -3  -1  -7   17.87    0.63
   2   1   7   10.80    1.11
   2   1   7   10.99    0.48
   2   1   7   11.48    0.83
   2   1   7   11.69    0.59
  -2  -1  -7   11.17    0.41
  -2  -1  -7   11.85    0.43
  -2  -1  -7   11.22    0.50
   1   1   7    0.15    0.38
   1   1   7    0.45    0.35
   1   1   7    0.43    0.27
  -1  -1  -7    0.49    0.27
  -1  -1  -7    0.37    0.08
  -1  -1  -7    0.64    0.14
  -1  -1  -7    0.49    0.21
   0   1   7   33.67    0.86
   0   1   7   33.98    1.75
   0   1   7   33.80    0.95
   0  -1  -7   34.71    0.67
   0  -1  -7   31.91    0.84
   0  -1  -7   32.81    0.89
   0  -1  -7   33.07    0.63
   0  -1  -7   34.92    0.64
  -1   1   7    9.05    0.47
  -1   1   7    9.28    0.36
  -1   1   7    9.10    0.51
  -1   1   7    8.16    0.85
  -1   1   7    9.57    0.28
   1  -1  -7    8.97    0.47
   1  -1  -7    9.16    0.60
   1  -1  -7    9.02    0.30
  -2   1   7   16.02    1.18
  -2   1   7   15.16    0.65
  -2   1   7   16.07    0.52
  -2   1   7   16.12    0.61
   2  -1  -7   15.63    0.37
   2  -1  -7   15.13    0.61
   2  -1  -7   15.61    0.59
  -3   1   7    5.74    0.54
  -3   1   7    6.29    0.91
  -3   1   7    6.20    0.50
  -3   1   7    6.03    0.54
   3  -1  -7    5.11    0.50
   3  -1  -7    5.84    0.46
   3  -1  -7    6.20    0.27
  -4   1   7   19.75    0.74
  -4   1   7   18.65    1.18
  -4   1   7   18.59    0.80
  -4   1   7   19.02    0.84
   4  -1  -7   18.19    0.45
   4  -1  -7   18.37    0.74
   4  -1  -7   19.12    0.71
  -5   1   7    9.54    0.74
  -5   1   7    9.69    0.71
  -5   1   7    9.81    0.94
  -5   1   7    9.48    0.65
   5  -1  -7    9.63    0.63
   5  -1  -7   10.32    0.85
  -6   1   7    7.14    0.72
  -6   1   7    8.48    0.64
  -6   1   7    8.75    0.77
  -6   1   7    9.67    0.91
   6  -1  -7    8.51    0.69
   6  -1  -7    8.90    0.93
   6  -1  -7    8.09    0.71
  -7   1   7    0.24    0.65
  -7   1   7    0.91    0.53
  -7   1   7    0.51    0.62
   7  -1  -7    0.13    0.50
   7  -1  -7   -0.86    0.62
   7  -1  -7    0.11    0.55
  -8   1   7   -0.10    0.52
  -8   1   7    0.29    0.70
  -8   1   7    1.26    0.82
   8  -1  -7    0.19    0.63
   8  -1  -7    0.72    0.79
   8  -1  -7    0.00    0.51
  -9   1   7   -0.60    0.76
  -9   1   7   -0.35    0.77
  -9   1   7    0.73    0.67
   9  -1  -7   -0.15    0.76
   9  -1  -7    1.54    1.01
   9  -1  -7    1.62    0.90
   8   1   6   -0.59    1.01
   8   1   6   -1.45    0.89
  -8  -1  -6   -0.19    0.47
  -8  -1  -6    0.22    0.73
   7   1   6    0.24    0.42
   7   1   6    0.32    0.64
   7   1   6   -0.82    0.85
  -7  -1  -6   -0.15    0.63
  -7  -1  -6    0.90    0.38
   6   1   6    1.69    0.86
   6   1   6    1.92    0.79
   6   1   6    2.26    0.54
  -6  -1  -6    2.58    0.46
  -6  -1  -6    2.18    0.35
   5   1   6    0.24    0.73
   5   1   6    0.12    0.33
   5   1   6    0.07    0.44
  -5  -1  -6    0.32    0.28
  -5  -1  -6   -0.23    0.47
   4   1   6   10.18    0.99
   4   1   6   10.75    1.48
   4   1   6   11.26    0.62
  -4  -1  -6   11.31    0.60
  -4  -1  -6    9.99    0.52
  -4  -1  -6    9.70    0.41
   3   1   6    2.35    0.17
   3   1   6    1.58    0.36
   3   1   6    2.14    0.63
   3   1   6    2.18    0.38
  -3  -1  -6    1.90    0.31
  -3  -1  -6    1.77    0.24
  -3  -1  -6    2.12    0.31
  -3  -1  -6    2.02    0.17
   2   1   6   13.01    0.67
   2   1   6   13.36    0.49
   2   1   6   13.46    0.55
   2   1   6   12.59    1.24
  -2  -1  -6   12.68    0.48
  -2  -1  -6   13.08    0.36
  -2  -1  -6   12.77    0.40
  -2  -1  -6   13.56    0.45
   1   1   6    1.56    0.32
   1   1   6    1.21    0.48
   1   1   6    1.12    0.24
  -1  -1  -6    1.02    0.20
  -1  -1  -6    1.57    0.23
  -1  -1  -6    1.29    0.14
  -1  -1  -6    1.58    0.25
  -1  -1  -6    1.34    0.09
   0   1   6    1.18    0.35
   0   1   6    2.03    0.16
   0   1   6    2.03    0.27
   0   1   6    2.17    0.17
   0   1   6    1.79    0.23
   0  -1  -6    1.65    0.25
   0  -1  -6    1.73    0.15
   0  -1  -6    1.95    0.16
   0  -1  -6    1.56    0.25
   0  -1  -6    1.81    0.16
  -1   1   6   93.62    1.58
  -1   1   6   92.55    3.24
  -1   1   6   96.09    1.54
  -1   1   6   94.69    1.86
  -1   1   6   95.19    1.97
   1  -1  -6   89.67    1.84
   1  -1  -6   96.71    1.55
   1  -1  -6   91.81    1.91
  -2   1   6  131.52    2.69
  -2   1   6  133.45    2.57
  -2   1   6  134.79    2.24
  -2   1   6  134.03    4.41
   2  -1  -6  136.90    2.67
   2  -1  -6  131.93    2.15
   2  -1  -6  133.80    2.57
  -3   1   6    8.27    0.65
  -3   1   6    7.58    0.80
  -3   1   6    7.46    0.38
  -3   1   6    7.35    0.57
   3  -1  -6    7.77    0.45
   3  -1  -6    7.34    0.26
   3  -1  -6    7.30    0.57
  -4   1   6    1.52    0.45
  -4   1   6    1.54    0.34
  -4   1   6    1.42    0.37
  -4   1   6    1.86    0.30
   4  -1  -6    1.58    0.33
   4  -1  -6    1.87    0.34
  -5   1   6    0.62    0.32
  -5   1   6    0.21    0.34
  -5   1   6    0.32    0.37
  -5   1   6    0.27    0.32
   5  -1  -6    0.08    0.45
   5  -1  -6    0.63    0.35
   5  -1  -6    0.19    0.39
  -6   1   6   -0.08    0.57
  -6   1   6    0.64    0.38
  -6   1   6    0.37    0.37
  -6   1   6    0.49    0.53
   6  -1  -6    0.35    0.56
   6  -1  -6    0.67    0.39
   6  -1  -6    0.24    0.64
  -7   1   6    0.32    0.59
  -7   1   6   -0.01    0.42
  -7   1   6    0.29    0.67
   7  -1  -6   -0.55    0.41
   7  -1  -6    0.61    0.47
   7  -1  -6    0.19    0.54
   7  -1  -6    0.41    0.44
  -8   1   6    0.94    0.66
  -8   1   6    0.19    0.65
  -8   1   6    1.77    0.59
   8  -1  -6    1.56    0.75
   8  -1  -6    1.23    0.89
   8  -1  -6    1.26    0.52
   8  -1  -6    0.77    0.67
  -9   1   6    3.32    0.62
  -9   1   6    3.07    0.70
  -9   1   6    2.32    0.57
   9  -1  -6    3.31    1.04
   9  -1  -6    3.37    0.59
   9  -1  -6    3.81    0.68
   9  -1  -6    1.89    0.76
   9   1   5    0.87    0.70
   9   1   5   -0.19    0.82
  -9  -1  -5    0.21    0.48
  -9  -1  -5   -0.52    0.79
   8   1   5   -0.34    0.99
   8   1   5   -0.66    0.82
  -8  -1  -5    0.29    0.42
  -8  -1  -5    0.27    0.51
   7   1   5   -0.65    0.75
   7   1   5   -0.12    0.60
   7   1   5   -0.81    0.53
  -7  -1  -5   -0.16    0.40
  -7  -1  -5   -0.56    0.34
  -7  -1  -5    0.39    0.44
   6   1   5    3.70    0.85
   6   1   5    5.64    0.56
   6   1   5    4.14    0.81
  -6  -1  -5    5.57    0.50
  -6  -1  -5    5.56    0.39
  -6  -1  -5    4.70    0.34
   5   1   5    2.01    0.63
   5   1   5    1.53    0.69
   5   1   5    2.64    0.21
   5   1   5    2.41    0.35
  -5  -1  -5    2.38    0.47
  -5  -1  -5    1.95    0.25
  -5  -1  -5    1.97    0.29
   4   1   5    1.99    0.49
   4   1   5    2.97    0.44
   4   1   5    2.60    0.39
   4   1   5    2.88    0.19
  -4  -1  -5    2.78    0.26
  -4  -1  -5    2.70    0.29
  -4  -1  -5    3.09    0.33
   3   1   5   31.50    1.57
   3   1   5   32.02    0.58
   3   1   5   33.76    0.82
   3   1   5   32.16    1.18
  -3  -1  -5   31.36    0.71
  -3  -1  -5   31.79    0.83
  -3  -1  -5   31.93    0.65
   2   1   5   78.71    1.55
   2   1   5   78.75    2.04
   2   1   5   78.64    1.24
   2   1   5   77.16    2.86
   2   1   5   81.98    1.57
  -2  -1  -5   78.93    1.39
  -2  -1  -5   78.07    1.55
  -2  -1  -5   76.50    1.55
  -2  -1  -5   79.88    1.53
   1   1   5   28.69    0.70
   1   1   5   28.28    0.57
   1   1   5   27.49    0.68
   1   1   5   27.88    1.40
  -1  -1  -5   28.02    0.50
  -1  -1  -5   28.97    0.70
  -1  -1  -5   27.78    0.67
  -1  -1  -5   28.92    0.67
  -1  -1  -5   26.77    0.45
  -1  -1  -5   27.68    0.56
   0   1   5   48.99    1.08
   0   1   5   51.96    0.87
   0   1   5   50.14    1.91
   0   1   5   49.90    0.85
   0   1   5   51.29    1.05
   0  -1  -5   51.39    1.07
   0  -1  -5   48.36    1.08
   0  -1  -5   50.75    0.85
   0  -1  -5   50.18    0.87
   0  -1  -5   48.02    1.06
  -1   1   5    7.62    0.31
  -1   1   5    7.92    0.46
  -1   1   5    6.94    0.42
  -1   1   5    7.50    0.62
  -1   1   5    7.74    0.21
   1  -1  -5    7.39    0.40
   1  -1  -5    8.03    0.43
   1  -1  -5    8.19    0.43
   1  -1  -5    7.53    0.22
   1  -1  -5    8.10    0.28
  -2   1   5    2.06    0.35
  -2   1   5    2.99    0.28
  -2   1   5    3.85    0.36
  -2   1   5    3.38    0.26
   2  -1  -5    2.62    0.26
   2  -1  -5    2.80    0.32
   2  -1  -5    3.01    0.15
  -3   1   5   64.94    1.22
  -3   1   5   65.13    1.47
  -3   1   5   66.95    2.31
  -3   1   5   68.20    1.43
   3  -1  -5   66.25    1.47
   3  -1  -5   65.07    1.37
  -4   1   5   25.47    0.74
  -4   1   5   24.71    0.80
  -4   1   5   25.75    1.19
  -4   1   5   25.50    0.74
   4  -1  -5   25.31    0.73
   4  -1  -5   24.25    0.76
   4  -1  -5   24.96    1.06
  -5   1   5    2.30    0.34
  -5   1   5    2.08    0.37
  -5   1   5    2.45    0.46
  -5   1   5    2.42    0.38
   5  -1  -5    2.94    0.38
   5  -1  -5    2.43    0.43
   5  -1  -5    2.55    0.37
   5  -1  -5    2.09    0.46
  -6   1   5    0.17    0.34
  -6   1   5    0.16    0.34
  -6   1   5   -0.24    0.37
   6  -1  -5    0.10    0.37
   6  -1  -5   -0.15    0.34
   6  -1  -5   -0.10    0.37
   6  -1  -5   -0.27    0.62
  -7   1   5    1.15    0.48
  -7   1   5    0.74    0.41
  -7   1   5    0.57    0.53
   7  -1  -5    1.13    0.33
   7  -1  -5    0.89    0.41
   7  -1  -5    0.52    0.75
   7  -1  -5    1.11    0.46
  -8   1   5    2.18    0.57
  -8   1   5    2.18    0.51
  -8   1   5    1.10    0.44
   8  -1  -5    3.07    0.56
   8  -1  -5    1.67    0.64
   8  -1  -5    1.74    0.67
   8  -1  -5    2.22    0.49
  -9   1   5   10.04    0.93
  -9   1   5    6.76    0.77
  -9   1   5    8.78    0.70
   9  -1  -5   10.59    0.91
   9  -1  -5    7.18    0.81
   9  -1  -5    6.73    0.91
   9  -1  -5    8.69    0.63
   9   1   4    0.28    0.67
   9   1   4   -0.90    0.80
  -9  -1  -4   -0.56    0.55
  -9  -1  -4   -0.20    0.46
   8   1   4    1.13    0.47
   8   1   4    1.67    0.47
   8   1   4    0.97    0.72
   8   1   4    0.85    0.46
   8   1   4    0.19    0.75
  -8  -1  -4    0.93    0.68
  -8  -1  -4    1.11    0.42
  -8  -1  -4    0.59    0.43
   7   1   4    2.93    0.57
   7   1   4    1.37    0.72
   7   1   4    2.00    0.86
  -7  -1  -4    2.02    0.38
  -7  -1  -4    3.01    0.39
  -7  -1  -4    3.13    0.48
   6   1   4    7.68    1.08
   6   1   4    7.35    0.65
   6   1   4    6.27    0.68
  -6  -1  -4    7.18    0.45
  -6  -1  -4    7.52    0.55
  -6  -1  -4    7.58    0.44
   5   1   4    7.33    0.77
   5   1   4    7.89    0.56
   5   1   4    8.02    1.24
  -5  -1  -4    6.98    0.38
  -5  -1  -4    7.01    0.39
  -5  -1  -4    7.74    0.47
   4   1   4   23.61    0.70
   4   1   4   21.76    1.29
   4   1   4   24.38    1.09
   4   1   4   23.70    0.48
  -4  -1  -4   22.78    0.53
  -4  -1  -4   24.07    0.71
  -4  -1  -4   23.34    0.50
   3   1   4   47.80    2.00
   3   1   4   44.44    0.80
   3   1   4   47.61    1.00
   3   1   4   48.42    0.78
   3   1   4   47.67    1.38
  -3  -1  -4   47.30    1.03
  -3  -1  -4   46.67    0.99
  -3  -1  -4   46.30    0.87
  -3  -1  -4   46.75    0.91
   2   1   4   10.08    0.31
   2   1   4   10.60    0.77
   2   1   4   10.44    0.52
   2   1   4   10.38    0.35
   2   1   4   10.19    0.24
  -2  -1  -4   10.33    0.29
  -2  -1  -4   10.40    0.39
  -2  -1  -4   10.22    0.36
  -2  -1  -4   10.44    0.41
   1   1   4   20.79    0.51
   1   1   4   21.37    0.44
   1   1   4   20.77    0.38
   1   1   4   20.70    1.01
   1   1   4   20.13    0.53
  -1  -1  -4   20.28    0.50
  -1  -1  -4   20.84    0.51
  -1  -1  -4   20.75    0.44
  -1  -1  -4   21.26    0.50
  -1  -1  -4   20.95    0.38
   0   1   4   37.40    0.64
   0   1   4   35.06    1.41
   0   1   4   36.02    0.79
   0   1   4   36.56    0.63
   0   1   4   36.29    0.80
   0  -1  -4   36.47    0.78
   0  -1  -4   36.61    0.64
   0  -1  -4   35.64    0.79
   0  -1  -4   35.88    0.82
   0  -1  -4   38.00    0.62
   0  -1  -4   37.81    0.82
  -1   1   4   25.31    0.45
  -1   1   4   24.45    0.66
  -1   1   4   25.14    1.04
  -1   1   4   25.51    0.51
  -1   1   4   25.09    0.63
   1  -1  -4   24.95    0.62
   1  -1  -4   25.65    1.03
   1  -1  -4   24.68    0.61
   1  -1  -4   25.56    0.45
   1  -1  -4   26.78    0.51
   1  -1  -4   25.59    0.60
  -2   1   4    3.71    0.30
  -2   1   4    4.06    0.49
  -2   1   4    4.19    0.28
  -2   1   4    3.84    0.23
   2  -1  -4    3.87    0.33
   2  -1  -4    3.56    0.27
   2  -1  -4    3.71    0.15
  -3   1   4    0.65    0.21
  -3   1   4    0.78    0.23
  -3   1   4    1.19    0.23
  -3   1   4    0.96    0.26
   3  -1  -4    0.71    0.21
   3  -1  -4    0.88    0.21
   3  -1  -4    0.78    0.24
   3  -1  -4    1.10    0.18
  -4   1   4   82.67    1.51
  -4   1   4   84.40    1.80
  -4   1   4   81.85    1.71
   4  -1  -4   80.87    1.66
   4  -1  -4   83.11    1.42
   4  -1  -4   82.21    2.17
   4  -1  -4   83.67    1.77
  -5   1   4   29.07    0.90
  -5   1   4   27.41    0.74
  -5   1   4   28.48    0.93
   5  -1  -4   27.27    0.82
   5  -1  -4   28.05    0.64
   5  -1  -4   28.93    0.88
   5  -1  -4   27.86    1.25
  -6   1   4    3.22    0.55
  -6   1   4    3.26    0.46
  -6   1   4    2.98    0.38
   6  -1  -4    2.70    0.66
   6  -1  -4    2.37    0.48
   6  -1  -4    3.25    0.31
   6  -1  -4    3.37    0.41
  -7   1   4    1.97    0.46
  -7   1   4    1.86    0.42
  -7   1   4    1.73    0.49
   7  -1  -4    1.52    0.40
   7  -1  -4    1.44    0.58
   7  -1  -4    2.13    0.42
  -8   1   4   -0.07    0.52
  -8   1   4    1.20    0.62
  -8   1   4    0.47    0.52
   8  -1  -4    1.14    0.44
   8  -1  -4    0.01    0.56
   8  -1  -4    0.22    0.62
  -9   1   4    7.08    0.71
  -9   1   4    7.94    0.82
  -9   1   4    9.86    0.97
   9  -1  -4    7.06    0.91
   9  -1  -4    7.17    0.64
   9  -1  -4   10.28    0.73
   9  -1  -4    9.97    0.86
   9   1   3   -0.78    0.76
   9   1   3    1.26    0.65
  -9  -1  -3    0.59    0.47
  -9  -1  -3    0.28    0.76
  -9  -1  -3   -0.48    0.51
   8   1   3    1.28    0.66
   8   1   3    2.24    0.47
   8   1   3    1.93    0.61
   8   1   3    0.90    0.70
   8   1   3    1.45    0.43
  -8  -1  -3    2.01    0.43
  -8  -1  -3    2.32    0.68
  -8  -1  -3    1.42    0.47
   7   1   3    7.02    0.54
   7   1   3    6.46    0.76
   7   1   3    8.72    0.75
   7   1   3    5.01    0.76
  -7  -1  -3    8.08    0.53
  -7  -1  -3    8.48    0.79
  -7  -1  -3    6.82    0.52
   6   1   3    2.83    0.55
   6   1   3    3.91    0.39
   6   1   3    2.47    0.60
  -6  -1  -3    4.30    0.35
  -6  -1  -3    3.50    0.35
  -6  -1  -3    4.35    0.52
   5   1   3    2.25    0.38
   5   1   3    1.96    0.54
   5   1   3    1.61    0.42
   5   1   3    2.36    0.19
  -5  -1  -3    1.87    0.29
  -5  -1  -3    2.52    0.40
  -5  -1  -3    2.75    0.28
   4   1   3   12.93    0.50
   4   1   3   12.74    0.71
   4   1   3   12.91    1.07
   4   1   3   12.43    0.35
   4   1   3   12.20    0.33
  -4  -1  -3   12.50    0.45
  -4  -1  -3   11.34    0.36
   3   1   3   49.65    0.83
   3   1   3   48.38    1.43
   3   1   3   49.42    1.02
   3   1   3   48.33    1.94
  -3  -1  -3   50.76    1.01
  -3  -1  -3   49.43    0.85
  -3  -1  -3   48.76    1.01
  -3  -1  -3   48.61    0.93
   2   1   3   70.28    1.08
   2   1   3   65.15    1.08
   2   1   3   68.97    1.31
   2   1   3   68.97    1.28
   2   1   3   68.71    2.41
   2   1   3   67.20    1.74
  -2  -1  -3   68.13    1.18
  -2  -1  -3   67.56    1.27
  -2  -1  -3   68.56    1.30
  -2  -1  -3   68.18    1.30
   1   1   3   82.22    1.49
   1   1   3   81.12    1.33
   1   1   3   76.89    2.66
   1   1   3   80.38    1.24
   1   1   3   78.76    1.49
   1   1   3   80.17    1.53
  -1  -1  -3   80.46    1.50
  -1  -1  -3   79.96    1.49
  -1  -1  -3   81.14    1.25
  -1  -1  -3   82.54    1.52
  -1  -1  -3   79.10    1.33
  -1  -1  -3   81.26    2.66
   0   1   3  118.40    2.14
   0   1   3  115.23    2.23
   0   1   3  116.58    3.73
   0   1   3  118.33    2.22
   0   1   3  117.27    2.15
   0   1   3  120.56    1.85
   0   1   3  117.77    1.88
   0  -1  -3  121.51    1.85
   0  -1  -3  116.92    2.23
   0  -1  -3  116.32    3.73
   0  -1  -3  117.00    1.88
   0  -1  -3  121.19    2.23
   0  -1  -3  118.46    2.15
   0  -1  -3  117.52    2.14
  -1   1   3  869.03   14.41
  -1   1   3  998.83   17.18
  -1   1   3  906.29   16.24
  -1   1   3  908.48   14.04
  -1   1   3  835.14   28.21
  -1   1   3  972.14   16.60
  -1   1   3  878.83   17.26
   1  -1  -3  888.46   28.19
   1  -1  -3  903.18   17.12
   1  -1  -3  941.40   16.43
   1  -1  -3  911.07   14.53
   1  -1  -3  918.16   16.51
   1  -1  -3  968.77   17.21
  -2   1   3  208.22    3.79
  -2   1   3  206.07    3.66
  -2   1   3  203.39    3.12
  -2   1   3  201.38    4.64
  -2   1   3  199.72    3.82
  -2   1   3  200.44    3.24
  -2   1   3  204.17    6.22
   2  -1  -3  205.27    3.66
   2  -1  -3  200.38    3.12
   2  -1  -3  202.47    3.79
   2  -1  -3  208.74    3.25
   2  -1  -3  201.90    3.65
   2  -1  -3  202.93    4.64
  -3   1   3   16.89    0.54
  -3   1   3   16.92    0.52
  -3   1   3   16.91    0.44
   3  -1  -3   16.24    0.49
   3  -1  -3   16.69    0.42
   3  -1  -3   17.02    0.73
   3  -1  -3   16.88    0.52
  -4   1   3    9.09    0.42
  -4   1   3    8.76    0.50
  -4   1   3    8.97    0.39
   4  -1  -3    8.73    0.60
   4  -1  -3    8.49    0.31
   4  -1  -3    8.65    0.48
  -5   1   3    7.76    0.44
  -5   1   3    7.25    0.46
  -5   1   3    6.52    0.60
  -5   1   3    7.50    0.55
   5  -1  -3    7.79    0.71
   5  -1  -3    6.87    0.41
   5  -1  -3    7.19    0.55
   5  -1  -3    7.35    0.44
  -6   1   3   20.21    0.81
  -6   1   3   20.12    0.68
  -6   1   3   19.28    0.85
   6  -1  -3   19.05    0.80
   6  -1  -3   19.94    0.61
   6  -1  -3   20.41    0.72
   6  -1  -3   20.98    1.31
  -7   1   3    4.94    0.58
  -7   1   3    6.04    0.67
  -7   1   3    3.83    0.49
   7  -1  -3    5.45    0.52
   7  -1  -3    4.45    0.83
   7  -1  -3    5.26    0.46
   7  -1  -3    5.42    0.56
  -8   1   3    7.89    0.75
  -8   1   3    8.01    0.79
  -8   1   3    7.35    0.57
   8  -1  -3    9.44    0.64
   8  -1  -3    8.06    1.03
   8  -1  -3    7.09    0.65
   8  -1  -3    8.83    0.73
  -9   1   3    1.17    0.50
  -9   1   3    2.59    0.81
  -9   1   3    0.21    0.52
   9  -1  -3    2.03    0.51
   9  -1  -3    0.52    0.73
   9  -1  -3    0.81    0.60
   9   1   2    0.05    0.48
   9   1   2   -1.32    1.03
   9   1   2    1.06    0.63
  -9  -1  -2   -0.41    0.55
  -9  -1  -2    1.24    0.76
  -9  -1  -2    0.33    0.48
   8   1   2   -1.14    0.88
   8   1   2    0.51    0.41
   8   1   2   -0.16    0.41
   8   1   2   -0.01    0.52
   8   1   2   -0.05    0.43
  -8  -1  -2    0.00    0.46
  -8  -1  -2   -0.26    0.40
  -8  -1  -2   -0.91    0.45
   7   1   2   -0.14    0.54
   7   1   2   -0.05    0.32
   7   1   2    0.11    0.36
   7   1   2    0.05    0.48
   7   1   2    0.10    0.50
  -7  -1  -2    0.29    0.39
  -7  -1  -2    0.09    0.38
  -7  -1  -2    0.24    0.26
   6   1   2   16.84    1.34
   6   1   2   15.18    0.59
   6   1   2   14.70    0.64
   6   1   2   13.54    0.99
   6   1   2   15.23    0.52
  -6  -1  -2   15.21    0.60
  -6  -1  -2   15.45    0.72
  -6  -1  -2   14.79    0.53
   5   1   2    7.63    0.70
   5   1   2    7.56    0.26
   5   1   2    8.14    0.92
   5   1   2    7.67    0.50
  -5  -1  -2    8.36    0.38
  -5  -1  -2    8.29    0.43
  -5  -1  -2    7.47    0.42
   4   1   2    9.82    0.86
   4   1   2   10.24    0.44
   4   1   2    9.39    0.75
   4   1   2    9.48    0.27
  -4  -1  -2    9.52    0.36
  -4  -1  -2    9.39    0.38
   3   1   2    4.03    0.18
   3   1   2    3.67    0.19
   3   1   2    3.92    0.62
   3   1   2    4.30    0.51
   3   1   2    4.14    0.29
  -3  -1  -2    3.81    0.21
  -3  -1  -2    4.15    0.24
  -3  -1  -2    4.63    0.23
  -3  -1  -2    3.99    0.56
   2   1   2   17.39    0.59
   2   1   2   18.42    0.81
   2   1   2   17.53    0.38
   2   1   2   17.00    0.42
   2   1   2   18.22    0.33
   2   1   2   17.46    0.41
  -2  -1  -2   17.82    0.34
  -2  -1  -2   16.89    0.43
  -2  -1  -2   17.38    0.41
  -2  -1  -2   18.46    0.84
  -2  -1  -2   17.02    0.38
  -2  -1  -2   17.50    0.58
   1   1   2  381.83    8.59
   1   1   2  356.74    6.92
   1   1   2  382.43    6.81
   1   1   2  358.36   11.32
   1   1   2  392.68    6.81
   1   1   2  354.72    5.98
   1   1   2  381.44    5.80
  -1  -1  -2  365.41    6.94
  -1  -1  -2  358.54    6.06
  -1  -1  -2  378.94    6.76
  -1  -1  -2  384.42    6.71
  -1  -1  -2  374.34   11.32
   0   1   2   13.79    0.24
   0   1   2   13.04    0.30
   0   1   2   12.58    0.30
   0   1   2   13.05    0.32
   0   1   2   13.50    0.31
   0   1   2   13.36    0.24
   0   1   2   13.10    0.58
   0  -1  -2   13.16    0.30
   0  -1  -2   13.52    0.33
   0  -1  -2   13.50    0.24
   0  -1  -2   13.43    0.31
   0  -1  -2   13.19    0.24
   0  -1  -2   13.51    0.24
   0  -1  -2   13.28    0.30
   0  -1  -2   13.82    0.56
  -1   1   2   76.96    1.82
  -1   1   2   80.40    1.48
  -1   1   2   77.33    1.43
  -1   1   2   79.35    2.44
  -1   1   2   76.32    1.22
  -1   1   2   75.84    1.50
  -1   1   2   77.27    1.42
  -1   1   2   76.10    1.26
   1  -1  -2   77.34    1.22
   1  -1  -2   78.01    1.43
   1  -1  -2   77.14    1.48
   1  -1  -2   78.90    1.50
   1  -1  -2   80.47    1.26
   1  -1  -2   75.78    1.42
  -2   1   2  254.52    5.74
  -2   1   2  248.62    4.51
  -2   1   2  250.62    4.01
  -2   1   2  249.85    4.50
  -2   1   2  266.99    4.67
  -2   1   2  253.37    3.84
  -2   1   2  251.62    4.71
   2  -1  -2  257.79    5.74
   2  -1  -2  254.82    4.51
   2  -1  -2  254.46    3.84
   2  -1  -2  260.30    4.01
   2  -1  -2  251.07    4.67
   2  -1  -2  251.75    4.71
  -3   1   2  275.21    4.96
  -3   1   2  264.04    4.27
  -3   1   2  266.51    4.80
  -3   1   2  264.31    5.00
   3  -1  -2  266.35    4.08
   3  -1  -2  266.09    4.79
   3  -1  -2  274.55    4.98
   3  -1  -2  270.95    4.26
   3  -1  -2  271.00    6.14
  -4   1   2  117.13    2.33
  -4   1   2  120.75    3.76
  -4   1   2  118.67    2.03
  -4   1   2  119.58    2.28
   4  -1  -2  117.79    2.24
   4  -1  -2  118.79    1.90
   4  -1  -2  119.31    2.95
   4  -1  -2  116.64    2.32
  -5   1   2   28.38    0.71
  -5   1   2   28.15    1.25
  -5   1   2   28.86    0.81
  -5   1   2   27.68    0.78
   5  -1  -2   27.94    0.61
   5  -1  -2   28.70    1.12
   5  -1  -2   30.15    0.84
   5  -1  -2   28.54    0.82
  -6   1   2    1.35    0.43
  -6   1   2    1.77    0.33
  -6   1   2    1.84    0.37
   6  -1  -2    2.08    0.50
   6  -1  -2    1.81    0.25
   6  -1  -2    2.09    0.40
   6  -1  -2    2.04    0.47
  -7   1   2    0.88    0.37
  -7   1   2    1.12    0.57
  -7   1   2    1.00    0.38
  -7   1   2    1.01    0.17
   7  -1  -2    0.83    0.45
   7  -1  -2    1.28    0.56
   7  -1  -2    1.00    0.38
   7  -1  -2    0.93    0.42
  -8   1   2    2.58    0.53
  -8   1   2    2.88    0.60
  -8   1   2    2.56    0.45
   8  -1  -2    3.18    0.53
   8  -1  -2    3.57    0.45
   8  -1  -2    2.02    0.90
   8  -1  -2    2.36    0.55
  -9   1   2    0.14    0.56
  -9   1   2   -0.63    0.45
   9  -1  -2    0.36    0.58
   9  -1  -2   -0.16    0.72
   9  -1  -2    0.66    0.47
   9  -1  -2    1.83    0.74
 -10   1   2    0.56    0.59
 -10   1   2    0.46    0.64
 -10   1   2   -0.70    0.72
  10  -1  -2    0.62    0.82
  10  -1  -2   -0.98    0.64
   9   1   1    0.22    0.49
   9   1   1   -0.08    0.63
   9   1   1   -0.94    0.71
  -9  -1  -1   -0.56    0.48
  -9  -1  -1   -0.61    0.40
  -9  -1  -1    0.08    0.72
   8   1   1    1.49    0.90
   8   1   1    2.17    0.58
   8   1   1    2.85    0.39
   8   1   1    3.06    0.62
  -8  -1  -1    2.77    0.51
  -8  -1  -1    1.29    0.51
  -8  -1  -1    2.40    0.45
   7   1   1   21.68    0.62
   7   1   1   21.35    0.95
   7   1   1   21.54    1.27
   7   1   1   22.07    1.30
   7   1   1   22.46    0.89
  -7  -1  -1   22.44    0.81
  -7  -1  -1   21.53    0.70
  -7  -1  -1   23.06    0.94
  -7  -1  -1   21.01    0.67
   6   1   1    0.22    0.18
   6   1   1    0.32    0.27
   6   1   1   -0.02    0.29
   6   1   1    0.34    0.45
   6   1   1    0.38    0.39
   6   1   1    0.42    0.43
  -6  -1  -1   -0.30    0.33
  -6  -1  -1    0.14    0.29
  -6  -1  -1    0.52    0.31
  -6  -1  -1   -0.47    0.21
   5   1   1    1.31    0.36
   5   1   1    1.96    0.27
   5   1   1    1.28    0.23
   5   1   1    1.72    0.16
   5   1   1    1.38    0.33
   5   1   1    1.13    0.38
  -5  -1  -1    1.26    0.30
  -5  -1  -1    1.18    0.21
  -5  -1  -1    1.55    0.21
  -5  -1  -1    1.61    0.27
   4   1   1   37.00    0.72
   4   1   1   34.45    1.21
   4   1   1   35.37    1.42
   4   1   1   34.70    0.79
   4   1   1   35.12    0.65
  -4  -1  -1   36.62    0.76
  -4  -1  -1   35.91    1.42
  -4  -1  -1   35.65    0.74
  -4  -1  -1   35.22    0.80
   3   1   1   64.74    1.10
   3   1   1   63.83    1.72
   3   1   1   67.09    1.23
   3   1   1   66.42    1.11
   3   1   1   65.26    2.21
   3   1   1   65.52    1.27
  -3  -1  -1   66.00    1.24
  -3  -1  -1   64.99    1.13
  -3  -1  -1   69.10    2.22
  -3  -1  -1   63.63    1.26
  -3  -1  -1   65.26    1.26
   2   1   1    2.43    0.18
   2   1   1    2.11    0.25
   2   1   1    2.32    0.08
   2   1   1    1.97    0.12
   2   1   1    2.64    0.14
   2   1   1    2.43    0.19
   2   1   1    2.16    0.18
   2   1   1    2.94    0.37
  -2  -1  -1    2.53    0.15
  -2  -1  -1    2.15    0.18
  -2  -1  -1    2.16    0.15
  -2  -1  -1    1.93    0.22
  -2  -1  -1    2.18    0.32
   1   1   1    3.85    0.12
   1   1   1    3.80    0.19
   1   1   1    3.88    0.12
   1   1   1    3.77    0.09
   1   1   1    4.00    0.13
   1   1   1    4.12    0.28
   1   1   1    3.96    0.10
   1   1   1    4.05    0.10
  -1  -1  -1    4.00    0.13
  -1  -1  -1    3.77    0.21
  -1  -1  -1    3.89    0.27
  -1  -1  -1    3.79    0.12
   0   1   1    0.87    0.05
   0   1   1    0.99    0.05
  -1   1   1   42.90    0.81
  -1   1   1   43.62    1.05
  -1   1   1   42.99    0.72
  -1   1   1   45.15    0.83
  -1   1   1   43.28    0.70
  -1   1   1   43.06    0.81
  -1   1   1   43.48    0.85
   1  -1  -1   44.03    0.70
   1  -1  -1   43.68    0.81
   1  -1  -1   44.03    1.05
   1  -1  -1   44.84    0.85
   1  -1  -1   42.54    0.81
   1  -1  -1   42.47    0.69
   1  -1  -1   44.21    0.72
   1  -1  -1   44.11    0.83
  -2   1   1   88.16    2.06
  -2   1   1   84.38    1.41
  -2   1   1   87.93    1.63
  -2   1   1   84.88    1.59
  -2   1   1   85.51    1.58
  -2   1   1   83.54    1.35
  -2   1   1   85.20    1.65
   2  -1  -1   85.84    1.35
   2  -1  -1   86.37    1.59
   2  -1  -1   88.05    1.42
   2  -1  -1   85.42    1.40
   2  -1  -1   85.29    1.59
   2  -1  -1   88.67    2.07
   2  -1  -1   85.59    1.63
   2  -1  -1   88.38    1.65
  -3   1   1    2.42    0.21
  -3   1   1    2.62    0.19
  -3   1   1    3.30    0.27
  -3   1   1    2.28    0.20
  -3   1   1    2.66    0.23
  -3   1   1    2.66    0.24
  -3   1   1    3.09    0.39
   3  -1  -1    2.61    0.16
   3  -1  -1    3.25    0.39
   3  -1  -1    2.18    0.19
   3  -1  -1    2.86    0.23
   3  -1  -1    2.52    0.22
   3  -1  -1    2.10    0.19
  -4   1   1   23.19    0.61
  -4   1   1   25.15    0.63
  -4   1   1   23.67    0.63
  -4   1   1   23.82    1.03
   4  -1  -1   24.69    0.61
   4  -1  -1   24.16    0.53
   4  -1  -1   22.58    0.61
   4  -1  -1   22.83    0.64
   4  -1  -1   24.05    1.00
  -5   1   1   27.11    0.76
  -5   1   1   27.15    0.51
  -5   1   1   27.89    0.74
  -5   1   1   27.93    0.74
   5  -1  -1   28.70    1.23
   5  -1  -1   26.92    0.78
   5  -1  -1   29.30    0.82
   5  -1  -1   29.20    0.64
  -6   1   1    2.45    0.13
  -6   1   1    1.86    0.36
  -6   1   1    2.22    0.31
  -6   1   1    2.54    0.32
   6  -1  -1    2.49    0.51
   6  -1  -1    2.59    0.33
   6  -1  -1    2.69    0.48
   6  -1  -1    2.22    0.30
  -7   1   1    0.12    0.54
  -7   1   1    0.04    0.31
  -7   1   1   -0.17    0.45
   7  -1  -1    0.34    0.53
   7  -1  -1    0.46    0.36
   7  -1  -1    0.66    0.74
   7  -1  -1   -0.25    0.39
  -8   1   1    3.25    0.57
  -8   1   1    3.16    0.47
  -8   1   1    4.41    0.72
   8  -1  -1    4.59    0.44
   8  -1  -1    3.77    0.53
   8  -1  -1    4.65    0.69
   8  -1  -1    3.30    0.71
  -9   1   1    2.61    0.50
  -9   1   1    2.45    0.60
  -9   1   1    1.68    0.48
   9  -1  -1    1.92    0.47
   9  -1  -1    1.91    0.60
   9  -1  -1    3.15    0.76
   9  -1  -1    0.71    0.74
 -10   1   1    0.95    0.56
 -10   1   1   -0.09    0.70
 -10   1   1    0.47    0.65
  10  -1  -1    0.84    0.66
  10  -1  -1    2.65    0.85
  10  -1  -1   -0.85    0.82
 -10  -1   0   -0.21    0.67
 -10  -1   0    0.93    0.57
 -10  -1   0    0.11    0.60
   9   1   0   -1.72    0.97
   9   1   0    0.18    0.62
   9   1   0    1.21    0.51
  -9  -1   0   -0.33    0.52
  -9  -1   0    0.23    0.49
  -9  -1   0   -0.34    0.60
   8   1   0   -0.54    0.61
   8   1   0    0.53    0.58
   8   1   0    0.95    0.35
   8   1   0    0.57    0.55
  -8  -1   0    0.56    0.51
  -8  -1   0    0.14    0.44
  -8  -1   0    0.41    0.61
   7   1   0    0.72    0.55
   7   1   0   -0.01    0.50
   7   1   0    0.35    0.35
   7   1   0    0.18    0.30
  -7  -1   0   -0.30    0.30
  -7  -1   0    0.22    0.32
  -7  -1   0    0.65    0.52
  -7  -1   0    0.34    0.27
   6   1   0    2.36    0.29
   6   1   0    2.34    0.65
   6   1   0    2.14    0.33
   6   1   0    2.27    0.42
  -6  -1   0    1.92    0.15
  -6  -1   0    1.97    0.30
  -6  -1   0    1.68    0.29
  -6  -1   0    2.15    0.27
  -6  -1   0    2.47    0.36
   5   1   0   -0.08    0.20
   5   1   0    0.18    0.23
   5   1   0    0.04    0.34
   5   1   0    0.07    0.17
   5   1   0    0.08    0.22
   5   1   0    0.15    0.28
  -5  -1   0    0.07    0.28
  -5  -1   0    0.20    0.24
  -5  -1   0    0.10    0.12
  -5  -1   0   -0.27    0.18
  -5  -1   0    0.10    0.22
   4   1   0    6.84    0.54
   4   1   0    6.45    0.29
   4   1   0    7.60    0.57
   4   1   0    6.89    0.29
   4   1   0    6.64    0.42
   4   1   0    6.80    0.32
  -4  -1   0    7.04    0.59
  -4  -1   0    6.80    0.38
  -4  -1   0    6.85    0.22
  -4  -1   0    6.87    0.33
  -4  -1   0    6.37    0.33
   3   1   0  177.17    4.22
   3   1   0  179.80    3.26
   3   1   0  179.40    3.40
   3   1   0  184.12    2.90
   3   1   0  183.86    2.76
   3   1   0  180.87    3.35
   3   1   0  183.40    5.53
  -3  -1   0  181.94    3.37
  -3  -1   0  181.44    2.91
  -3  -1   0  181.56    3.26
  -3  -1   0  189.54    5.56
  -3  -1   0  179.22    2.93
  -3  -1   0  176.27    3.26
   2   1   0  403.54    6.39
   2   1   0  381.14    7.19
   2   1   0  402.06    9.20
   2   1   0  405.86    7.17
   2   1   0  403.95   12.39
   2   1   0  395.35    6.12
   2   1   0  390.32    7.50
   2   1   0  403.91    7.50
  -2  -1   0  393.80    6.41
  -2  -1   0  400.54    7.18
  -2  -1   0  405.21    9.03
  -2  -1   0  397.99   12.16
  -2  -1   0  406.50    6.57
  -2  -1   0  393.35    7.53
  -2  -1   0  380.04    7.04
   1   1   0    5.78    0.16
   1   1   0    4.96    0.17
   1   1   0    6.05    0.15
   1   1   0    5.78    0.14
   1   1   0    6.01    0.14
   1   1   0    5.48    0.21
   1   1   0    6.08    0.24
   1   1   0    6.04    0.11
   1   1   0    6.01    0.15
  -1  -1   0    5.14    0.14
  -1  -1   0    5.80    0.21
  -1  -1   0    5.07    0.23
   0   1   0   -0.19    0.01
   0   1   0   -0.18    0.00
   0   1   0   -0.19    0.01
   0   1   0   -0.19    0.00
   0  -1   0   -0.19    0.00
   0  -1   0   -0.19    0.01
   0  -1   0   -0.18    0.00
   0  -1   0   -0.19    0.00
  -1   1   0    5.22    0.15
  -1   1   0    5.38    0.15
  -1   1   0    5.84    0.24
  -1   1   0    5.47    0.13
  -1   1   0    5.60    0.29
   1  -1   0    5.08    0.14
   1  -1   0    5.47    0.14
   1  -1   0    5.86    0.15
   1  -1   0    6.11    0.14
   1  -1   0    5.55    0.15
   1  -1   0    4.92    0.16
  -2   1   0  398.13    6.53
  -2   1   0  393.91    7.21
  -2   1   0  402.48    7.27
  -2   1   0  413.75   12.53
  -2   1   0  387.63    6.57
  -2   1   0  393.93    7.57
  -2   1   0  414.53    9.26
   2  -1   0  389.38    6.48
   2  -1   0  396.80    7.53
   2  -1   0  408.17    7.21
   2  -1   0  404.52    9.28
   2  -1   0  406.47    7.33
   2  -1   0  407.27    6.45
   2  -1   0  410.45    7.61
   2  -1   0  412.04   12.68
   2  -1   0  411.92    6.32
  -3   1   0  178.87    2.94
  -3   1   0  181.03    3.29
  -3   1   0  179.89    3.29
  -3   1   0  177.18    2.91
  -3   1   0  178.13    3.38
  -3   1   0  186.39    5.65
   3  -1   0  189.12    5.63
   3  -1   0  189.44    3.38
   3  -1   0  185.07    2.92
   3  -1   0  176.88    4.24
   3  -1   0  183.12    3.39
   3  -1   0  187.11    3.30
   3  -1   0  179.71    2.80
  -4   1   0    7.32    0.34
  -4   1   0    7.31    0.37
  -4   1   0    7.24    0.35
  -4   1   0    6.82    0.74
   4  -1   0    7.43    0.27
   4  -1   0    7.44    0.29
   4  -1   0    6.98    0.37
   4  -1   0    6.79    0.70
   4  -1   0    7.15    0.35
  -5   1   0   -0.37    0.28
  -5   1   0    0.06    0.18
  -5   1   0   -0.15    0.25
   5  -1   0    0.30    0.26
   5  -1   0   -0.09    0.25
   5  -1   0    0.07    0.19
   5  -1   0    0.29    0.20
   5  -1   0    0.18    0.35
  -6   1   0    2.25    0.48
  -6   1   0    1.83    0.28
  -6   1   0    2.06    0.39
   6  -1   0    2.38    0.38
   6  -1   0    2.50    0.36
   6  -1   0    2.44    0.50
   6  -1   0    2.19    0.33
  -7   1   0    0.76    0.44
  -7   1   0    0.59    0.41
  -7   1   0   -0.18    0.30
  -7   1   0    0.08    0.33
   7  -1   0    0.13    0.35
   7  -1   0    0.10    0.53
   7  -1   0    0.26    0.52
   7  -1   0    0.54    0.40
  -8   1   0    0.39    0.48
  -8   1   0    0.28    0.38
  -8   1   0   -0.51    0.48
   8  -1   0    0.33    0.45
   8  -1   0    0.37    0.49
   8  -1   0    0.29    0.41
   8  -1   0   -0.10    0.63
  -9   1   0    0.27    0.77
  -9   1   0   -0.02    0.43
  -9   1   0    0.66    0.46
   9  -1   0   -1.51    0.98
   9  -1   0    0.24    0.45
   9  -1   0    0.09    0.56
   9  -1   0    1.30    0.73
 -10   1   0   -0.09    0.68
 -10   1   0   -0.09    0.63
 -10   1   0    0.36    0.52
  10  -1   0    1.00    0.60
  10   1  -1    0.62    0.72
  10   1  -1   -1.87    1.12
  10   1  -1    1.28    0.61
 -10  -1   1    1.70    0.65
 -10  -1   1   -0.03    0.72
 -10  -1   1    1.86    0.47
   9   1  -1    2.39    0.51
   9   1  -1    2.93    0.55
   9   1  -1    0.68    1.01
  -9  -1   1    2.40    0.58
  -9  -1   1    2.39    0.66
  -9  -1   1    1.98    0.55
   8   1  -1    3.11    0.70
   8   1  -1    4.04    0.50
   8   1  -1    3.06    0.60
   8   1  -1    4.54    0.43
  -8  -1   1    3.87    0.54
  -8  -1   1    3.27    0.42
  -8  -1   1    3.89    0.51
  -8  -1   1    3.97    0.47
   7   1  -1    0.53    0.48
   7   1  -1    0.20    0.30
   7   1  -1    0.75    0.36
   7   1  -1    0.70    0.56
  -7  -1   1    0.22    0.17
  -7  -1   1   -0.37    0.31
  -7  -1   1   -0.05    0.33
  -7  -1   1    0.42    0.38
   6   1  -1    2.12    0.43
   6   1  -1    2.55    0.28
   6   1  -1    2.04    0.49
   6   1  -1    1.86    0.44
  -6  -1   1    2.42    0.46
  -6  -1   1    1.86    0.31
  -6  -1   1    2.19    0.32
  -6  -1   1    1.70    0.35
  -6  -1   1    2.19    0.19
   5   1  -1   28.40    0.84
   5   1  -1   27.62    0.73
   5   1  -1   26.88    1.08
   5   1  -1   28.65    0.58
  -5  -1   1   28.16    1.16
  -5  -1   1   28.71    0.70
  -5  -1   1   27.10    0.74
  -5  -1   1   28.22    0.79
  -5  -1   1   27.89    0.56
   4   1  -1   23.87    0.60
   4   1  -1   23.50    0.48
   4   1  -1   23.07    0.60
   4   1  -1   23.43    0.69
   4   1  -1   24.29    0.98
  -4  -1   1   23.18    0.61
  -4  -1   1   23.45    0.63
  -4  -1   1   23.59    0.62
  -4  -1   1   24.00    0.96
  -4  -1   1   23.49    0.49
   3   1  -1    2.23    0.16
   3   1  -1    1.80    0.23
   3   1  -1    2.41    0.22
   3   1  -1    2.28    0.20
   3   1  -1    2.04    0.25
  -3  -1   1    2.57    0.31
  -3  -1   1    2.02    0.19
  -3  -1   1    2.34    0.19
  -3  -1   1    2.22    0.21
  -3  -1   1    2.00    0.21
  -3  -1   1    2.14    0.19
  -3  -1   1    2.58    0.16
   2   1  -1   87.12    1.35
   2   1  -1   87.19    1.70
   2   1  -1   85.90    2.09
   2   1  -1   86.49    1.61
   2   1  -1   89.89    1.45
   2   1  -1   89.13    1.62
   2   1  -1   90.30    1.69
  -2  -1   1   89.01    1.69
  -2  -1   1   86.85    1.62
  -2  -1   1   88.32    1.35
  -2  -1   1   87.35    1.70
  -2  -1   1   89.53    2.66
  -2  -1   1   90.24    2.10
  -2  -1   1   88.39    1.45
  -2  -1   1   86.56    1.62
   1   1  -1   45.00    0.74
   1   1  -1   43.98    1.05
   1   1  -1   43.77    0.87
   1   1  -1   45.01    0.87
   1   1  -1   43.83    0.82
   1   1  -1   44.22    0.83
   1   1  -1   45.91    1.34
  -1  -1   1   44.82    0.87
  -1  -1   1   45.68    0.87
  -1  -1   1   37.30    1.34
  -1  -1   1   44.97    0.69
  -1  -1   1   44.42    0.74
  -1  -1   1   44.99    1.05
  -1  -1   1   44.81    0.82
  -1  -1   1   44.72    0.82
   0   1  -1    0.40    0.04
   0  -1   1    0.45    0.04
  -1   1  -1    4.24    0.18
  -1   1  -1    4.41    0.30
  -1   1  -1    4.13    0.13
  -1   1  -1    4.25    0.11
  -1   1  -1    4.10    0.14
  -1   1  -1    4.25    0.14
   1  -1   1    4.09    0.18
   1  -1   1    3.93    0.14
   1  -1   1    4.16    0.11
   1  -1   1    4.03    0.14
   1  -1   1    4.10    0.14
   1  -1   1    4.22    0.35
  -2   1  -1    2.30    0.22
  -2   1  -1    2.00    0.14
  -2   1  -1    1.76    0.12
  -2   1  -1    1.97    0.15
  -2   1  -1    2.04    0.23
  -2   1  -1    1.93    0.16
   2  -1   1    1.93    0.16
   2  -1   1    2.23    0.18
   2  -1   1    1.84    0.16
   2  -1   1    1.90    0.13
   2  -1   1    2.31    0.26
  -3   1  -1   65.49    1.28
  -3   1  -1   64.86    1.12
  -3   1  -1   64.58    1.15
  -3   1  -1   66.34    2.29
  -3   1  -1   65.60    1.28
  -3   1  -1   66.04    1.26
   3  -1   1   65.47    2.26
   3  -1   1   64.96    1.71
   3  -1   1   64.48    1.06
   3  -1   1   68.79    1.12
   3  -1   1   66.02    1.29
  -4   1  -1   34.15    0.70
  -4   1  -1   35.19    0.81
  -4   1  -1   35.00    0.72
  -4   1  -1   34.54    0.74
   4  -1   1   34.73    0.84
   4  -1   1   36.23    0.73
   4  -1   1   35.19    1.15
   4  -1   1   34.52    1.46
  -5   1  -1    1.18    0.18
  -5   1  -1    1.43    0.29
  -5   1  -1    1.46    0.23
  -5   1  -1    1.15    0.37
   5  -1   1    1.66    0.40
   5  -1   1    1.19    0.28
   5  -1   1    1.00    0.28
   5  -1   1    1.50    0.29
   5  -1   1    1.46    0.17
   5  -1   1    1.08    0.39
  -6   1  -1    0.19    0.34
  -6   1  -1    0.27    0.44
  -6   1  -1    0.18    0.26
  -6   1  -1    0.02    0.21
   6  -1   1    0.65    0.46
   6  -1   1    0.35    0.33
   6  -1   1    0.18    0.23
   6  -1   1    0.31    0.43
   6  -1   1   -0.18    0.31
  -7   1  -1   21.17    0.81
  -7   1  -1   22.66    0.65
  -7   1  -1   20.76    0.80
  -7   1  -1   20.76    0.66
   7  -1   1   22.56    1.28
   7  -1   1   21.97    0.80
   7  -1   1   22.68    0.88
   7  -1   1   22.15    0.70
  -8   1  -1    2.28    0.52
  -8   1  -1    2.64    0.41
  -8   1  -1    2.29    0.52
   8  -1   1    1.82    0.45
   8  -1   1    2.81    0.54
   8  -1   1    2.38    0.65
   8  -1   1    0.81    0.90
  -9   1  -1   -0.34    0.75
  -9   1  -1    0.15    0.44
  -9   1  -1   -0.13    0.53
   9  -1   1    0.13    0.71
   9  -1   1    0.19    0.56
   9  -1   1   -0.39    0.46
   9  -1   1   -0.74    0.72
  10   1  -2   -0.22    0.70
 -10  -1   2    0.07    0.60
 -10  -1   2   -1.03    0.73
 -10  -1   2   -0.43    0.62
   9   1  -2   -1.87    0.94
   9   1  -2    0.30    0.41
   9   1  -2    0.56    0.65
   9   1  -2    0.73    0.50
  -9  -1   2    0.68    0.72
  -9  -1   2    0.36    0.65
  -9  -1   2    0.70    0.41
   8   1  -2    3.07    0.39
   8   1  -2    1.84    0.89
   8   1  -2    2.74    0.61
   8   1  -2    4.57    0.65
  -8  -1   2    2.03    0.45
  -8  -1   2    3.67    0.69
  -8  -1   2    1.26    0.45
   7   1  -2    0.83    0.35
   7   1  -2    1.19    0.56
   7   1  -2    1.48    0.40
   7   1  -2    0.69    0.37
  -7  -1   2    1.13    0.40
  -7  -1   2    1.09    0.24
  -7  -1   2    1.39    0.38
  -7  -1   2    0.02    0.37
   6   1  -2    2.22    0.35
   6   1  -2    1.58    0.43
   6   1  -2    2.04    0.48
   6   1  -2    2.20    0.29
  -6  -1   2    1.70    0.35
  -6  -1   2    1.40    0.36
  -6  -1   2    2.05    0.34
  -6  -1   2    2.01    0.23
   5   1  -2   26.97    0.58
   5   1  -2   27.58    1.09
   5   1  -2   28.71    0.75
   5   1  -2   27.51    0.85
  -5  -1   2   26.60    0.75
  -5  -1   2   27.48    1.12
  -5  -1   2   28.37    0.82
  -5  -1   2   28.46    0.78
   4   1  -2  114.95    2.20
   4   1  -2  115.79    2.89
   4   1  -2  114.01    2.31
   4   1  -2  118.19    1.84
  -4  -1   2  115.42    2.22
  -4  -1   2  116.47    2.00
  -4  -1   2  118.18    2.33
  -4  -1   2  120.51    3.62
   3   1  -2  275.48    5.03
   3   1  -2  266.10    5.02
   3   1  -2  268.17    4.08
   3   1  -2  271.37    6.15
  -3  -1   2  271.70    4.30
  -3  -1   2  275.00    4.81
  -3  -1   2  261.63    5.03
  -3  -1   2  267.31    4.82
  -3  -1   2  273.95    4.08
   2   1  -2  244.36    3.82
   2   1  -2  262.04    5.73
   2   1  -2  251.48    4.01
   2   1  -2  263.49    4.52
   2   1  -2  250.27    4.50
   2   1  -2  251.65    4.72
   2   1  -2  252.79    4.70
  -2  -1   2  258.65    4.52
  -2  -1   2  252.16    7.92
  -2  -1   2  261.63    4.70
  -2  -1   2  250.96    4.01
  -2  -1   2  264.33    5.73
  -2  -1   2  252.72    3.83
  -2  -1   2  245.95    4.72
   1   1  -2   79.00    1.29
   1   1  -2   78.74    1.46
   1   1  -2   78.04    1.52
   1   1  -2   78.22    1.81
   1   1  -2   78.33    1.53
   1   1  -2   79.97    2.44
   1   1  -2   77.93    1.45
   1   1  -2   77.91    1.28
  -1  -1   2   78.43    1.29
  -1  -1   2   79.52    1.51
  -1  -1   2   78.72    1.46
  -1  -1   2   79.19    1.45
  -1  -1   2   79.47    2.45
  -1  -1   2   78.68    1.81
  -1  -1   2   78.47    1.53
   0   1  -2   13.15    0.32
   0   1  -2   13.87    0.57
   0   1  -2   13.16    0.27
   0   1  -2   13.60    0.34
   0   1  -2   13.54    0.31
   0   1  -2   13.22    0.32
   0  -1   2   13.15    0.33
   0  -1   2   13.06    0.26
   0  -1   2   13.07    0.59
   0  -1   2   12.78    0.31
   0  -1   2   13.20    0.34
   0  -1   2   13.05    0.32
  -1   1  -2  374.34    6.03
  -1   1  -2  377.34    8.76
  -1   1  -2  380.74   11.46
  -1   1  -2  368.75    7.15
  -1   1  -2  384.29    6.89
  -1   1  -2  372.24    6.18
  -1   1  -2  386.64    6.95
   1  -1   2  369.79   11.87
   1  -1   2  385.46    6.92
   1  -1   2  375.17    8.80
   1  -1   2  391.93    6.84
   1  -1   2  385.31    7.12
   1  -1   2  383.29    6.16
  -2   1  -2   16.60    0.40
  -2   1  -2   16.97    0.34
  -2   1  -2   16.88    0.57
  -2   1  -2   16.86    0.45
  -2   1  -2   16.47    0.41
  -2   1  -2   17.72    0.83
   2  -1   2   16.89    0.60
   2  -1   2   15.99    0.44
   2  -1   2   17.32    0.40
   2  -1   2   17.68    0.85
   2  -1   2   16.43    0.42
   2  -1   2   17.60    0.33
  -3   1  -2    4.06    0.16
  -3   1  -2    4.23    0.22
  -3   1  -2    3.87    0.24
  -3   1  -2    4.67    0.34
   3  -1   2    4.58    0.71
   3  -1   2    4.33    0.33
   3  -1   2    4.35    0.20
   3  -1   2    4.77    0.41
  -4   1  -2    9.69    0.48
  -4   1  -2    9.31    0.28
  -4   1  -2    9.07    0.36
  -4   1  -2    9.05    0.35
   4  -1   2    9.33    0.21
   4  -1   2    9.16    0.48
   4  -1   2   10.09    0.93
   4  -1   2    9.80    0.75
  -5   1  -2    7.59    0.30
  -5   1  -2    8.22    0.45
  -5   1  -2    8.19    0.42
   5  -1   2    6.98    0.54
   5  -1   2    7.44    0.79
   5  -1   2    8.15    0.91
  -6   1  -2   15.84    0.76
  -6   1  -2   14.76    0.49
  -6   1  -2   14.42    0.59
  -6   1  -2   14.88    0.46
   6  -1   2   14.43    0.62
   6  -1   2   15.02    0.59
   6  -1   2   15.55    1.25
   6  -1   2   16.07    1.28
   6  -1   2   14.38    0.50
  -7   1  -2    0.92    0.56
  -7   1  -2   -0.06    0.30
  -7   1  -2    0.15    0.39
   7  -1   2   -0.21    0.38
   7  -1   2    0.38    0.53
   7  -1   2   -0.06    0.54
   7  -1   2   -0.06    0.56
   7  -1   2    0.29    0.42
  -8   1  -2    0.25    0.37
  -8   1  -2   -0.25    0.46
  -8   1  -2   -0.90    0.65
   8  -1   2   -0.17    0.48
   8  -1   2   -0.56    0.61
   8  -1   2   -0.33    0.64
   8  -1   2   -0.70    0.44
  -9   1  -2   -0.37    0.76
  -9   1  -2   -0.17    0.54
  -9   1  -2    0.44    0.43
   9  -1   2    0.40    0.49
   9  -1   2    0.82    0.72
   9  -1   2   -0.94    0.73
   9  -1   2    1.07    0.58
   9   1  -3    0.58    0.68
   9   1  -3   -0.91    0.98
  -9  -1   3    1.30    0.78
  -9  -1   3   -0.16    0.52
  -9  -1   3   -0.26    0.67
   8   1  -3    6.77    0.82
   8   1  -3    9.22    0.55
   8   1  -3    7.17    0.71
  -8  -1   3    8.26    0.71
  -8  -1   3    8.50    0.74
  -8  -1   3    6.17    0.60
   7   1  -3    3.94    0.64
   7   1  -3    4.92    0.42
   7   1  -3    4.23    0.59
  -7  -1   3    4.78    0.50
  -7  -1   3    4.86    0.39
  -7  -1   3    4.26    0.51
  -7  -1   3    5.12    0.58
   6   1  -3   19.70    0.55
   6   1  -3   21.26    1.08
   6   1  -3   19.44    0.87
  -6  -1   3   20.71    0.80
  -6  -1   3   17.90    0.95
  -6  -1   3   19.47    0.72
  -6  -1   3   21.14    0.84
   5   1  -3    6.40    0.35
   5   1  -3    5.43    0.60
   5   1  -3    7.05    0.48
  -5  -1   3    7.49    0.57
  -5  -1   3    6.78    0.44
  -5  -1   3    7.43    0.44
  -5  -1   3    6.45    0.55
   4   1  -3    9.16    0.33
   4   1  -3    9.06    0.40
   4   1  -3    9.73    0.74
   4   1  -3    7.93    0.52
  -4  -1   3    8.96    0.40
  -4  -1   3    9.75    0.54
  -4  -1   3    9.28    0.50
   3   1  -3   16.37    0.47
   3   1  -3   16.51    0.39
   3   1  -3   16.30    0.52
   3   1  -3   16.89    0.64
  -3  -1   3   16.86    0.67
  -3  -1   3   16.25    0.45
  -3  -1   3   17.36    0.39
  -3  -1   3   16.84    0.54
  -3  -1   3   18.17    0.59
   2   1  -3  211.44    3.74
   2   1  -3  206.32    3.85
   2   1  -3  208.78    3.29
   2   1  -3  205.85    3.68
   2   1  -3  204.46    4.65
  -2  -1   3  197.03    3.27
  -2  -1   3  207.12    3.84
  -2  -1   3  199.91    3.87
  -2  -1   3  205.96    4.66
  -2  -1   3  205.28    3.12
  -2  -1   3  202.91    6.22
  -2  -1   3  202.70    3.68
  -2  -1   3  207.61    3.70
   1   1  -3  975.99   16.86
   1   1  -3  949.84   16.81
   1   1  -3  878.06   28.61
   1   1  -3  963.45   14.96
   1   1  -3  880.14   17.52
   1   1  -3  967.50   17.56
   1   1  -3  857.88   14.80
  -1  -1   3 1000.00   14.98
  -1  -1   3  882.32   14.85
  -1  -1   3  869.94   28.71
  -1  -1   3  855.00   17.63
  -1  -1   3  991.50   17.54
  -1  -1   3  982.80   16.87
  -1  -1   3  968.15   16.91
  -1  -1   3  981.14   21.16
   0   1  -3  117.09    2.16
   0   1  -3  118.19    2.24
   0   1  -3  117.24    1.92
   0   1  -3  119.72    2.17
   0   1  -3  118.53    2.27
   0   1  -3  125.45    3.77
   0  -1   3  116.91    2.17
   0  -1   3  117.31    3.78
   0  -1   3  119.81    1.92
   0  -1   3  119.82    2.25
   0  -1   3  116.13    2.27
   0  -1   3  119.61    2.17
  -1   1  -3   78.59    1.33
  -1   1  -3   80.71    1.50
  -1   1  -3   82.44    1.54
  -1   1  -3   78.48    1.50
  -1   1  -3   83.93    2.69
   1  -1   3   74.50    2.67
   1  -1   3   78.55    1.89
   1  -1   3   82.02    1.34
   1  -1   3   77.68    1.51
   1  -1   3   79.97    1.54
   1  -1   3   80.88    1.50
   1  -1   3   79.62    1.54
  -2   1  -3   69.07    1.22
  -2   1  -3   68.96    1.13
  -2   1  -3   71.07    1.74
  -2   1  -3   69.67    1.36
  -2   1  -3   71.01    1.35
  -2   1  -3   68.09    1.35
   2  -1   3   72.29    1.37
   2  -1   3   69.76    1.74
   2  -1   3   72.20    1.13
   2  -1   3   68.36    2.46
  -3   1  -3   49.36    0.85
  -3   1  -3   48.54    0.95
  -3   1  -3   49.34    0.95
  -3   1  -3   48.76    1.03
   3  -1   3   47.07    1.90
   3  -1   3   47.31    1.36
   3  -1   3   49.69    0.83
   3  -1   3   48.94    1.02
  -4   1  -3   12.24    0.28
  -4   1  -3   11.88    0.42
  -4   1  -3   11.55    0.36
  -4   1  -3   11.46    0.46
   4  -1   3   11.35    0.93
   4  -1   3   11.72    0.81
   4  -1   3   12.31    0.36
   4  -1   3   11.71    0.46
  -5   1  -3    2.29    0.44
  -5   1  -3    2.81    0.37
  -5   1  -3    1.89    0.16
  -5   1  -3    2.22    0.27
  -5   1  -3    2.41    0.24
   5  -1   3    1.91    0.43
   5  -1   3    1.51    0.43
   5  -1   3    2.22    0.42
   5  -1   3    1.94    0.14
  -6   1  -3    4.11    0.34
  -6   1  -3    3.71    0.35
  -6   1  -3    3.33    0.19
  -6   1  -3    3.79    0.54
   6  -1   3    2.87    0.67
   6  -1   3    3.58    0.52
   6  -1   3    3.93    0.73
  -7   1  -3    8.31    0.53
  -7   1  -3    6.41    0.47
  -7   1  -3    7.80    0.64
   7  -1   3    5.61    0.82
   7  -1   3    6.29    0.93
   7  -1   3    7.51    0.61
   7  -1   3    7.64    0.54
  -8   1  -3    1.46    0.71
  -8   1  -3    1.58    0.46
  -8   1  -3    2.19    0.39
   8  -1   3    1.10    0.70
   8  -1   3    1.28    0.66
   8  -1   3    1.06    0.71
   8  -1   3    1.25    0.49
   8  -1   3    2.27    0.55
  -9   1  -3    0.28    0.48
  -9   1  -3   -0.37    0.50
  -9   1  -3    1.17    0.82
   9  -1   3    0.92    0.59
   9  -1   3    0.61    0.53
   9  -1   3   -0.28    0.78
   9  -1   3    0.97    0.75
   9   1  -4    6.32    1.13
   9   1  -4    9.55    0.89
   9   1  -4    7.68    0.81
  -9  -1   4    6.90    0.71
  -9  -1   4    7.23    0.81
  -9  -1   4    9.62    0.89
   8   1  -4   -0.06    0.61
   8   1  -4    1.11    0.48
   8   1  -4    0.69    0.40
   8   1  -4    0.07    0.61
  -8  -1   4    0.69    0.62
  -8  -1   4   -0.57    0.50
  -8  -1   4    1.04    0.69
   7   1  -4    2.06    0.57
   7   1  -4    2.13    0.58
   7   1  -4    1.85    0.37
   7   1  -4    3.34    0.60
  -7  -1   4    2.10    0.42
  -7  -1   4    1.62    0.52
  -7  -1   4    2.37    0.48
   6   1  -4    2.56    0.40
   6   1  -4    2.39    0.50
   6   1  -4    2.74    0.34
   6   1  -4    3.03    0.41
  -6  -1   4    3.01    0.48
  -6  -1   4    3.05    0.49
  -6  -1   4    2.72    0.38
  -6  -1   4    2.92    0.54
   5   1  -4   27.09    1.07
   5   1  -4   26.78    0.63
   5   1  -4   26.39    0.84
   5   1  -4   26.81    0.77
  -5  -1   4   26.75    0.86
  -5  -1   4   26.11    1.04
  -5  -1   4   27.36    0.74
  -5  -1   4   27.44    0.94
   4   1  -4   85.27    2.15
   4   1  -4   81.84    1.76
   4   1  -4   82.62    1.66
  -4  -1   4   81.64    1.70
  -4  -1   4   82.59    2.64
  -4  -1   4   78.50    1.50
  -4  -1   4   82.57    1.77
   3   1  -4    0.59    0.30
   3   1  -4    0.96    0.21
   3   1  -4    0.60    0.21
  -3  -1   4    0.62    0.21
  -3  -1   4    0.84    0.23
  -3  -1   4    1.15    0.30
  -3  -1   4    0.72    0.26
   2   1  -4    4.19    0.19
   2   1  -4    4.11    0.31
   2   1  -4    4.14    0.27
   2   1  -4    4.64    0.41
  -2  -1   4    4.23    0.45
  -2  -1   4    4.20    0.29
  -2  -1   4    4.27    0.24
  -2  -1   4    4.55    0.34
  -2  -1   4    4.61    0.38
   1   1  -4   23.66    0.61
   1   1  -4   25.30    0.51
   1   1  -4   24.26    0.62
   1   1  -4   23.78    0.47
   1   1  -4   25.07    1.02
   1   1  -4   23.92    0.61
  -1  -1   4   23.62    0.63
  -1  -1   4   24.47    0.47
  -1  -1   4   24.58    0.51
  -1  -1   4   24.49    1.01
  -1  -1   4   24.87    0.64
   0   1  -4   37.99    0.84
   0   1  -4   35.66    0.80
   0   1  -4   37.57    0.64
   0   1  -4   36.22    0.78
   0   1  -4   37.92    1.44
   0   1  -4   36.05    0.67
   0   1  -4   35.92    0.80
   0  -1   4   33.01    0.78
   0  -1   4   36.15    1.41
   0  -1   4   37.06    0.66
   0  -1   4   35.14    0.82
  -1   1  -4   21.12    0.54
  -1   1  -4   21.03    0.45
  -1   1  -4   21.56    0.56
  -1   1  -4   21.79    0.54
   1  -1   4   19.91    0.57
   1  -1   4   22.42    0.47
   1  -1   4   21.02    0.68
   1  -1   4   21.78    0.55
   1  -1   4   21.27    1.13
  -2   1  -4    9.86    0.22
  -2   1  -4   10.02    0.32
  -2   1  -4   10.19    0.38
  -2   1  -4    9.81    0.34
   2  -1   4    9.52    0.43
   2  -1   4    9.93    0.79
   2  -1   4   10.12    0.47
   2  -1   4    9.70    0.19
  -3   1  -4   46.83    0.81
  -3   1  -4   45.83    1.02
  -3   1  -4   49.36    0.95
  -3   1  -4   46.26    0.92
   3  -1   4   46.17    1.02
   3  -1   4   45.49    1.35
   3  -1   4   47.01    1.96
   3  -1   4   48.46    0.80
  -4   1  -4   24.15    0.53
  -4   1  -4   23.69    0.68
  -4   1  -4   23.46    0.49
  -4   1  -4   24.19    0.50
  -4   1  -4   24.29    0.62
   4  -1   4   24.34    0.50
   4  -1   4   24.05    0.96
   4  -1   4   24.04    1.37
   4  -1   4   24.19    0.68
  -5   1  -4    7.49    0.49
  -5   1  -4    8.08    0.58
  -5   1  -4    7.51    0.34
  -5   1  -4    7.21    0.36
   5  -1   4    8.23    1.04
   5  -1   4    7.12    0.75
   5  -1   4    8.06    0.49
   5  -1   4    7.80    0.29
  -6   1  -4    7.00    0.51
  -6   1  -4    7.16    0.58
  -6   1  -4    7.56    0.40
   6  -1   4    7.40    0.55
   6  -1   4    5.41    0.84
   6  -1   4    6.85    0.83
  -7   1  -4    2.48    0.39
  -7   1  -4    3.29    0.50
  -7   1  -4    3.26    0.34
   7  -1   4    2.67    0.47
   7  -1   4    2.29    0.79
   7  -1   4    1.96    0.64
  -8   1  -4    1.39    0.72
  -8   1  -4    1.87    0.43
  -8   1  -4    0.16    0.41
   8  -1   4    1.40    0.55
   8  -1   4   -0.01    0.71
   8  -1   4    0.95    0.40
   8  -1   4    1.73    0.69
   8  -1   4    0.22    0.69
  -9   1  -4   -0.07    0.59
   9  -1   4   -0.41    0.54
   9  -1   4   -1.00    0.77
   9  -1   4   -0.93    0.79
   9  -1   4   -0.46    0.54
   9  -1   4   -0.11    0.43
   9   1  -5    6.50    0.90
   9   1  -5    9.68    0.92
   9   1  -5    7.01    0.86
  -9  -1   5    6.85    0.67
  -9  -1   5    8.19    0.77
  -9  -1   5    7.14    0.79
   8   1  -5    1.54    0.87
   8   1  -5    3.19    0.72
   8   1  -5    1.52    0.43
   8   1  -5    1.13    0.68
  -8  -1   5    2.44    0.51
  -8  -1   5    2.31    0.57
  -8  -1   5    1.48    0.47
   7   1  -5    0.45    0.44
   7   1  -5    0.98    0.54
   7   1  -5    1.15    0.38
   7   1  -5    1.09    0.45
  -7  -1   5    1.00    0.63
  -7  -1   5    2.06    0.58
  -7  -1   5    0.80    0.56
   6   1  -5   -0.24    0.59
   6   1  -5    0.46    0.53
   6   1  -5   -0.14    0.35
  -6  -1   5    0.40    0.52
  -6  -1   5   -0.02    0.24
  -6  -1   5    0.38    0.35
  -6  -1   5   -0.26    0.49
   5   1  -5    2.06    0.41
   5   1  -5    2.98    0.50
   5   1  -5    2.76    0.37
  -5  -1   5    2.95    0.48
  -5  -1   5    1.82    0.30
  -5  -1   5    2.48    0.38
  -5  -1   5    2.77    0.44
   4   1  -5   25.38    0.93
   4   1  -5   25.27    0.80
   4   1  -5   25.22    0.88
  -4  -1   5   25.27    0.82
  -4  -1   5   25.71    0.75
  -4  -1   5   25.49    0.68
  -4  -1   5   25.43    1.09
   3   1  -5   67.61    1.50
   3   1  -5   67.45    1.41
   3   1  -5   64.53    1.71
   3   1  -5   63.67    1.15
  -3  -1   5   66.74    1.26
  -3  -1   5   64.96    2.25
  -3  -1   5   65.95    1.49
  -3  -1   5   65.97    1.43
   2   1  -5    3.21    0.30
   2   1  -5    2.77    0.22
   2   1  -5    3.14    0.47
   2   1  -5    2.67    0.27
  -2  -1   5    2.92    0.26
  -2  -1   5    2.19    0.33
  -2  -1   5    2.86    0.28
  -2  -1   5    2.38    0.34
   1   1  -5    7.48    0.42
   1   1  -5    7.35    0.37
   1   1  -5    7.52    0.30
   1   1  -5    7.55    0.26
  -1  -1   5    7.10    0.40
  -1  -1   5    7.97    0.37
  -1  -1   5    7.01    0.71
  -1  -1   5    7.81    0.24
   0   1  -5   51.08    0.87
   0   1  -5   49.90    1.05
   0   1  -5   48.71    1.08
   0   1  -5   49.53    0.90
   0  -1   5   49.98    1.90
   0  -1   5   50.90    0.89
   0  -1   5   49.17    1.09
   0  -1   5   48.68    1.10
  -1   1  -5   30.24    0.71
  -1   1  -5   27.45    0.73
  -1   1  -5   27.58    0.60
   1  -1   5   27.38    0.84
   1  -1   5   27.92    0.73
   1  -1   5   27.54    0.71
   1  -1   5   26.57    1.31
  -2   1  -5   77.44    1.23
  -2   1  -5   77.75    1.39
  -2   1  -5   80.77    1.55
  -2   1  -5   76.44    1.55
   2  -1   5   77.40    1.57
   2  -1   5   78.65    2.01
   2  -1   5   74.44    2.85
  -3   1  -5   32.07    0.57
  -3   1  -5   33.91    0.72
  -3   1  -5   32.30    0.77
  -3   1  -5   31.68    0.86
   3  -1   5   32.87    0.86
   3  -1   5   32.37    1.07
   3  -1   5   30.62    0.54
   3  -1   5   30.84    1.60
  -4   1  -5    2.81    0.21
  -4   1  -5    3.11    0.45
  -4   1  -5    3.18    0.37
  -4   1  -5    2.70    0.20
   4  -1   5    3.31    0.22
   4  -1   5    3.23    0.44
   4  -1   5    2.52    0.41
   4  -1   5    1.97    0.66
  -5   1  -5    2.57    0.33
  -5   1  -5    1.98    0.25
  -5   1  -5    2.49    0.50
  -5   1  -5    2.48    0.25
   5  -1   5    1.86    0.74
   5  -1   5    2.73    0.39
   5  -1   5    2.10    0.61
  -6   1  -5    5.31    0.37
  -6   1  -5    5.37    0.38
  -6   1  -5    5.12    0.43
  -6   1  -5    5.57    0.53
   6  -1   5    5.87    0.50
   6  -1   5    4.81    0.65
   6  -1   5    3.48    0.70
  -7   1  -5    0.31    0.31
  -7   1  -5   -0.90    0.35
  -7   1  -5   -0.39    0.45
   7  -1   5   -0.75    0.78
   7  -1   5    0.05    0.82
   7  -1   5   -0.04    0.58
  -8   1  -5   -0.50    0.52
   8  -1   5    0.00    0.97
   8  -1   5   -0.46    0.47
   8  -1   5   -0.65    0.84
  -9   1  -5   -0.92    0.83
   9  -1   5    0.25    0.61
   9  -1   5   -2.77    1.09
   9  -1   5    0.42    0.63
   9  -1   5   -1.26    0.85
   9   1  -6    4.19    0.87
   9   1  -6    2.26    0.76
   9   1  -6    1.87    0.81
  -9  -1   6    1.14    0.74
  -9  -1   6    3.78    0.71
  -9  -1   6    2.47    0.81
   8   1  -6   -0.19    0.71
   8   1  -6    1.82    0.55
   8   1  -6    0.94    0.63
  -8  -1   6    0.88    0.50
  -8  -1   6    1.64    0.78
  -8  -1   6    0.67    0.49
   7   1  -6   -0.23    0.70
   7   1  -6    0.71    0.64
   7   1  -6   -0.54    0.62
  -7  -1   6    0.03    0.43
  -7  -1   6    0.62    0.43
  -7  -1   6    0.17    0.47
   6   1  -6    0.42    0.55
   6   1  -6    0.73    0.61
   6   1  -6    0.56    0.58
  -6  -1   6    0.70    0.39
  -6  -1   6    0.60    0.43
  -6  -1   6    0.46    0.41
  -6  -1   6    0.59    0.33
   5   1  -6    0.32    0.50
   5   1  -6    0.56    0.38
   5   1  -6    0.36    0.34
  -5  -1   6    0.46    0.43
  -5  -1   6    0.32    0.37
  -5  -1   6    0.48    0.37
  -5  -1   6    0.36    0.33
   4   1  -6    1.37    0.35
   4   1  -6    1.49    0.33
   4   1  -6    2.07    0.21
   4   1  -6    2.70    0.36
  -4  -1   6    1.13    0.35
  -4  -1   6    1.62    0.30
  -4  -1   6    1.64    0.35
  -4  -1   6    1.68    0.35
   3   1  -6    6.74    0.49
   3   1  -6    7.24    0.55
   3   1  -6    7.41    0.33
  -3  -1   6    7.59    0.58
  -3  -1   6    7.31    0.53
  -3  -1   6    7.38    0.39
  -3  -1   6    7.14    0.82
   2   1  -6  135.52    2.58
   2   1  -6  134.99    2.71
   2   1  -6  134.01    2.22
  -2  -1   6  133.51    4.42
  -2  -1   6  136.87    2.27
  -2  -1   6  136.66    2.60
  -2  -1   6  133.04    2.76
   1   1  -6   92.32    1.93
   1   1  -6   94.39    1.59
   1   1  -6   96.31    1.89
  -1  -1   6   92.45    1.96
  -1  -1   6   92.47    3.27
  -1  -1   6   93.02    1.87
  -1  -1   6   95.92    1.58
   0   1  -6    1.77    0.32
   0   1  -6    1.75    0.18
   0   1  -6    1.73    0.20
   0   1  -6    2.24    0.35
   0  -1   6    1.74    0.27
   0  -1   6    1.90    0.25
   0  -1   6    1.13    0.35
  -1   1  -6    1.33    0.22
  -1   1  -6    1.25    0.26
  -1   1  -6    1.41    0.14
  -1   1  -6    1.63    0.07
   1  -1   6    0.94    0.38
   1  -1   6    1.26    0.27
   1  -1   6    1.34    0.26
  -2   1  -6   12.66    0.25
  -2   1  -6   14.42    0.52
  -2   1  -6   12.60    0.59
  -2   1  -6   12.43    0.42
   2  -1   6   12.63    0.71
   2  -1   6   12.96    1.29
   2  -1   6   13.24    0.48
   2  -1   6   12.71    0.58
  -3   1  -6    1.94    0.14
  -3   1  -6    2.12    0.33
  -3   1  -6    1.85    0.23
  -3   1  -6    1.78    0.32
   3  -1   6    2.15    0.12
   3  -1   6    1.93    0.32
   3  -1   6    2.03    0.43
   3  -1   6    1.41    0.49
  -4   1  -6   10.28    0.49
  -4   1  -6   10.36    0.40
  -4   1  -6   10.03    0.32
  -4   1  -6   10.72    0.68
  -4   1  -6   10.49    0.35
   4  -1   6   11.80    1.57
   4  -1   6   10.87    0.54
   4  -1   6   11.67    0.97
  -5   1  -6    0.09    0.26
  -5   1  -6   -0.43    0.21
  -5   1  -6   -0.39    0.41
  -5   1  -6   -0.27    0.36
   5  -1   6    0.15    0.56
   5  -1   6    0.01    0.35
   5  -1   6   -0.03    0.43
  -6   1  -6    2.30    0.62
  -6   1  -6    2.10    0.40
  -6   1  -6    2.52    0.34
   6  -1   6    2.28    0.59
   6  -1   6    2.11    0.60
   6  -1   6    1.06    0.87
  -7   1  -6   -0.39    0.68
   7  -1   6   -0.78    0.87
   7  -1   6    0.35    0.63
   7  -1   6   -0.29    0.84
  -8   1  -6    0.29    0.78
   8  -1   6   -0.33    1.00
   8  -1   6   -0.77    0.70
   8  -1   6   -0.73    0.69
   9   1  -7    1.29    0.86
   9   1  -7   -1.37    0.81
   9   1  -7    0.60    0.95
  -9  -1   7    1.25    0.90
  -9  -1   7   -0.33    0.78
  -9  -1   7    0.60    0.59
   8   1  -7   -0.14    0.55
   8   1  -7    0.79    0.84
   8   1  -7    0.41    0.56
  -8  -1   7    0.70    0.60
  -8  -1   7   -0.14    0.70
  -8  -1   7    0.27    0.73
   7   1  -7   -0.31    0.67
   7   1  -7    0.50    0.71
   7   1  -7   -0.09    0.48
  -7  -1   7    0.73    0.72
  -7  -1   7    0.31    0.46
  -7  -1   7   -0.20    0.47
   6   1  -7    8.34    0.69
   6   1  -7    7.69    0.76
   6   1  -7    8.85    0.88
  -6  -1   7    8.05    0.66
  -6  -1   7    9.23    0.91
  -6  -1   7   10.30    0.92
  -6  -1   7    7.95    0.76
   5   1  -7    9.86    0.81
   5   1  -7    9.76    0.72
   5   1  -7    9.54    0.78
   5   1  -7   10.58    0.49
  -5  -1   7   10.24    1.00
  -5  -1   7   10.17    0.83
  -5  -1   7   10.73    0.76
  -5  -1   7   10.31    0.75
   4   1  -7   19.36    0.53
   4   1  -7   18.55    0.78
   4   1  -7   18.70    0.71
  -4  -1   7   18.81    0.64
  -4  -1   7   17.81    0.72
  -4  -1   7   20.43    0.99
  -4  -1   7   18.29    1.10
   3   1  -7    5.94    0.34
   3   1  -7    5.05    0.46
   3   1  -7    5.08    0.53
  -3  -1   7    6.17    0.51
  -3  -1   7    6.39    0.50
  -3  -1   7    7.06    0.58
  -3  -1   7    6.10    0.85
   2   1  -7   16.17    0.45
   2   1  -7   16.62    0.61
   2   1  -7   16.51    0.65
  -2  -1   7   16.80    0.73
  -2  -1   7   16.92    1.17
  -2  -1   7   16.56    0.82
   1   1  -7    9.20    0.50
   1   1  -7    8.91    0.48
   1   1  -7    9.42    0.34
  -1  -1   7    8.23    0.64
  -1  -1   7    9.51    1.07
  -1  -1   7    7.84    0.60
   0   1  -7   33.31    0.72
   0   1  -7   32.24    0.96
   0   1  -7   33.07    0.93
   0   1  -7   35.32    0.68
   0  -1   7   35.32    0.99
   0  -1   7   34.44    0.89
   0  -1   7   34.92    1.78
  -1   1  -7    0.25    0.24
  -1   1  -7    0.64    0.07
  -1   1  -7    0.32    0.28
  -1   1  -7    0.13    0.15
   1  -1   7    0.55    0.22
   1  -1   7    0.44    0.41
   1  -1   7    0.38    0.28
  -2   1  -7   11.79    0.24
  -2   1  -7   11.97    0.52
  -2   1  -7   11.39    0.23
  -2   1  -7   11.87    0.65
   2  -1   7   11.97    1.42
   2  -1   7   12.27    0.64
   2  -1   7   12.05    0.78
   2  -1   7   12.05    0.57
  -3   1  -7   16.85    0.65
  -3   1  -7   16.55    0.50
  -3   1  -7   16.94    0.66
   3  -1   7   17.18    0.64
   3  -1   7   17.13    1.70
   3  -1   7   17.05    0.99
  -4   1  -7    0.63    0.10
  -4   1  -7    0.95    0.27
  -4   1  -7    0.96    0.30
  -4   1  -7    1.34    0.51
   4  -1   7    0.63    0.49
   4  -1   7    0.53    0.59
   4  -1   7    0.69    0.55
  -5   1  -7    0.43    0.47
  -5   1  -7    0.80    0.30
  -5   1  -7   -0.16    0.56
   5  -1   7    0.50    0.86
   5  -1   7    0.48    0.54
   5  -1   7    0.60    0.48
  -6   1  -7    0.75    0.46
  -6   1  -7    0.31    0.53
   6  -1   7   -0.03    0.55
   6  -1   7    0.56    0.45
   6  -1   7   -0.04    0.69
  -7   1  -7    1.95    0.57
   7  -1   7    0.60    1.03
   7  -1   7    2.22    0.95
   7  -1   7    3.01    0.72
  -8   1  -7   -0.59    0.59
   8  -1   7   -0.55    0.77
   8  -1   7   -0.49    0.73
   8   1  -8    0.79    0.63
   8   1  -8   -1.05    0.78
   8   1  -8    0.79    0.60
  -8  -1   8    0.93    0.64
  -8  -1   8   -1.70    0.76
  -8  -1   8    0.23    0.54
   7   1  -8   -0.04    0.52
   7   1  -8    0.63    0.53
   7   1  -8    0.34    0.54
  -7  -1   8    0.28    0.48
  -7  -1   8   -1.17    0.71
  -7  -1   8    0.24    0.54
   6   1  -8    1.68    0.33
   6   1  -8    1.32    0.50
   6   1  -8    1.26    0.51
  -6  -1   8    0.79    0.51
  -6  -1   8    1.26    0.50
  -6  -1   8    1.73    0.60
   5   1  -8    0.05    0.42
   5   1  -8    0.29    0.27
   5   1  -8    0.81    0.62
  -5  -1   8    0.06    0.44
  -5  -1   8    0.04    0.44
  -5  -1   8    0.78    0.63
  -5  -1   8    0.32    0.37
   4   1  -8    9.48    0.43
   4   1  -8    9.76    0.90
   4   1  -8    9.49    0.63
  -4  -1   8   10.22    0.70
  -4  -1   8    9.34    0.82
  -4  -1   8   11.07    0.97
  -4  -1   8    9.99    1.03
   3   1  -8    8.26    0.57
   3   1  -8    9.61    0.41
   3   1  -8    8.85    0.63
  -3  -1   8   10.38    1.10
  -3  -1   8   11.08    0.89
  -3  -1   8    9.73    0.59
  -3  -1   8    7.95    0.74
   2   1  -8   10.78    0.62
   2   1  -8   11.01    0.42
   2   1  -8   10.28    0.57
  -2  -1   8   11.04    1.20
  -2  -1   8   10.65    0.74
  -2  -1   8   10.62    0.66
   1   1  -8    3.88    0.49
   1   1  -8    4.19    0.29
   1   1  -8    4.81    0.51
  -1  -1   8    5.18    0.51
  -1  -1   8    2.97    0.64
  -1  -1   8    4.60    0.44
   0   1  -8    0.04    0.23
   0   1  -8   -0.10    0.31
   0   1  -8    0.09    0.41
   0  -1   8   -0.28    0.32
   0  -1   8    0.18    0.38
   0  -1   8    0.02    0.58
  -1   1  -8    2.95    0.31
  -1   1  -8    2.90    0.39
  -1   1  -8    3.06    0.11
  -1   1  -8    2.82    0.18
   1  -1   8    2.69    0.72
   1  -1   8    3.05    0.39
   1  -1   8    3.44    0.40
  -2   1  -8    2.83    0.28
  -2   1  -8    2.06    0.08
  -2   1  -8    2.07    0.08
  -2   1  -8    2.30    0.39
   2  -1   8    1.74    0.36
   2  -1   8    2.55    0.35
   2  -1   8    2.41    0.37
   2  -1   8    0.56    0.71
  -3   1  -8   -0.20    0.28
  -3   1  -8   -0.25    0.27
  -3   1  -8   -0.22    0.36
   3  -1   8   -0.03    0.36
   3  -1   8    0.29    0.48
   3  -1   8   -0.30    0.76
  -4   1  -8    0.20    0.26
  -4   1  -8    0.06    0.43
  -4   1  -8   -0.21    0.54
   4  -1   8   -0.01    0.57
   4  -1   8   -0.60    0.51
   4  -1   8   -0.07    0.61
  -5   1  -8    2.38    0.53
  -5   1  -8    3.52    0.52
  -5   1  -8    3.15    0.36
   5  -1   8    3.28    0.59
   5  -1   8    1.64    0.75
   5  -1   8    3.32    0.63
  -6   1  -8   -0.37    0.67
  -6   1  -8    0.21    0.57
   6  -1   8   -0.21    0.57
   6  -1   8   -0.04    0.46
   6  -1   8   -0.65    1.01
  -7   1  -8    0.03    0.56
   7  -1   8   -0.35    0.93
   7  -1   8   -0.63    0.69
   7  -1   8   -1.79    1.06
   8   1  -9   -0.72    0.84
   8   1  -9    0.20    0.63
  -8  -1   9   -0.01    0.64
  -8  -1   9    0.12    0.56
  -8  -1   9   -0.82    0.60
   7   1  -9   -1.51    0.74
   7   1  -9    0.79    0.58
  -7  -1   9    0.39    0.59
  -7  -1   9   -0.34    0.49
  -7  -1   9   -0.12    0.58
   6   1  -9    0.57    0.70
   6   1  -9   -0.98    0.69
  -6  -1   9    0.49    0.73
  -6  -1   9   -0.45    0.73
  -6  -1   9   -0.95    0.59
   5   1  -9    0.66    0.28
   5   1  -9    0.92    0.48
   5   1  -9    0.13    0.48
  -5  -1   9    0.13    0.39
  -5  -1   9    0.52    0.48
  -5  -1   9    0.35    0.51
  -5  -1   9    0.45    0.49
   4   1  -9    2.49    0.30
   4   1  -9    2.68    0.65
   4   1  -9    3.89    0.66
  -4  -1   9    1.78    0.63
  -4  -1   9    3.40    0.50
  -4  -1   9    3.22    0.67
  -4  -1   9    2.27    0.50
   3   1  -9    3.99    0.50
   3   1  -9    2.92    0.48
   3   1  -9    4.04    0.31
  -3  -1   9    2.99    0.64
  -3  -1   9    3.93    0.64
  -3  -1   9    2.81    0.64
   2   1  -9   13.66    0.49
   2   1  -9   13.68    0.69
   2   1  -9   13.85    0.74
  -2  -1   9   13.90    0.70
  -2  -1   9   13.32    1.19
  -2  -1   9   13.78    0.79
   1   1  -9    2.80    0.43
   1   1  -9    3.01    0.28
   1   1  -9    2.63    0.41
  -1  -1   9    3.22    0.45
  -1  -1   9    2.77    0.72
  -1  -1   9    3.47    0.55
   0   1  -9    8.33    0.51
   0   1  -9    8.07    0.77
   0   1  -9    8.53    0.29
   0   1  -9    8.27    0.58
   0  -1   9    8.32    1.19
   0  -1   9    9.47    0.77
   0  -1   9    7.80    0.58
  -1   1  -9   -0.37    0.17
  -1   1  -9    0.13    0.30
  -1   1  -9   -0.53    0.49
   1  -1   9   -0.07    0.28
   1  -1   9   -0.54    0.50
   1  -1   9    0.16    0.53
  -2   1  -9    1.25    0.37
  -2   1  -9    1.55    0.42
   2  -1   9    1.22    0.39
   2  -1   9    1.59    0.37
   2  -1   9    0.92    0.83
   2  -1   9    1.59    0.41
  -3   1  -9    5.07    0.65
  -3   1  -9    4.09    0.47
   3  -1   9    3.40    0.98
   3  -1   9    3.76    0.63
   3  -1   9    5.09    0.64
  -4   1  -9    0.30    0.30
  -4   1  -9    0.77    0.62
  -4   1  -9    0.65    0.48
   4  -1   9    0.84    0.63
   4  -1   9   -0.33    0.93
   4  -1   9    0.11    0.57
  -5   1  -9    1.18    0.70
  -5   1  -9    0.33    0.39
   5  -1   9    0.71    0.74
   5  -1   9   -0.22    0.75
   5  -1   9    0.59    0.64
  -6   1  -9    0.36    0.56
  -6   1  -9    0.31    0.45
   6  -1   9    0.02    0.86
   6  -1   9    0.47    0.51
   6  -1   9   -0.84    0.79
  -7   1  -9   -1.02    0.58
   7  -1   9   -2.38    1.15
   7  -1   9    0.76    0.73
   7   1 -10    0.90    0.62
   7   1 -10   -0.69    0.84
  -7  -1  10    0.32    0.63
  -7  -1  10    0.93    0.54
  -7  -1  10   -0.02    0.64
   6   1 -10    1.48    0.78
   6   1 -10   -1.34    0.76
  -6  -1  10    0.87    0.81
  -6  -1  10    0.49    0.47
  -6  -1  10   -0.74    0.79
   5   1 -10    0.71    0.54
   5   1 -10    1.50    0.55
  -5  -1  10    0.81    0.65
  -5  -1  10    1.28    0.57
  -5  -1  10    2.00    0.76
   4   1 -10    0.44    0.68
   4   1 -10   -0.22    0.66
  -4  -1  10    0.25    0.50
  -4  -1  10    0.06    0.59
  -4  -1  10   -0.28    0.67
   3   1 -10   -0.18    0.46
   3   1 -10   -0.15    0.26
   3   1 -10    0.13    0.46
  -3  -1  10   -0.26    0.64
  -3  -1  10   -0.14    0.64
  -3  -1  10   -0.04    0.60
   2   1 -10    0.32    0.60
   2   1 -10   -0.17    0.58
   2   1 -10   -0.32    0.27
  -2  -1  10   -0.31    0.43
  -2  -1  10   -0.02    0.44
  -2  -1  10    0.04    0.50
   1   1 -10    1.81    0.46
   1   1 -10    1.34    0.59
   1   1 -10    1.10    0.32
  -1  -1  10    1.16    0.61
  -1  -1  10    1.70    0.57
  -1  -1  10    1.44    0.78
   0   1 -10    2.99    0.60
   0   1 -10    2.92    0.34
   0   1 -10    3.32    0.27
   0   1 -10    3.27    0.49
   0  -1  10    2.16    0.86
   0  -1  10    3.32    0.64
   0  -1  10    2.81    0.43
  -1   1 -10    0.04    0.33
  -1   1 -10   -0.07    0.42
   1  -1  10    0.07    0.45
   1  -1  10   -0.05    0.47
   1  -1  10    0.19    0.42
   1  -1  10   -0.17    0.83
  -2   1 -10   -0.03    0.39
  -2   1 -10    0.69    0.45
   2  -1  10    0.34    0.43
   2  -1  10    0.75    0.40
   2  -1  10    0.12    0.66
   2  -1  10    0.15    0.40
  -3   1 -10    0.38    0.46
  -3   1 -10    0.18    0.32
   3  -1  10    0.20    0.72
   3  -1  10   -0.25    0.59
   3  -1  10    0.61    0.59
  -4   1 -10   -0.08    0.51
  -4   1 -10   -0.41    0.49
   4  -1  10    0.53    0.50
   4  -1  10   -0.25    0.45
   4  -1  10    0.05    0.77
  -5   1 -10    0.09    0.57
  -5   1 -10   -0.46    0.74
   5  -1  10   -0.08    0.56
   5  -1  10   -0.36    0.84
   5  -1  10    0.52    0.51
  -6   1 -10   -0.16    0.59
  -6   1 -10   -0.18    0.47
   6  -1  10   -0.61    0.88
   6  -1  10   -0.03    0.65
   6   1 -11    0.39    0.85
   6   1 -11    1.41    0.86
  -6  -1  11    2.18    0.89
  -6  -1  11   -0.96    0.62
   5   1 -11    0.34    0.57
   5   1 -11    0.03    0.56
  -5  -1  11   -0.14    0.60
  -5  -1  11   -0.40    0.61
  -5  -1  11    0.07    0.79
   4   1 -11    1.81    0.57
   4   1 -11    1.65    0.77
  -4  -1  11    2.02    0.61
  -4  -1  11    1.04    0.72
  -4  -1  11    2.54    0.80
   3   1 -11    3.88    0.60
   3   1 -11    4.01    0.76
  -3  -1  11    2.87    0.83
  -3  -1  11    3.31    0.61
  -3  -1  11    3.85    0.60
   2   1 -11    3.22    0.56
   2   1 -11    2.17    0.33
   2   1 -11    2.54    0.53
  -2  -1  11    2.40    0.54
  -2  -1  11    3.49    0.73
  -2  -1  11    2.24    0.83
   1   1 -11    0.19    0.47
   1   1 -11   -0.38    0.32
   1   1 -11   -0.10    0.45
  -1  -1  11    0.40    0.83
  -1  -1  11    0.00    0.45
  -1  -1  11    0.57    0.48
   0   1 -11   -0.71    0.45
   0   1 -11   -0.50    0.32
   0  -1  11   -0.09    0.41
   0  -1  11   -0.52    0.88
   0  -1  11   -0.61    0.63
  -1   1 -11    2.33    0.41
  -1   1 -11    2.30    0.69
   1  -1  11    2.42    0.46
   1  -1  11    1.36    0.53
   1  -1  11    2.10    0.68
   1  -1  11    1.27    0.75
  -2   1 -11    0.00    0.43
  -2   1 -11   -0.43    0.68
   2  -1  11    0.14    0.45
   2  -1  11    1.04    0.66
   2  -1  11   -0.40    1.00
   2  -1  11    0.81    0.59
  -3   1 -11   -0.16    0.48
  -3   1 -11    0.07    0.52
   3  -1  11    0.79    0.66
   3  -1  11    0.37    0.80
   3  -1  11    0.72    0.51
  -4   1 -11    0.52    0.56
  -4   1 -11    0.50    0.54
   4  -1  11   -0.12    0.86
   4  -1  11    0.71    0.55
   4  -1  11    1.01    0.52
  -5   1 -11    0.05    0.61
  -5   1 -11    0.05    0.82
   5  -1  11    0.85    0.63
   5  -1  11    0.27    0.96
   5   1 -12    0.17    0.62
   5   1 -12    0.34    0.85
  -5  -1  12   -0.53    0.63
  -5  -1  12    0.63    0.64
   4   1 -12    0.47    0.60
   4   1 -12   -0.10    0.80
  -4  -1  12    0.88    0.83
  -4  -1  12   -0.35    0.60
  -4  -1  12   -0.04    0.75
   3   1 -12    0.15    0.77
   3   1 -12    0.25    0.56
  -3  -1  12   -0.54    0.56
  -3  -1  12   -0.31    0.82
  -3  -1  12    0.22    0.56
   2   1 -12    0.14    0.73
   2   1 -12    0.09    0.54
  -2  -1  12   -0.26    0.53
  -2  -1  12    1.12    0.57
  -2  -1  12    0.30    0.89
   1   1 -12    0.91    0.75
   1   1 -12    0.62    0.52
  -1  -1  12   -0.12    0.49
  -1  -1  12    1.10    0.55
  -1  -1  12    0.35    0.70
   0   1 -12   -1.06    0.72
   0   1 -12   -0.67    0.40
   0  -1  12   -0.14    0.71
   0  -1  12   -0.73    0.97
   0  -1  12    0.33    0.46
  -1   1 -12   -0.85    0.40
  -1   1 -12    0.28    0.54
   1  -1  12    0.23    0.51
   1  -1  12   -0.41    0.55
   1  -1  12   -0.33    1.04
   1  -1  12    0.49    0.58
  -2   1 -12    0.70    0.78
  -2   1 -12    0.06    0.47
   2  -1  12    1.32    0.64
   2  -1  12    2.22    0.75
   2  -1  12    0.49    0.84
  -3   1 -12    0.55    0.81
  -3   1 -12   -0.50    0.52
   3  -1  12    0.77    0.71
   3  -1  12    0.56    0.74
   3  -1  12   -0.67    1.21
  -4   1 -12    0.39    0.83
  -4   1 -12   -0.33    0.59
   4  -1  12    0.70    0.58
   4  -1  12   -1.12    1.24
   4   1 -13    0.92    0.92
   4   1 -13   -0.33    0.63
  -4  -1  13   -0.25    0.87
  -4  -1  13   -1.07    0.65
  -4  -1  13    0.59    0.65
   3   1 -13    0.42    0.62
   3   1 -13    0.53    0.84
  -3  -1  13   -0.96    0.84
  -3  -1  13   -0.15    0.94
  -3  -1  13    0.68    0.86
   2   1 -13    0.76    0.83
   2   1 -13   -0.22    0.58
  -2  -1  13   -1.02    0.57
  -2  -1  13   -0.11    0.58
  -2  -1  13   -0.40    0.99
   1   1 -13    2.39    0.86
   1   1 -13    1.58    0.61
  -1  -1  13    0.44    0.75
  -1  -1  13    3.23    0.65
  -1  -1  13    0.77    0.80
   0   1 -13    3.19    0.87
   0  -1  13    3.81    0.59
   0  -1  13    3.23    0.96
   0  -1  13    4.89    0.87
  -1   1 -13    1.12    0.62
   1  -1  13    0.32    0.62
   1  -1  13   -0.60    1.16
   1  -1  13    1.61    0.80
   1  -1  13    2.05    0.68
  -2   1 -13    0.46    0.62
  -2   1 -13   -0.91    0.48
   2  -1  13    1.24    0.72
   2  -1  13    0.28    0.58
   2  -1  13   -1.26    1.23
   2   2  13    0.81    0.92
   2   2  13    2.61    0.87
  -2  -2 -13    1.82    0.83
   1   2  13    0.78    0.57
   1   2  13   -1.07    1.12
   1   2  13   -1.09    0.56
  -1  -2 -13    0.27    0.58
   0   2  13   -1.07    0.46
   0   2  13    0.00    0.81
   0  -2 -13   -0.46    0.77
  -1   2  13    0.15    1.07
  -1   2  13    1.47    0.75
  -1   2  13   -0.93    0.73
   1  -2 -13   -0.17    0.77
  -2   2  13    0.94    1.06
  -2   2  13    0.50    0.81
  -2   2  13    1.51    0.78
   2  -2 -13    2.94    0.85
  -3   2  13    1.42    1.03
  -3   2  13    1.10    0.66
  -3   2  13    4.23    0.86
   3  -2 -13    1.92    0.86
   3  -2 -13    2.90    0.88
  -4   2  13    1.04    0.64
  -4   2  13    0.44    0.90
  -4   2  13    1.08    0.94
   4  -2 -13    1.44    0.68
   4  -2 -13    2.06    0.67
   4   2  12   -0.51    1.22
   4   2  12    0.38    0.64
  -4  -2 -12    0.13    0.77
   3   2  12    0.10    0.86
   3   2  12    1.25    0.82
  -3  -2 -12    0.38    0.55
   2   2  12    0.06    0.79
   2   2  12    0.74    0.56
  -2  -2 -12    0.17    0.71
   1   2  12   -0.15    0.76
   1   2  12   -0.43    0.54
   1   2  12    0.10    0.62
  -1  -2 -12    0.05    0.70
   0   2  12   -0.19    0.99
   0   2  12    0.02    0.47
   0   2  12   -1.02    0.59
   0  -2 -12   -0.28    0.70
  -1   2  12   -0.30    0.93
  -1   2  12    0.47    0.50
  -1   2  12    0.53    0.49
   1  -2 -12    0.50    0.51
  -2   2  12    0.12    0.52
  -2   2  12    0.14    0.67
  -2   2  12    0.51    0.51
   2  -2 -12    0.14    0.72
   2  -2 -12   -0.62    0.35
   2  -2 -12   -0.56    0.50
  -3   2  12    1.35    0.79
  -3   2  12    2.16    0.58
  -3   2  12    1.42    0.89
   3  -2 -12    1.93    0.60
   3  -2 -12    1.16    0.75
  -4   2  12   -0.18    0.82
  -4   2  12    0.29    0.52
  -4   2  12    1.87    0.60
  -4   2  12    1.00    0.87
   4  -2 -12    1.88    0.82
   4  -2 -12    0.71    0.77
  -5   2  12   -0.44    0.90
  -5   2  12    0.58    0.61
  -5   2  12   -0.83    0.87
  -5   2  12   -0.53    0.61
   5  -2 -12   -1.47    0.78
   5  -2 -12   -0.24    0.61
   5   2  11   -0.81    0.85
   5   2  11   -0.26    0.65
  -5  -2 -11    0.26    0.77
  -5  -2 -11   -0.25    0.45
   4   2  11    1.77    0.92
   4   2  11    4.42    0.92
  -4  -2 -11    3.59    0.59
  -4  -2 -11    2.96    0.48
   3   2  11    2.24    0.60
   3   2  11    1.55    0.84
  -3  -2 -11    2.39    0.55
   2   2  11    0.30    0.58
   2   2  11   -0.50    0.41
   2   2  11   -0.05    0.71
   2   2  11    0.70    0.68
  -2  -2 -11    0.14    0.47
  -2  -2 -11   -0.39    0.37
   1   2  11    0.81    0.44
   1   2  11    0.26    0.68
   1   2  11   -0.36    0.47
  -1  -2 -11    1.09    0.63
  -1  -2 -11    0.17    0.36
   0   2  11    0.73    0.44
   0   2  11    0.56    0.90
   0   2  11    0.54    0.41
   0  -2 -11    0.49    0.31
   0  -2 -11    0.70    0.62
  -1   2  11    9.78    0.69
  -1   2  11    9.54    1.48
  -1   2  11    7.69    0.74
   1  -2 -11    9.14    0.52
   1  -2 -11    9.62    0.79
  -2   2  11    2.42    0.89
  -2   2  11    3.04    0.52
  -2   2  11    2.99    0.55
   2  -2 -11    3.60    0.55
   2  -2 -11    2.19    0.68
  -3   2  11   -0.20    0.77
  -3   2  11    0.63    0.42
  -3   2  11   -0.78    0.67
  -3   2  11    0.22    0.48
   3  -2 -11    0.34    0.50
   3  -2 -11    0.26    0.48
  -4   2  11   -0.46    0.49
  -4   2  11    0.13    0.75
  -4   2  11    0.30    0.54
  -4   2  11    0.57    0.53
   4  -2 -11    0.24    0.73
   4  -2 -11   -0.25    0.49
  -5   2  11    1.50    0.85
  -5   2  11    0.96    0.58
  -5   2  11    0.09    0.80
  -5   2  11    1.99    0.60
   5  -2 -11    1.84    0.62
   5  -2 -11    1.14    0.56
  -6   2  11    2.14    0.65
  -6   2  11    0.65    0.68
  -6   2  11    0.06    0.63
   6  -2 -11   -0.13    0.79
   6  -2 -11    1.47    0.86
   6   2  10   -1.45    1.11
   6   2  10    0.55    0.71
  -6  -2 -10    0.07    0.45
  -6  -2 -10   -0.44    0.76
   5   2  10    0.71    0.64
   5   2  10    0.60    0.82
  -5  -2 -10    0.72    0.43
  -5  -2 -10    0.72    0.51
   4   2  10    1.09    1.05
   4   2  10    0.92    0.77
  -4  -2 -10    0.50    0.63
  -4  -2 -10    2.09    0.44
   3   2  10   -0.03    0.92
   3   2  10    0.60    0.51
   3   2  10    0.53    0.53
  -3  -2 -10   -0.16    0.42
  -3  -2 -10   -0.10    0.39
   2   2  10    3.20    0.77
   2   2  10    3.55    0.49
   2   2  10    3.09    0.54
   2   2  10    5.10    0.48
  -2  -2 -10    3.74    0.62
  -2  -2 -10    3.94    0.41
   1   2  10    8.10    0.74
   1   2  10    7.86    0.66
  -1  -2 -10    6.90    0.34
  -1  -2 -10    7.84    0.62
  -1  -2 -10    8.25    0.48
   0   2  10    0.43    0.58
   0   2  10    0.31    0.38
   0   2  10    0.85    0.50
   0  -2 -10    0.51    0.26
   0  -2 -10    0.46    0.26
   0  -2 -10    1.24    0.56
  -1   2  10    1.43    0.80
  -1   2  10    1.50    0.41
  -1   2  10    1.68    0.57
   1  -2 -10    1.43    0.24
   1  -2 -10    1.84    0.45
   1  -2 -10    1.10    0.56
   1  -2 -10    1.67    0.33
  -2   2  10    0.29    0.38
  -2   2  10    0.36    0.58
  -2   2  10    0.63    0.58
  -2   2  10    0.41    0.55
   2  -2 -10    0.08    0.41
   2  -2 -10    0.65    0.58
  -3   2  10    0.54    0.45
  -3   2  10    0.86    0.41
  -3   2  10    0.66    0.46
  -3   2  10    0.48    0.70
   3  -2 -10    0.92    0.45
   3  -2 -10    0.41    0.60
  -4   2  10    0.34    0.47
  -4   2  10   -0.20    0.48
  -4   2  10    0.18    0.66
  -4   2  10   -0.23    0.46
   4  -2 -10    0.48    0.65
   4  -2 -10   -0.23    0.61
  -5   2  10    0.33    0.54
  -5   2  10   -0.13    0.61
  -5   2  10    0.07    0.51
  -5   2  10   -0.92    0.51
   5  -2 -10   -0.71    0.65
   5  -2 -10    0.47    0.51
  -6   2  10    0.30    0.58
  -6   2  10    1.13    0.63
  -6   2  10    0.62    0.57
  -6   2  10    0.47    0.62
   6  -2 -10   -0.32    0.70
   6  -2 -10    1.89    0.79
  -7   2  10    0.26    0.86
  -7   2  10    2.30    0.89
  -7   2  10    0.31    0.72
   7  -2 -10   -0.89    0.76
   7  -2 -10    0.47    0.64
   7   2   9   -0.49    0.73
   7   2   9   -1.23    1.12
  -7  -2  -9   -0.98    0.55
  -7  -2  -9    0.04    0.44
   6   2   9    0.53    0.80
   6   2   9    1.08    0.92
  -6  -2  -9    0.61    0.70
  -6  -2  -9    0.43    0.47
   5   2   9    0.55    1.01
   5   2   9    1.22    0.61
  -5  -2  -9    2.22    0.42
  -5  -2  -9    1.00    0.62
   4   2   9    2.32    0.75
   4   2   9    3.48    0.56
   4   2   9    2.56    0.59
  -4  -2  -9    2.38    0.40
  -4  -2  -9    3.40    0.62
   3   2   9   -0.13    0.59
   3   2   9    0.40    0.35
   3   2   9   -0.18    0.43
   3   2   9   -0.39    0.31
  -3  -2  -9   -0.19    0.51
  -3  -2  -9   -0.10    0.27
  -3  -2  -9    0.06    0.35
   2   2   9    0.61    0.34
   2   2   9    0.25    0.55
   2   2   9    0.51    0.33
   2   2   9    0.08    0.77
  -2  -2  -9    0.32    0.49
  -2  -2  -9   -0.08    0.31
   1   2   9    1.79    0.60
   1   2   9    3.56    0.44
   1   2   9    3.39    0.41
  -1  -2  -9    3.54    0.25
  -1  -2  -9    3.36    0.30
  -1  -2  -9    3.58    0.13
  -1  -2  -9    3.85    0.54
   0   2   9   17.81    0.79
   0   2   9   18.10    0.73
   0   2   9   17.45    1.43
   0  -2  -9   17.92    0.45
   0  -2  -9   18.91    0.82
   0  -2  -9   17.34    0.49
   0  -2  -9   18.78    0.52
  -1   2   9    1.59    0.29
  -1   2   9    1.92    0.49
  -1   2   9    1.81    0.39
  -1   2   9    1.62    0.54
   1  -2  -9    2.01    0.22
   1  -2  -9    1.74    0.49
   1  -2  -9    1.42    0.38
  -2   2   9    6.98    0.63
  -2   2   9    6.70    0.49
  -2   2   9    7.48    0.66
   2  -2  -9    7.21    0.28
   2  -2  -9    8.46    0.74
   2  -2  -9    7.46    0.62
  -3   2   9   17.39    0.70
  -3   2   9   17.13    0.76
  -3   2   9   19.01    1.57
  -3   2   9   18.44    1.04
   3  -2  -9   17.66    0.76
   3  -2  -9   16.14    0.79
   3  -2  -9   17.07    0.38
  -4   2   9    4.11    0.70
  -4   2   9    4.13    0.53
  -4   2   9    5.39    0.53
  -4   2   9    5.27    0.56
   4  -2  -9    5.31    0.54
   4  -2  -9    4.46    0.65
  -5   2   9    3.16    0.70
  -5   2   9    2.27    0.53
  -5   2   9    2.14    0.55
  -5   2   9    2.18    0.62
   5  -2  -9    2.66    0.65
   5  -2  -9    3.22    0.53
  -6   2   9   -0.10    0.43
  -6   2   9   -0.38    0.72
  -6   2   9    0.25    0.62
  -6   2   9   -1.04    0.49
   6  -2  -9    0.28    0.52
   6  -2  -9   -0.95    0.45
  -7   2   9   -0.49    0.77
  -7   2   9    0.55    0.68
  -7   2   9    1.14    0.81
   7  -2  -9    0.18    0.58
   7  -2  -9   -0.88    0.70
  -8   2   9   -0.58    0.83
  -8   2   9    0.45    0.56
  -8   2   9    1.68    0.93
   8  -2  -9    2.19    0.92
   8  -2  -9   -0.65    0.76
   7   2   8   -0.75    0.74
   7   2   8    0.66    0.99
  -7  -2  -8    0.07    0.52
  -7  -2  -8    0.19    0.43
   6   2   8   -0.48    0.94
   6   2   8    0.27    0.62
  -6  -2  -8    0.44    0.38
  -6  -2  -8   -0.18    0.63
   5   2   8    0.48    0.74
   5   2   8   -0.21    0.87
   5   2   8   -0.20    0.50
  -5  -2  -8    0.14    0.56
  -5  -2  -8   -0.16    0.34
   4   2   8    0.91    0.49
   4   2   8    0.80    0.62
   4   2   8    1.74    0.49
  -4  -2  -8    1.81    0.34
  -4  -2  -8    1.63    0.53
   3   2   8    0.51    0.43
   3   2   8   -0.03    0.52
   3   2   8    0.18    0.27
   3   2   8    0.06    0.40
  -3  -2  -8    0.58    0.35
  -3  -2  -8    0.00    0.45
  -3  -2  -8    0.25    0.31
   2   2   8    1.68    0.32
   2   2   8    1.32    0.52
   2   2   8    0.71    0.69
   2   2   8    1.43    0.34
  -2  -2  -8    1.96    0.30
  -2  -2  -8    1.25    0.44
  -2  -2  -8    1.91    0.26
   1   2   8    5.89    0.49
   1   2   8    3.97    0.64
   1   2   8    6.61    0.55
  -1  -2  -8    5.96    0.30
  -1  -2  -8    6.55    0.43
  -1  -2  -8    5.44    0.45
  -1  -2  -8    5.85    0.15
   0   2   8    4.33    0.47
   0   2   8    3.10    0.41
   0   2   8    3.03    0.68
   0  -2  -8    3.04    0.24
   0  -2  -8    3.27    0.25
   0  -2  -8    3.64    0.26
   0  -2  -8    3.66    0.46
  -1   2   8    7.23    0.27
  -1   2   8    6.63    0.61
  -1   2   8    6.45    0.36
  -1   2   8    6.41    0.52
  -1   2   8    4.75    0.71
   1  -2  -8    7.20    0.30
   1  -2  -8    6.47    0.48
   1  -2  -8    7.32    0.52
  -2   2   8   13.52    0.73
  -2   2   8   14.44    1.32
  -2   2   8   14.24    0.53
  -2   2   8   15.43    0.83
   2  -2  -8   13.78    0.33
   2  -2  -8   13.16    0.72
   2  -2  -8   13.19    0.77
  -3   2   8    1.69    0.56
  -3   2   8    2.97    0.54
  -3   2   8    2.89    0.38
  -3   2   8    2.99    0.42
   3  -2  -8    2.67    0.19
   3  -2  -8    2.03    0.49
   3  -2  -8    2.88    0.51
  -4   2   8   -0.05    0.52
  -4   2   8    0.68    0.31
  -4   2   8    0.45    0.49
  -4   2   8    0.36    0.54
   4  -2  -8    0.82    0.39
   4  -2  -8    0.49    0.14
   4  -2  -8   -0.02    0.50
  -5   2   8    1.47    0.45
  -5   2   8    1.05    0.45
  -5   2   8    1.97    0.39
  -5   2   8    1.21    0.51
   5  -2  -8    0.79    0.60
   5  -2  -8    0.40    0.54
  -6   2   8   -0.54    0.45
  -6   2   8    0.70    0.50
  -6   2   8   -0.43    0.56
  -6   2   8    0.11    0.53
   6  -2  -8   -1.19    0.57
   6  -2  -8   -0.24    0.47
  -7   2   8    0.23    0.48
  -7   2   8   -0.20    0.50
  -7   2   8   -0.59    0.53
   7  -2  -8   -0.28    0.65
   7  -2  -8    0.74    0.55
  -8   2   8    0.37    0.53
  -8   2   8   -0.91    0.82
  -8   2   8   -0.21    0.55
   8  -2  -8    0.07    0.60
   8  -2  -8    0.47    0.67
   8  -2  -8   -1.14    0.71
   8   2   7   -2.10    0.97
   8   2   7   -0.44    0.77
  -8  -2  -7   -0.12    0.52
  -8  -2  -7   -0.93    0.75
   7   2   7    0.16    0.67
   7   2   7   -0.92    0.93
  -7  -2  -7   -0.63    0.66
  -7  -2  -7   -0.29    0.40
   6   2   7    0.26    0.88
   6   2   7    0.44    0.53
   6   2   7    0.14    0.79
  -6  -2  -7    0.62    0.37
  -6  -2  -7    1.07    0.44
   5   2   7   -0.02    0.50
   5   2   7    0.60    0.35
   5   2   7    0.44    0.82
  -5  -2  -7    0.63    0.33
  -5  -2  -7    0.65    0.39
   4   2   7   -0.06    0.58
   4   2   7    0.33    0.72
   4   2   7   -0.40    0.41
  -4  -2  -7   -0.05    0.45
  -4  -2  -7    0.00    0.29
   3   2   7    0.76    0.52
   3   2   7    1.06    0.51
   3   2   7    2.26    0.20
   3   2   7    2.09    0.25
   3   2   7    1.86    0.40
  -3  -2  -7    1.49    0.21
  -3  -2  -7    1.82    0.33
  -3  -2  -7    1.97    0.30
  -3  -2  -7    2.26    0.43
   2   2   7   17.26    0.98
   2   2   7   18.61    0.66
   2   2   7   17.78    0.59
   2   2   7   17.04    1.29
  -2  -2  -7   18.74    0.50
  -2  -2  -7   18.26    0.60
  -2  -2  -7   17.89    0.53
   1   2   7   10.05    1.00
   1   2   7    9.69    0.44
   1   2   7    9.99    0.52
  -1  -2  -7    9.50    0.20
  -1  -2  -7    9.33    0.42
  -1  -2  -7   10.39    0.42
  -1  -2  -7    9.30    0.30
  -1  -2  -7    9.42    0.55
   0   2   7   -0.12    0.15
   0   2   7   -0.02    0.16
   0   2   7    0.09    0.33
   0   2   7    0.06    0.35
   0   2   7   -0.01    0.30
   0  -2  -7    0.15    0.19
   0  -2  -7    0.18    0.25
   0  -2  -7    0.17    0.13
   0  -2  -7    0.04    0.17
  -1   2   7    1.47    0.52
  -1   2   7    2.88    0.23
  -1   2   7    2.97    0.41
  -1   2   7    2.73    0.31
  -1   2   7    3.24    0.19
   1  -2  -7    2.94    0.32
   1  -2  -7    3.25    0.21
   1  -2  -7    2.65    0.32
  -2   2   7    2.06    0.42
  -2   2   7    2.27    0.29
  -2   2   7    2.49    0.34
  -2   2   7    1.51    0.39
   2  -2  -7    2.47    0.17
   2  -2  -7    2.65    0.33
   2  -2  -7    2.38    0.32
  -3   2   7   14.87    1.13
  -3   2   7   13.52    0.59
  -3   2   7   13.38    0.79
  -3   2   7   12.79    0.48
   3  -2  -7   13.68    0.58
   3  -2  -7   13.07    0.31
   3  -2  -7   13.48    0.72
  -4   2   7    2.69    0.52
  -4   2   7    1.29    0.45
  -4   2   7    2.03    0.32
  -4   2   7    1.66    0.38
   4  -2  -7    2.00    0.38
   4  -2  -7    1.83    0.47
   4  -2  -7    2.08    0.17
  -5   2   7    5.93    0.92
  -5   2   7    6.63    0.65
  -5   2   7    6.13    0.55
  -5   2   7    5.25    0.50
   5  -2  -7    6.22    0.58
   5  -2  -7    5.03    0.48
  -6   2   7    7.35    1.07
  -6   2   7    7.90    0.69
  -6   2   7    5.17    0.68
  -6   2   7    6.70    0.52
   6  -2  -7    5.60    0.65
   6  -2  -7    6.12    0.67
   6  -2  -7    7.96    0.73
  -7   2   7    2.33    0.52
  -7   2   7    2.06    0.48
  -7   2   7    2.46    0.75
   7  -2  -7    1.45    0.47
   7  -2  -7    2.60    0.73
   7  -2  -7    2.50    0.84
  -8   2   7    2.37    0.63
  -8   2   7    0.64    0.71
  -8   2   7    1.06    0.52
   8  -2  -7    1.68    0.61
   8  -2  -7    0.12    0.66
   8  -2  -7    0.22    0.89
  -9   2   7    0.78    0.92
  -9   2   7   -0.17    0.55
  -9   2   7   -0.98    0.74
   9  -2  -7   -0.21    0.64
   9  -2  -7   -1.12    0.70
   8   2   6   -0.41    0.72
   8   2   6   -1.12    0.88
  -8  -2  -6   -0.28    0.44
  -8  -2  -6   -0.18    0.71
   7   2   6   -0.04    0.83
   7   2   6    1.01    0.66
  -7  -2  -6    1.40    0.41
  -7  -2  -6    1.10    0.49
   6   2   6    0.07    0.48
   6   2   6   -0.19    0.75
   6   2   6    0.14    0.57
  -6  -2  -6    0.56    0.36
  -6  -2  -6    0.53    0.54
   5   2   6    4.76    0.51
   5   2   6    3.03    0.55
   5   2   6    2.90    0.65
  -5  -2  -6    4.28    0.52
  -5  -2  -6    3.96    0.30
   4   2   6    0.94    0.56
   4   2   6    1.35    0.38
   4   2   6    0.23    0.63
  -4  -2  -6    0.97    0.28
  -4  -2  -6    1.68    0.41
   3   2   6    0.01    0.15
   3   2   6   -0.17    0.22
   3   2   6    0.04    0.18
   3   2   6   -0.10    0.31
   3   2   6   -0.05    0.55
  -3  -2  -6   -0.05    0.25
  -3  -2  -6    0.04    0.14
  -3  -2  -6    0.29    0.24
  -3  -2  -6   -0.07    0.21
   2   2   6   -0.03    0.14
   2   2   6    0.11    0.37
   2   2   6    0.06    0.20
   2   2   6   -0.39    0.37
   2   2   6    0.06    0.29
  -2  -2  -6    0.18    0.30
  -2  -2  -6    0.00    0.18
  -2  -2  -6    0.29    0.22
  -2  -2  -6    0.16    0.22
   1   2   6    8.66    0.38
   1   2   6    7.77    0.83
   1   2   6    8.29    0.42
  -1  -2  -6    8.87    0.27
  -1  -2  -6    8.19    0.32
  -1  -2  -6    8.05    0.17
  -1  -2  -6    8.74    0.37
  -1  -2  -6    8.63    0.46
  -1  -2  -6    8.49    0.37
   0   2   6    1.03    0.30
   0   2   6    1.12    0.27
   0   2   6    0.76    0.44
   0   2   6    1.46    0.15
   0   2   6    1.47    0.16
   0  -2  -6    1.74    0.19
   0  -2  -6    1.05    0.30
   0  -2  -6    1.24    0.16
   0  -2  -6    1.51    0.24
   0  -2  -6    1.60    0.15
  -1   2   6    0.43    0.30
  -1   2   6    0.37    0.10
  -1   2   6    0.51    0.22
  -1   2   6    0.34    0.20
  -1   2   6    0.08    0.28
   1  -2  -6    0.75    0.22
   1  -2  -6    0.51    0.22
   1  -2  -6    0.25    0.10
  -2   2   6   43.82    1.06
  -2   2   6   44.03    0.88
  -2   2   6   44.02    1.81
  -2   2   6   42.04    1.07
   2  -2  -6   42.62    1.03
   2  -2  -6   42.46    0.72
   2  -2  -6   43.99    1.08
  -3   2   6   11.74    0.44
  -3   2   6   12.28    0.53
  -3   2   6   12.23    0.95
  -3   2   6   11.41    0.57
   3  -2  -6   11.97    0.62
   3  -2  -6   11.64    0.51
   3  -2  -6   11.68    0.28
  -4   2   6    3.03    0.40
  -4   2   6    2.72    0.46
  -4   2   6    1.99    0.41
  -4   2   6    3.27    0.48
   4  -2  -6    2.29    0.33
   4  -2  -6    2.61    0.36
  -5   2   6    0.12    0.49
  -5   2   6    0.19    0.35
  -5   2   6    0.39    0.48
  -5   2   6   -0.19    0.31
   5  -2  -6    0.09    0.44
   5  -2  -6    0.36    0.36
   5  -2  -6   -0.37    0.39
  -6   2   6    0.28    0.37
  -6   2   6    0.04    0.41
  -6   2   6    0.43    0.43
  -6   2   6    0.25    0.53
   6  -2  -6    0.00    0.43
   6  -2  -6   -0.16    0.51
   6  -2  -6    0.22    0.41
   6  -2  -6   -0.41    0.45
  -7   2   6    0.68    0.43
  -7   2   6    0.47    0.48
  -7   2   6    0.66    0.44
  -7   2   6    0.78    0.44
   7  -2  -6    0.72    0.48
   7  -2  -6    0.25    0.54
   7  -2  -6    0.03    0.56
   7  -2  -6    0.95    0.49
  -8   2   6   -0.44    0.76
  -8   2   6   -0.24    0.63
  -8   2   6    0.11    0.48
   8  -2  -6    0.86    0.53
   8  -2  -6    0.22    0.75
   8  -2  -6   -0.06    0.86
   8  -2  -6   -0.48    0.62
  -9   2   6    0.62    0.87
  -9   2   6    0.48    0.71
  -9   2   6   -0.40    0.74
   9  -2  -6    1.25    0.59
   9  -2  -6    1.14    0.87
   9  -2  -6    0.66    0.72
   9  -2  -6   -0.71    0.69
  -9  -2  -5   -0.56    0.50
  -9  -2  -5   -0.16    0.56
   8   2   5   -0.85    0.80
   8   2   5   -0.79    0.97
  -8  -2  -5    0.53    0.45
  -8  -2  -5   -0.45    0.68
   7   2   5    1.58    0.55
   7   2   5    0.73    0.64
   7   2   5    0.25    0.75
  -7  -2  -5    1.43    0.61
  -7  -2  -5    1.53    0.40
   6   2   5    1.71    0.47
   6   2   5    1.31    0.72
   6   2   5    0.95    0.75
  -6  -2  -5    1.83    0.35
  -6  -2  -5    1.30    0.52
   5   2   5    1.16    0.47
   5   2   5    1.54    0.41
   5   2   5    0.84    0.65
  -5  -2  -5    1.37    0.30
  -5  -2  -5    1.81    0.34
   4   2   5    0.31    0.49
   4   2   5    0.20    0.32
   4   2   5    0.07    0.39
   4   2   5    0.16    0.12
  -4  -2  -5    0.17    0.24
  -4  -2  -5    0.50    0.36
   3   2   5    5.43    0.32
   3   2   5    4.92    0.24
   3   2   5    5.34    0.56
   3   2   5    4.87    0.25
  -3  -2  -5    5.11    0.34
  -3  -2  -5    5.02    0.32
  -3  -2  -5    5.68    0.38
  -3  -2  -5    5.11    0.21
   2   2   5    8.65    0.25
   2   2   5    8.15    0.33
   2   2   5    8.47    0.65
   2   2   5    8.36    0.34
   2   2   5    8.47    0.99
  -2  -2  -5    8.36    0.35
  -2  -2  -5    8.35    0.31
  -2  -2  -5    8.63    0.34
  -2  -2  -5    7.72    0.32
   1   2   5    7.59    0.88
   1   2   5    8.92    0.28
   1   2   5    8.09    0.39
   1   2   5    8.23    0.39
  -1  -2  -5    9.12    0.32
  -1  -2  -5    9.16    0.34
  -1  -2  -5    8.19    0.39
  -1  -2  -5    8.40    0.33
  -1  -2  -5    8.39    0.25
   0   2   5   58.51    1.18
   0   2   5   56.84    0.96
   0   2   5   57.27    2.17
   0   2   5   57.98    0.97
   0   2   5   57.27    1.23
   0  -2  -5   57.13    0.97
   0  -2  -5   55.14    1.17
   0  -2  -5   57.42    0.96
   0  -2  -5   57.57    0.95
   0  -2  -5   57.73    1.18
  -1   2   5   99.97    3.38
  -1   2   5  103.71    1.61
  -1   2   5   99.91    2.02
  -1   2   5   92.47    1.93
  -1   2   5   96.30    1.66
   1  -2  -5  103.02    1.60
   1  -2  -5  104.50    1.66
   1  -2  -5  100.42    1.93
   1  -2  -5   98.09    1.98
   1  -2  -5  105.60    1.94
  -2   2   5    5.34    0.38
  -2   2   5    4.83    0.33
  -2   2   5    5.68    0.33
   2  -2  -5    5.27    0.14
   2  -2  -5    5.26    0.42
   2  -2  -5    5.37    0.33
  -3   2   5   13.14    0.87
  -3   2   5   14.10    0.65
  -3   2   5   14.29    0.59
  -3   2   5   13.05    0.44
   3  -2  -5   13.84    0.56
   3  -2  -5   13.15    0.57
  -4   2   5    5.78    0.43
  -4   2   5    5.03    0.39
  -4   2   5    7.00    0.79
  -4   2   5    5.53    0.47
   4  -2  -5    5.28    0.26
   4  -2  -5    6.08    0.44
   4  -2  -5    5.03    0.54
   4  -2  -5    5.41    0.42
   4  -2  -5    4.83    0.41
  -5   2   5   23.97    0.93
  -5   2   5   23.16    0.70
  -5   2   5   22.73    0.76
   5  -2  -5   22.95    1.04
   5  -2  -5   22.97    0.75
   5  -2  -5   22.85    0.86
   5  -2  -5   22.45    0.61
  -6   2   5   12.14    0.62
  -6   2   5   12.16    0.67
  -6   2   5   11.82    0.84
   6  -2  -5   11.73    0.80
   6  -2  -5   12.11    0.66
   6  -2  -5   11.79    0.51
   6  -2  -5   11.61    1.20
  -7   2   5    0.01    0.62
  -7   2   5    0.08    0.52
  -7   2   5    0.53    0.41
   7  -2  -5   -0.26    0.73
   7  -2  -5   -0.43    0.50
   7  -2  -5    0.29    0.61
   7  -2  -5    0.41    0.45
  -8   2   5    0.78    0.44
  -8   2   5    0.70    0.64
  -8   2   5    1.20    0.56
   8  -2  -5    1.71    0.72
   8  -2  -5    1.67    0.52
   8  -2  -5    1.19    0.66
   8  -2  -5    0.54    0.43
  -9   2   5    1.97    0.85
  -9   2   5    0.20    0.61
  -9   2   5    0.87    0.73
   9  -2  -5    0.61    0.63
   9  -2  -5    0.12    0.71
   9  -2  -5    1.32    0.42
   9  -2  -5    1.47    0.83
   9   2   4   -0.24    0.69
   9   2   4   -0.84    0.78
  -9  -2  -4   -0.05    0.76
  -9  -2  -4   -0.11    0.49
   8   2   4   -0.76    0.67
   8   2   4    0.73    0.61
   8   2   4   -0.70    0.47
   8   2   4    0.36    0.72
  -8  -2  -4   -0.01    0.64
  -8  -2  -4   -0.14    0.43
   7   2   4    0.56    0.51
   7   2   4    0.33    0.83
   7   2   4    0.31    0.68
  -7  -2  -4    0.37    0.38
  -7  -2  -4    0.31    0.55
   6   2   4    1.82    0.55
   6   2   4    2.48    0.47
   6   2   4    1.71    0.65
  -6  -2  -4    1.63    0.37
  -6  -2  -4    2.20    0.28
   5   2   4    0.55    0.54
   5   2   4    0.10    0.40
   5   2   4    0.16    0.36
  -5  -2  -4    0.04    0.26
  -5  -2  -4   -0.09    0.38
   4   2   4    7.28    1.05
   4   2   4    7.99    0.26
   4   2   4    7.52    0.65
   4   2   4    8.03    0.46
  -4  -2  -4    8.40    0.37
  -4  -2  -4    7.80    0.47
   3   2   4    7.27    0.68
   3   2   4    7.43    0.26
   3   2   4    7.86    0.33
   3   2   4    7.92    0.94
   3   2   4    7.91    0.21
  -3  -2  -4    7.59    0.38
  -3  -2  -4    8.22    0.41
   2   2   4    0.38    0.26
   2   2   4    0.67    0.30
   2   2   4    0.88    0.12
   2   2   4    0.54    0.12
   2   2   4    0.90    0.21
  -2  -2  -4    1.15    0.16
  -2  -2  -4    0.89    0.11
  -2  -2  -4    0.79    0.21
   1   2   4    0.49    0.12
   1   2   4    0.55    0.18
   1   2   4    0.28    0.23
   1   2   4    0.64    0.12
   1   2   4    0.75    0.06
   1   2   4    0.59    0.14
  -1  -2  -4    0.65    0.12
  -1  -2  -4    0.60    0.13
  -1  -2  -4    0.64    0.13
  -1  -2  -4    0.58    0.19
  -1  -2  -4    0.62    0.18
   0   2   4    0.91    0.09
   0   2   4    0.55    0.22
   0   2   4    0.59    0.17
   0   2   4    0.87    0.10
   0   2   4    0.84    0.19
   0  -2  -4    1.04    0.14
   0  -2  -4    0.79    0.15
   0  -2  -4    0.73    0.10
   0  -2  -4    0.83    0.09
   0  -2  -4    0.66    0.16
   0  -2  -4    1.01    0.15
  -1   2   4    9.87    0.39
  -1   2   4   10.64    0.20
  -1   2   4   10.91    0.64
  -1   2   4   10.32    0.38
  -1   2   4   10.52    0.29
   1  -2  -4   10.50    0.29
   1  -2  -4    9.94    0.34
   1  -2  -4   10.58    0.19
   1  -2  -4   10.26    0.34
   1  -2  -4   10.24    0.35
  -2   2   4    9.19    0.36
  -2   2   4    9.46    0.30
  -2   2   4    9.19    0.46
  -2   2   4    9.34    0.66
   2  -2  -4    9.16    0.19
   2  -2  -4    9.12    0.34
   2  -2  -4    9.20    0.34
   2  -2  -4    9.22    0.35
  -3   2   4   38.89    0.98
  -3   2   4   37.84    0.88
  -3   2   4   38.04    0.78
   3  -2  -4   39.05    0.90
   3  -2  -4   38.96    0.67
   3  -2  -4   37.06    1.14
   3  -2  -4   37.28    0.73
   3  -2  -4   37.07    0.91
  -4   2   4   12.03    0.53
  -4   2   4   12.02    0.62
  -4   2   4   12.29    0.59
   4  -2  -4   11.07    0.47
   4  -2  -4   11.05    0.56
   4  -2  -4   11.83    0.39
   4  -2  -4   11.67    0.32
   4  -2  -4   10.82    0.66
  -5   2   4   16.37    0.63
  -5   2   4   17.10    0.68
  -5   2   4   15.21    0.64
   5  -2  -4   16.63    0.57
   5  -2  -4   16.63    0.70
   5  -2  -4   16.40    0.89
  -6   2   4    3.18    0.43
  -6   2   4    3.10    0.39
  -6   2   4    2.21    0.45
   6  -2  -4    3.12    0.41
   6  -2  -4    2.07    0.51
   6  -2  -4    2.78    0.45
  -7   2   4    0.89    0.54
  -7   2   4    0.57    0.60
  -7   2   4    0.80    0.48
   7  -2  -4    1.04    0.44
   7  -2  -4    0.65    0.48
   7  -2  -4    0.69    0.57
  -8   2   4    0.41    0.60
  -8   2   4    1.12    0.52
  -8   2   4    0.68    0.53
   8  -2  -4    0.48    0.63
   8  -2  -4    0.90    0.47
   8  -2  -4    0.04    0.50
  -9   2   4    0.50    0.52
  -9   2   4    0.67    0.58
  -9   2   4    0.91    0.61
   9  -2  -4    0.46    0.73
   9  -2  -4   -0.11    0.59
   9  -2  -4    1.04    0.53
   9   2   3   -0.92    0.77
   9   2   3   -0.20    0.67
  -9  -2  -3   -0.22    0.74
  -9  -2  -3   -0.38    0.48
   8   2   3    3.71    0.48
   8   2   3    3.81    0.49
   8   2   3    2.56    0.75
   8   2   3    1.75    0.67
   8   2   3    4.06    0.67
  -8  -2  -3    4.50    0.69
  -8  -2  -3    2.69    0.48
  -8  -2  -3    3.45    0.48
   7   2   3    2.02    0.62
   7   2   3    2.32    0.38
   7   2   3    1.48    0.62
   7   2   3    2.18    0.43
   7   2   3    3.36    0.54
  -7  -2  -3    2.01    0.40
  -7  -2  -3    2.80    0.44
  -7  -2  -3    2.69    0.32
   6   2   3    2.76    0.59
   6   2   3    4.29    0.47
   6   2   3    3.49    0.73
  -6  -2  -3    4.06    0.50
  -6  -2  -3    3.61    0.36
  -6  -2  -3    4.01    0.37
   5   2   3   30.37    1.33
   5   2   3   29.48    1.57
   5   2   3   29.91    0.62
   5   2   3   29.13    0.81
  -5  -2  -3   28.84    0.63
  -5  -2  -3   29.37    0.68
  -5  -2  -3   30.09    0.84
   4   2   3   23.29    0.50
   4   2   3   22.49    1.30
   4   2   3   24.08    0.64
   4   2   3   22.23    0.50
   4   2   3   23.56    0.94
  -4  -2  -3   23.45    0.54
  -4  -2  -3   23.42    0.66
  -4  -2  -3   22.90    0.54
  -4  -2  -3   23.79    0.64
   3   2   3    0.29    0.25
   3   2   3    0.56    0.16
   3   2   3    0.60    0.14
   3   2   3    0.01    0.32
   3   2   3    0.40    0.11
  -3  -2  -3    0.64    0.15
  -3  -2  -3    0.37    0.22
   2   2   3   31.31    0.61
   2   2   3   31.28    0.52
   2   2   3   31.22    0.97
   2   2   3   30.09    1.31
   2   2   3   31.02    0.66
   2   2   3   30.44    0.55
  -2  -2  -3   30.56    0.60
  -2  -2  -3   30.93    0.66
  -2  -2  -3   30.93    0.67
   1   2   3   51.79    1.00
   1   2   3   52.90    0.82
   1   2   3   52.79    1.88
   1   2   3   51.80    1.00
   1   2   3   52.51    0.85
   1   2   3   53.23    0.90
   1   2   3   52.26    1.03
  -1  -2  -3   52.08    1.01
  -1  -2  -3   51.93    1.02
  -1  -2  -3   51.68    0.85
  -1  -2  -3   52.88    1.83
  -1  -2  -3   51.61    1.01
   0   2   3  120.53    2.18
   0   2   3  117.98    1.90
   0   2   3  120.24    1.92
   0   2   3  120.85    2.29
   0   2   3  123.13    3.83
   0   2   3  119.66    2.18
   0   2   3  120.09    2.27
   0  -2  -3  121.34    2.28
   0  -2  -3  122.87    3.83
   0  -2  -3  118.47    1.87
   0  -2  -3  120.83    2.18
   0  -2  -3  124.89    1.90
   0  -2  -3  120.10    2.19
  -1   2   3  415.80    6.86
  -1   2   3  445.15    7.99
  -1   2   3  411.19    6.36
  -1   2   3  423.66    7.95
  -1   2   3  419.02   12.89
  -1   2   3  419.94    7.68
  -1   2   3  414.72    7.55
   1  -2  -3  434.80    7.83
   1  -2  -3  425.38    6.72
   1  -2  -3  434.45    7.65
   1  -2  -3  423.68    8.04
   1  -2  -3  418.28    7.74
  -2   2   3    4.45    0.30
  -2   2   3    4.62    0.27
  -2   2   3    4.47    0.21
  -2   2   3    4.43    0.27
   2  -2  -3    4.20    0.29
   2  -2  -3    4.05    0.28
   2  -2  -3    4.22    0.35
   2  -2  -3    4.27    0.23
   2  -2  -3    4.49    0.21
   2  -2  -3    4.39    0.13
  -3   2   3   15.41    0.42
  -3   2   3   16.09    0.53
  -3   2   3   15.80    0.55
  -3   2   3   15.74    0.44
   3  -2  -3   16.07    0.43
   3  -2  -3   16.24    0.35
   3  -2  -3   15.43    0.72
   3  -2  -3   15.39    0.46
  -4   2   3   58.48    1.13
  -4   2   3   59.38    1.31
  -4   2   3   58.77    1.26
   4  -2  -3   58.89    1.73
   4  -2  -3   59.62    1.07
   4  -2  -3   60.14    1.25
   4  -2  -3   59.86    1.30
  -5   2   3    0.35    0.23
  -5   2   3    0.41    0.29
  -5   2   3    0.86    0.36
   5  -2  -3    0.12    0.31
   5  -2  -3    0.31    0.28
   5  -2  -3    0.21    0.36
   5  -2  -3    0.67    0.30
  -6   2   3    1.38    0.38
  -6   2   3    1.24    0.37
  -6   2   3    1.12    0.33
   6  -2  -3    1.39    0.28
   6  -2  -3    0.98    0.47
   6  -2  -3    0.96    0.38
   6  -2  -3    1.57    0.37
  -7   2   3    0.41    0.51
  -7   2   3    0.95    0.33
  -7   2   3    0.79    0.44
   7  -2  -3    1.99    0.78
   7  -2  -3    1.36    0.46
   7  -2  -3    2.05    0.43
   7  -2  -3    1.62    0.44
  -8   2   3    0.54    0.46
  -8   2   3    1.02    0.44
  -8   2   3    0.83    0.51
   8  -2  -3    0.86    0.51
   8  -2  -3    1.27    0.46
   8  -2  -3    1.67    0.68
   8  -2  -3    0.11    0.87
  -9   2   3    0.65    0.58
  -9   2   3    0.00    0.51
  -9   2   3    0.24    0.67
   9  -2  -3    0.88    0.56
   9  -2  -3    0.36    0.73
   9  -2  -3   -0.23    0.56
   9  -2  -3    1.03    0.52
   9   2   2   -1.10    1.04
   9   2   2    0.35    0.49
  -9  -2  -2   -0.23    0.54
  -9  -2  -2    0.05    0.72
  -9  -2  -2    0.84    0.49
   8   2   2   -0.63    0.63
   8   2   2   -0.47    0.49
   8   2   2   -0.29    0.34
   8   2   2   -0.30    0.40
   8   2   2   -0.06    0.56
  -8  -2  -2   -1.02    0.46
  -8  -2  -2   -0.18    0.61
  -8  -2  -2   -0.24    0.41
   7   2   2    1.00    0.51
   7   2   2    1.85    0.38
   7   2   2    2.05    0.33
   7   2   2    1.82    0.80
   7   2   2    1.62    0.53
  -7  -2  -2    1.75    0.54
  -7  -2  -2    2.12    0.44
  -7  -2  -2    1.96    0.40
   6   2   2    0.40    0.61
   6   2   2    0.69    0.31
   6   2   2   -0.08    0.28
   6   2   2   -0.06    0.30
   6   2   2    0.12    0.51
  -6  -2  -2   -0.44    0.36
  -6  -2  -2    0.19    0.42
  -6  -2  -2   -0.02    0.30
   5   2   2    0.57    0.37
   5   2   2    0.97    0.32
   5   2   2    0.83    0.17
   5   2   2    0.88    0.40
  -5  -2  -2    0.64    0.26
  -5  -2  -2    1.00    0.26
  -5  -2  -2    0.32    0.26
   4   2   2   14.78    0.44
   4   2   2   12.87    0.70
   4   2   2   14.50    0.27
   4   2   2   14.14    0.34
   4   2   2   14.15    0.93
  -4  -2  -2   13.70    0.41
  -4  -2  -2   13.91    0.44
  -4  -2  -2   13.45    0.42
  -4  -2  -2   13.92    0.43
   3   2   2   66.70    1.81
   3   2   2   69.06    2.38
   3   2   2   67.38    1.32
   3   2   2   69.94    1.15
   3   2   2   68.68    1.18
  -3  -2  -2   66.05    1.31
  -3  -2  -2   69.15    1.16
  -3  -2  -2   67.54    1.32
  -3  -2  -2   72.14    2.37
   2   2   2    0.04    0.10
   2   2   2    0.32    0.13
   2   2   2   -0.19    0.21
   2   2   2    0.22    0.21
   2   2   2    0.02    0.13
   2   2   2    0.13    0.12
   2   2   2    0.21    0.05
   2   2   2    0.27    0.09
  -2  -2  -2    0.13    0.19
  -2  -2  -2    0.12    0.13
  -2  -2  -2    0.21    0.14
  -2  -2  -2    0.11    0.09
   1   2   2   29.72    1.12
   1   2   2   29.65    0.51
   1   2   2   30.06    0.59
   1   2   2   28.98    0.53
   1   2   2   29.17    0.58
   1   2   2   30.00    0.59
  -1  -2  -2   29.61    0.59
  -1  -2  -2   30.11    0.51
  -1  -2  -2   29.57    0.59
  -1  -2  -2   31.07    1.09
  -1  -2  -2   28.71    0.58
   0   2   2   24.02    0.88
   0   2   2   23.32    0.40
   0   2   2   23.60    0.47
   0   2   2   22.96    0.41
   0   2   2   22.64    0.50
   0   2   2   23.57    0.46
   0  -2  -2   23.05    0.47
   0  -2  -2   23.34    0.50
   0  -2  -2   22.90    0.47
   0  -2  -2   23.96    0.40
   0  -2  -2   24.74    0.88
   0  -2  -2   23.10    0.41
  -1   2   2   70.69    1.33
  -1   2   2   71.19    1.32
  -1   2   2   73.14    1.72
  -1   2   2   71.83    1.18
  -1   2   2   73.94    1.38
  -1   2   2   71.11    1.40
  -1   2   2   71.53    1.14
   1  -2  -2   73.30    1.34
   1  -2  -2   72.40    1.15
   1  -2  -2   69.39    1.33
   1  -2  -2   73.44    1.18
   1  -2  -2   73.31    1.37
   1  -2  -2   73.41    1.41
  -2   2   2    1.77    0.21
  -2   2   2    1.58    0.16
  -2   2   2    1.43    0.18
  -2   2   2    1.66    0.14
  -2   2   2    1.73    0.15
  -2   2   2    1.50    0.14
  -2   2   2    1.73    0.16
   2  -2  -2    1.98    0.11
   2  -2  -2    2.13    0.20
   2  -2  -2    2.03    0.16
   2  -2  -2    2.12    0.18
   2  -2  -2    2.00    0.19
   2  -2  -2    1.60    0.16
   2  -2  -2    1.38    0.20
   2  -2  -2    1.97    0.14
  -3   2   2    7.32    0.29
  -3   2   2    6.98    0.28
  -3   2   2    7.67    0.37
  -3   2   2    7.58    0.32
   3  -2  -2    7.36    0.32
   3  -2  -2    7.61    0.47
   3  -2  -2    7.58    0.30
   3  -2  -2    7.34    0.23
   3  -2  -2    6.93    0.36
  -4   2   2    0.48    0.27
  -4   2   2    0.35    0.18
  -4   2   2    0.83    0.32
   4  -2  -2    0.63    0.41
   4  -2  -2    0.15    0.17
   4  -2  -2    0.32    0.21
   4  -2  -2    0.21    0.29
  -5   2   2    3.67    0.38
  -5   2   2    2.78    0.33
  -5   2   2    3.37    0.35
   5  -2  -2    3.35    0.33
   5  -2  -2    4.12    0.29
   5  -2  -2    3.13    0.56
   5  -2  -2    3.70    0.43
  -6   2   2    0.15    0.31
  -6   2   2    0.57    0.41
  -6   2   2    0.38    0.47
   6  -2  -2    0.79    0.46
   6  -2  -2    0.49    0.34
   6  -2  -2    0.43    0.25
   6  -2  -2    0.29    0.33
  -7   2   2    0.63    0.38
  -7   2   2    0.57    0.42
  -7   2   2    0.41    0.36
   7  -2  -2    0.65    0.40
   7  -2  -2    0.47    0.40
   7  -2  -2    0.66    0.56
   7  -2  -2    0.86    0.39
  -8   2   2   12.65    0.90
  -8   2   2   13.72    1.03
  -8   2   2   12.50    0.86
   8  -2  -2   13.81    0.68
   8  -2  -2   12.59    0.84
   8  -2  -2   12.85    0.79
   8  -2  -2    9.24    1.08
  -9   2   2    1.37    0.80
  -9   2   2    0.22    0.65
   9  -2  -2    1.25    0.76
   9  -2  -2    2.07    0.59
   9  -2  -2    1.62    0.52
   9  -2  -2    0.65    0.56
   9   2   1    0.69    0.66
   9   2   1   -0.57    0.65
   9   2   1   -0.56    0.74
  -9  -2  -1    0.53    0.73
  -9  -2  -1   -0.05    0.48
  -9  -2  -1   -0.60    0.56
   8   2   1    3.58    0.60
   8   2   1    2.98    0.62
   8   2   1    2.47    0.95
   8   2   1    3.75    0.38
  -8  -2  -1    3.70    0.40
  -8  -2  -1    2.91    0.54
  -8  -2  -1    3.40    0.52
   7   2   1   11.26    1.11
   7   2   1   11.63    0.84
   7   2   1   11.17    0.72
   7   2   1    8.66    0.95
   7   2   1   10.71    0.51
  -7  -2  -1   11.62    0.79
  -7  -2  -1   10.91    0.69
  -7  -2  -1   11.38    0.59
   6   2   1   21.43    0.57
   6   2   1   21.00    0.54
   6   2   1   21.84    1.30
   6   2   1   20.98    0.86
   6   2   1   21.43    0.75
   6   2   1   21.70    1.24
  -6  -2  -1   21.39    0.78
  -6  -2  -1   20.28    0.63
  -6  -2  -1   20.16    0.71
   5   2   1    3.84    0.56
   5   2   1    4.79    0.39
   5   2   1    4.46    0.42
   5   2   1    4.86    0.32
   5   2   1    4.64    0.75
   5   2   1    5.09    0.25
  -5  -2  -1    4.41    0.30
  -5  -2  -1    4.52    0.35
  -5  -2  -1    4.93    0.36
  -5  -2  -1    5.11    0.33
   4   2   1    0.66    0.18
   4   2   1    0.54    0.14
   4   2   1    0.60    0.29
   4   2   1    0.47    0.12
   4   2   1    0.34    0.26
  -4  -2  -1    0.80    0.19
  -4  -2  -1    0.37    0.21
  -4  -2  -1    1.25    0.19
  -4  -2  -1    0.29    0.23
  -4  -2  -1    0.34    0.14
   3   2   1   10.16    0.27
   3   2   1   10.18    0.30
   3   2   1    9.97    0.34
   3   2   1   10.10    0.50
   3   2   1   10.41    0.61
   3   2   1    9.64    0.26
  -3  -2  -1    9.78    0.30
  -3  -2  -1   10.29    0.58
  -3  -2  -1    9.77    0.34
  -3  -2  -1    9.74    0.32
  -3  -2  -1    9.73    0.25
   2   2   1  248.54    7.62
   2   2   1  252.13    3.97
   2   2   1  246.96    4.70
   2   2   1  255.01    5.68
   2   2   1  249.63    4.45
   2   2   1  249.76    4.11
   2   2   1  249.91    4.55
  -2  -2  -1  250.60    4.49
  -2  -2  -1  254.45    5.67
  -2  -2  -1  259.27    7.61
  -2  -2  -1  249.65    4.14
  -2  -2  -1  252.22    4.49
   1   2   1  305.72    6.84
   1   2   1  295.82    4.95
   1   2   1  299.12    5.32
   1   2   1  297.65    5.35
   1   2   1  298.22    4.70
   1   2   1  299.48    9.31
  -1  -2  -1  306.09    9.24
  -1  -2  -1  295.49    5.36
  -1  -2  -1  288.61    4.94
   0   2   1    0.31    0.05
   0   2   1    0.17    0.06
   0   2   1    0.37    0.05
   0   2   1    0.19    0.06
   0   2   1    0.09    0.06
   0   2   1    0.12    0.05
   0  -2  -1    0.19    0.05
   0  -2  -1    0.28    0.07
   0  -2  -1    0.29    0.04
   0  -2  -1    0.18    0.04
   0  -2  -1    0.20    0.05
  -1   2   1   22.15    0.60
  -1   2   1   22.09    0.38
  -1   2   1   22.31    0.39
  -1   2   1   21.76    0.44
  -1   2   1   21.93    0.48
  -1   2   1   22.35    0.45
  -1   2   1   21.76    0.41
  -1   2   1   22.13    0.44
   1  -2  -1   21.95    0.45
   1  -2  -1   22.02    0.60
   1  -2  -1   21.81    0.40
   1  -2  -1   22.68    0.44
   1  -2  -1   22.42    0.46
   1  -2  -1   22.88    0.41
   1  -2  -1   22.44    0.38
   1  -2  -1   22.77    0.48
  -2   2   1  186.94    3.06
  -2   2   1  194.55    2.95
  -2   2   1  190.01    3.57
  -2   2   1  191.87    3.59
  -2   2   1  197.15    4.41
  -2   2   1  192.38    3.44
  -2   2   1  190.89    3.06
  -2   2   1  194.61    3.45
   2  -2  -1  194.27    4.42
   2  -2  -1  197.70    3.07
   2  -2  -1  193.70    3.45
   2  -2  -1  193.84    2.95
   2  -2  -1  193.97    3.44
   2  -2  -1  200.09    3.59
   2  -2  -1  194.47    3.07
   2  -2  -1  190.78    3.62
  -3   2   1   38.97    1.40
  -3   2   1   39.03    0.80
  -3   2   1   39.31    0.71
  -3   2   1   37.13    0.84
  -3   2   1   37.69    0.75
  -3   2   1   39.16    0.85
   3  -2  -1   37.01    0.83
   3  -2  -1   37.28    0.81
   3  -2  -1   39.65    0.83
   3  -2  -1   37.47    1.12
   3  -2  -1   38.18    0.70
   3  -2  -1   37.63    0.71
  -4   2   1   58.09    2.06
  -4   2   1   57.96    1.22
  -4   2   1   57.04    1.07
  -4   2   1   56.52    1.21
   4  -2  -1   56.77    1.21
   4  -2  -1   60.88    1.71
   4  -2  -1   58.88    1.21
   4  -2  -1   57.73    1.03
  -5   2   1    2.84    0.35
  -5   2   1    2.60    0.28
  -5   2   1    3.78    0.43
   5  -2  -1    3.27    0.26
   5  -2  -1    2.71    0.43
   5  -2  -1    2.68    0.40
   5  -2  -1    2.89    0.30
  -6   2   1    1.58    0.40
  -6   2   1    1.73    0.36
  -6   2   1    1.11    0.29
   6  -2  -1    1.62    0.27
   6  -2  -1    1.75    0.48
   6  -2  -1    1.58    0.49
   6  -2  -1    1.54    0.34
  -7   2   1    9.38    0.65
  -7   2   1    9.13    0.65
  -7   2   1    8.78    0.72
   7  -2  -1    9.99    1.04
   7  -2  -1    8.95    0.45
   7  -2  -1    8.70    0.64
   7  -2  -1    9.18    0.83
  -8   2   1    2.54    0.46
  -8   2   1    3.27    0.55
  -8   2   1    2.09    0.56
   8  -2  -1    2.44    0.68
   8  -2  -1    1.38    0.89
   8  -2  -1    2.55    0.56
   8  -2  -1    3.87    0.48
  -9   2   1   -0.08    0.44
  -9   2   1    0.54    0.57
  -9   2   1    0.33    0.46
   9  -2  -1   -0.41    0.73
   9  -2  -1   -0.03    0.52
   9  -2  -1    0.98    0.54
   9  -2  -1    0.69    0.48
 -10   2   1    1.02    0.91
 -10   2   1    1.36    0.53
 -10   2   1    0.51    0.52
  10  -2  -1    1.30    0.63
  10  -2  -1    1.56    0.55
   9   2   0    0.72    0.64
   9   2   0    0.27    0.64
   9   2   0   -1.81    0.70
  -9  -2   0   -0.41    0.71
  -9  -2   0   -0.31    0.51
  -9  -2   0   -1.14    0.59
   8   2   0    2.35    0.59
   8   2   0    1.42    0.66
   8   2   0    2.41    0.34
   8   2   0    1.83    0.60
  -8  -2   0    1.79    0.47
  -8  -2   0    2.64    0.64
  -8  -2   0    1.46    0.55
   7   2   0    2.81    0.30
   7   2   0    2.72    0.54
   7   2   0    1.95    0.58
   7   2   0    2.45    0.52
  -7  -2   0    1.97    0.32
  -7  -2   0    1.60    0.36
  -7  -2   0    2.63    0.42
  -7  -2   0    2.25    0.20
  -7  -2   0    2.17    0.49
   6   2   0    3.78    0.54
   6   2   0    5.25    0.47
   6   2   0    3.98    0.47
   6   2   0    5.16    0.69
   6   2   0    4.88    0.33
  -6  -2   0    4.58    0.33
  -6  -2   0    3.62    0.34
  -6  -2   0    4.15    0.44
  -6  -2   0    4.28    0.27
  -6  -2   0    4.04    0.38
   5   2   0    4.69    0.58
   5   2   0    5.55    0.30
   5   2   0    6.10    0.46
   5   2   0    5.34    0.59
   5   2   0    5.57    0.41
   5   2   0    5.39    0.32
  -5  -2   0    5.21    0.39
  -5  -2   0    4.34    0.39
  -5  -2   0    5.23    0.31
  -5  -2   0    5.57    0.59
  -5  -2   0    5.33    0.37
  -5  -2   0    5.27    0.27
   4   2   0   42.36    0.87
   4   2   0   40.71    0.71
   4   2   0   41.55    1.46
   4   2   0   38.99    0.87
   4   2   0   41.13    0.99
   4   2   0   40.45    1.31
  -4  -2   0   40.94    0.78
  -4  -2   0   41.72    0.91
  -4  -2   0   41.28    0.90
  -4  -2   0   39.31    0.84
  -4  -2   0   42.41    1.47
  -4  -2   0   40.21    0.92
  -4  -2   0   40.95    0.75
   3   2   0   -0.04    0.14
   3   2   0   -0.20    0.12
   3   2   0    0.29    0.17
   3   2   0    0.13    0.12
   3   2   0    0.22    0.16
   3   2   0    0.18    0.11
   3   2   0    0.28    0.20
  -3  -2   0    0.01    0.16
  -3  -2   0   -0.11    0.17
  -3  -2   0   -0.24    0.14
  -3  -2   0    0.12    0.10
  -3  -2   0    0.06    0.13
  -3  -2   0    0.09    0.13
   2   2   0  156.87    2.79
   2   2   0  155.37    2.50
   2   2   0  158.07    2.94
   2   2   0  158.35    4.80
   2   2   0  161.31    2.56
   2   2   0  155.71    3.59
   2   2   0  155.61    2.44
   2   2   0  156.59    2.78
   2   2   0  156.08    2.90
  -2  -2   0  153.87    2.79
  -2  -2   0  154.64    2.50
  -2  -2   0  156.22    2.78
  -2  -2   0  155.76    3.59
  -2  -2   0  157.84    4.73
  -2  -2   0  158.29    2.90
  -2  -2   0  158.71    2.55
   1   2   0   44.22    1.06
   1   2   0   44.55    0.81
   1   2   0   45.29    0.88
   1   2   0   45.39    0.77
  -1  -2   0   44.81    1.06
  -1  -2   0   43.82    0.81
  -1  -2   0   45.21    0.77
   0   2   0  119.55    2.43
   0   2   0  122.80    2.11
   0   2   0  137.66    2.32
   0   2   0  137.48    2.32
   0  -2   0  120.93    1.99
  -1   2   0   42.80    0.84
  -1   2   0   43.13    0.80
  -1   2   0   44.77    0.72
  -1   2   0   42.76    0.80
  -1   2   0   43.30    1.04
  -1   2   0   42.27    0.72
  -1   2   0   42.68    0.72
   1  -2   0   43.65    0.70
   1  -2   0   42.68    0.72
   1  -2   0   43.33    0.80
   1  -2   0   42.38    0.80
   1  -2   0   42.60    1.04
   1  -2   0   42.60    0.71
   1  -2   0   43.88    0.72
  -2   2   0  160.77    2.88
  -2   2   0  162.78    4.96
  -2   2   0  160.11    2.55
  -2   2   0  158.84    2.98
  -2   2   0  161.92    2.65
  -2   2   0  164.03    3.69
  -2   2   0  156.53    2.57
  -2   2   0  161.31    2.88
   2  -2   0  156.16    3.00
   2  -2   0  160.43    2.88
   2  -2   0  161.47    2.97
   2  -2   0  161.80    2.57
   2  -2   0  162.13    2.47
   2  -2   0  158.57    3.70
   2  -2   0  162.78    2.55
   2  -2   0  162.24    2.88
  -3   2   0    0.30    0.16
  -3   2   0    0.11    0.17
  -3   2   0   -0.01    0.12
  -3   2   0    0.22    0.24
  -3   2   0    0.24    0.15
   3  -2   0    0.33    0.22
   3  -2   0    0.18    0.14
   3  -2   0    0.07    0.16
   3  -2   0   -0.13    0.11
   3  -2   0    0.23    0.13
  -4   2   0   39.44    0.86
  -4   2   0   38.96    0.77
  -4   2   0   37.60    0.78
  -4   2   0   38.97    0.89
   4  -2   0   40.53    0.89
   4  -2   0   37.85    1.23
   4  -2   0   39.42    0.87
   4  -2   0   40.08    0.77
   4  -2   0   41.35    0.86
  -5   2   0    4.64    0.34
  -5   2   0    4.79    0.44
  -5   2   0    4.95    0.34
   5  -2   0    4.14    0.48
   5  -2   0    5.23    0.40
   5  -2   0    5.16    0.40
   5  -2   0    4.86    0.39
  -6   2   0    4.60    0.43
  -6   2   0    4.25    0.35
  -6   2   0    4.21    0.39
   6  -2   0    3.57    0.38
   6  -2   0    4.48    0.57
   6  -2   0    4.57    0.52
   6  -2   0    4.56    0.39
  -7   2   0    2.36    0.35
  -7   2   0    2.59    0.59
  -7   2   0    2.99    0.47
   7  -2   0    2.34    0.44
   7  -2   0    2.79    0.42
   7  -2   0    2.63    0.79
   7  -2   0    1.99    0.42
  -8   2   0    1.90    0.52
  -8   2   0    2.31    0.41
  -8   2   0    1.14    0.52
  -8   2   0    1.65    0.37
   8  -2   0    2.09    0.49
   8  -2   0    1.26    0.90
   8  -2   0    1.56    0.45
   8  -2   0    2.47    0.67
  -9   2   0   -0.20    0.55
  -9   2   0   -0.22    0.41
  -9   2   0   -0.52    0.56
   9  -2   0    0.36    0.36
   9  -2   0   -2.23    0.98
   9  -2   0    0.04    0.51
   9  -2   0   -0.56    0.52
 -10  -2   1    1.26    0.63
 -10  -2   1    0.02    0.82
 -10  -2   1    0.30    0.71
   9   2  -1    0.61    0.66
   9   2  -1   -1.88    0.98
   9   2  -1    0.23    0.48
  -9  -2   1   -0.83    0.44
  -9  -2   1    0.42    0.39
  -9  -2   1    0.72    0.72
   8   2  -1    2.94    0.62
   8   2  -1    3.30    0.48
   8   2  -1    2.15    0.91
   8   2  -1    3.74    0.36
  -8  -2   1    2.11    0.50
  -8  -2   1    2.29    0.45
  -8  -2   1    2.96    0.50
  -8  -2   1    1.82    0.46
   7   2  -1    9.32    1.02
   7   2  -1    9.45    0.72
   7   2  -1    8.76    0.41
   7   2  -1    8.38    0.65
  -7  -2   1    8.56    0.59
  -7  -2   1    8.56    0.36
  -7  -2   1   10.42    0.74
  -7  -2   1    8.14    0.67
  -7  -2   1    8.07    0.48
   6   2  -1    1.51    0.34
   6   2  -1    1.55    0.47
   6   2  -1    1.73    0.24
   6   2  -1    1.87    0.33
  -6  -2   1    1.59    0.22
  -6  -2   1    1.12    0.29
  -6  -2   1    0.96    0.31
  -6  -2   1    1.69    0.44
  -6  -2   1    1.97    0.43
   5   2  -1    2.33    0.41
   5   2  -1    3.05    0.39
   5   2  -1    3.10    0.24
   5   2  -1    3.54    0.37
  -5  -2   1    2.92    0.22
  -5  -2   1    2.24    0.29
  -5  -2   1    2.75    0.36
  -5  -2   1    3.48    0.39
  -5  -2   1    3.31    0.45
   4   2  -1   59.51    1.22
   4   2  -1   57.48    1.18
   4   2  -1   56.25    0.95
   4   2  -1   56.40    1.66
   4   2  -1   56.19    1.27
  -4  -2   1   57.77    1.12
  -4  -2   1   58.17    1.05
  -4  -2   1   59.03    1.22
  -4  -2   1   61.23    1.88
  -4  -2   1   58.72    1.25
   3   2  -1   36.99    0.85
   3   2  -1   38.09    0.82
   3   2  -1   38.16    1.12
   3   2  -1   36.48    0.79
   3   2  -1   37.48    0.63
  -3  -2   1   39.15    1.19
  -3  -2   1   37.34    0.71
  -3  -2   1   37.11    0.79
  -3  -2   1   37.87    0.76
  -3  -2   1   36.92    0.63
  -3  -2   1   37.49    0.78
  -3  -2   1   37.47    0.85
   2   2  -1  189.08    3.59
   2   2  -1  192.00    3.07
   2   2  -1  198.31    3.43
   2   2  -1  191.83    3.02
   2   2  -1  193.59    4.39
   2   2  -1  195.48    3.60
  -2  -2   1  194.84    3.60
  -2  -2   1  192.67    3.59
  -2  -2   1  194.11    2.96
  -2  -2   1  192.48    3.43
  -2  -2   1  195.33    4.38
  -2  -2   1  193.49    3.42
  -2  -2   1  189.42    3.07
   1   2  -1   21.52    0.48
   1   2  -1   21.64    0.70
   1   2  -1   21.39    0.44
   1   2  -1   21.24    0.48
   1   2  -1   21.62    0.56
   1   2  -1   22.06    0.45
  -1  -2   1   21.92    0.44
  -1  -2   1   21.84    0.44
  -1  -2   1   21.72    0.50
  -1  -2   1   21.95    0.48
  -1  -2   1   22.14    0.56
   0   2  -1    0.52    0.05
   0   2  -1    0.25    0.11
   0   2  -1    0.33    0.07
   0   2  -1    0.22    0.07
   0   2  -1    0.21    0.05
   0   2  -1    0.37    0.06
   0  -2   1    0.24    0.07
   0  -2   1    0.19    0.05
   0  -2   1    0.21    0.06
   0  -2   1    0.41    0.11
   0  -2   1    0.15    0.06
   0  -2   1    0.23    0.07
  -1   2  -1  296.43    9.06
  -1   2  -1  306.45    4.86
  -1   2  -1  299.86    5.42
  -1   2  -1  299.49    6.93
  -1   2  -1  287.71    4.92
  -1   2  -1  295.33    5.52
   1  -2   1  301.38    5.43
   1  -2   1  295.84    4.89
   1  -2   1  316.89    9.40
   1  -2   1  308.33    4.82
   1  -2   1  294.52    5.44
   1  -2   1  294.92    6.94
   1  -2   1  302.83    5.61
  -2   2  -1  250.19    4.08
  -2   2  -1  251.33    4.02
  -2   2  -1  260.70    4.54
  -2   2  -1  259.01    5.79
  -2   2  -1  255.80    4.87
  -2   2  -1  256.63    7.86
  -2   2  -1  253.38    4.55
   2  -2   1  259.99    4.08
   2  -2   1  254.08    5.80
   2  -2   1  259.84    4.55
   2  -2   1  258.80    7.85
   2  -2   1  267.76    4.02
   2  -2   1  253.33    4.54
  -3   2  -1    9.70    0.73
  -3   2  -1    9.36    0.31
  -3   2  -1    8.97    0.34
  -3   2  -1    9.19    0.28
  -3   2  -1    9.35    0.34
   3  -2   1    9.76    0.27
   3  -2   1    9.05    0.50
   3  -2   1   10.27    0.74
   3  -2   1    8.96    0.39
  -4   2  -1    0.40    0.30
  -4   2  -1    0.43    0.15
  -4   2  -1    0.32    0.15
  -4   2  -1    0.72    0.18
   4  -2   1    0.62    0.22
   4  -2   1    0.75    0.35
   4  -2   1    0.66    0.19
   4  -2   1    0.52    0.29
  -5   2  -1    4.51    0.34
  -5   2  -1    4.84    0.40
  -5   2  -1    5.37    0.35
  -5   2  -1    5.08    0.33
   5  -2   1    4.77    0.40
   5  -2   1    5.23    0.45
   5  -2   1    4.99    0.36
   5  -2   1    4.05    0.48
   5  -2   1    5.75    0.85
  -6   2  -1   20.47    0.55
  -6   2  -1   20.37    0.61
  -6   2  -1   20.68    0.61
  -6   2  -1   20.34    0.72
   6  -2   1   20.32    1.10
   6  -2   1   20.36    0.57
   6  -2   1   20.65    0.72
   6  -2   1   22.76    0.84
  -7   2  -1   10.53    0.67
  -7   2  -1   11.80    0.51
  -7   2  -1   12.14    0.85
  -7   2  -1   10.76    0.52
   7  -2   1   10.71    0.66
   7  -2   1   11.72    1.40
   7  -2   1   11.49    0.69
   7  -2   1   11.30    0.51
  -8   2  -1    4.02    0.73
  -8   2  -1    3.03    0.54
  -8   2  -1    3.98    0.42
   8  -2   1    3.06    0.48
   8  -2   1    2.77    0.52
   8  -2   1    1.39    0.91
   8  -2   1    3.34    0.52
  -9   2  -1    0.14    0.57
  -9   2  -1   -0.12    0.56
  -9   2  -1    0.35    0.40
   9  -2   1    0.64    0.50
   9  -2   1   -1.18    0.72
   9  -2   1   -0.56    0.52
   9  -2   1    0.10    0.53
   9   2  -2    0.41    1.01
   9   2  -2    1.26    0.52
  -9  -2   2    1.90    0.56
  -9  -2   2    1.64    0.51
  -9  -2   2    1.71    0.45
   8   2  -2    9.56    1.06
   8   2  -2   13.30    0.53
   8   2  -2   11.56    0.79
  -8  -2   2   10.11    0.88
  -8  -2   2   13.27    0.96
  -8  -2   2   12.98    0.74
   7   2  -2    0.88    0.75
   7   2  -2    0.34    0.37
   7   2  -2    0.58    0.29
   7   2  -2    0.36    0.51
  -7  -2   2    0.29    0.38
  -7  -2   2    0.20    0.25
  -7  -2   2   -0.28    0.38
  -7  -2   2    0.35    0.37
   6   2  -2    0.64    0.44
   6   2  -2    0.59    0.24
   6   2  -2    0.72    0.31
   6   2  -2    0.05    0.32
  -6  -2   2    0.39    0.23
  -6  -2   2    0.11    0.31
  -6  -2   2    1.17    0.43
  -6  -2   2    0.11    0.22
  -6  -2   2    0.02    0.33
   5   2  -2    3.02    0.43
   5   2  -2    3.06    0.41
   5   2  -2    3.65    0.27
  -5  -2   2    3.64    0.40
  -5  -2   2    3.86    0.38
  -5  -2   2    2.76    0.35
  -5  -2   2    3.91    0.41
   4   2  -2    0.45    0.22
   4   2  -2    0.50    0.27
   4   2  -2    0.25    0.15
  -4  -2   2    0.38    0.17
  -4  -2   2    0.15    0.11
  -4  -2   2    0.19    0.28
  -4  -2   2    0.16    0.28
  -4  -2   2    0.08    0.25
   3   2  -2    7.21    0.41
   3   2  -2    8.06    0.54
   3   2  -2    8.18    0.34
   3   2  -2    7.28    0.22
  -3  -2   2    6.86    0.27
  -3  -2   2    7.44    0.21
  -3  -2   2    7.77    0.38
  -3  -2   2    6.26    0.25
  -3  -2   2    7.13    0.41
  -3  -2   2    7.12    0.33
  -3  -2   2    6.89    0.30
   2   2  -2    1.42    0.22
   2   2  -2    1.75    0.18
   2   2  -2    1.52    0.16
   2   2  -2    1.52    0.15
   2   2  -2    1.55    0.15
  -2  -2   2    1.77    0.19
  -2  -2   2    1.58    0.18
  -2  -2   2    1.47    0.16
  -2  -2   2    2.01    0.20
  -2  -2   2    1.80    0.19
  -2  -2   2    1.60    0.21
  -2  -2   2    1.60    0.12
  -2  -2   2    1.94    0.16
   1   2  -2   70.52    1.39
   1   2  -2   72.37    2.23
   1   2  -2   70.48    1.18
   1   2  -2   69.29    1.18
   1   2  -2   71.26    1.63
   1   2  -2   69.65    1.41
   1   2  -2   69.46    1.32
   1   2  -2   71.96    1.33
  -1  -2   2   71.94    2.24
  -1  -2   2   71.27    1.32
  -1  -2   2   69.39    1.41
  -1  -2   2   72.78    1.64
  -1  -2   2   72.28    1.39
  -1  -2   2   70.16    1.33
   0   2  -2   23.49    0.50
   0   2  -2   23.20    0.53
   0   2  -2   22.39    0.44
   0   2  -2   24.28    0.52
   0   2  -2   24.44    0.92
   0   2  -2   23.66    0.50
   0  -2   2   24.00    0.93
   0  -2   2   23.87    0.50
   0  -2   2   24.22    0.52
   0  -2   2   23.03    0.44
   0  -2   2   23.59    0.51
  -1   2  -2   29.27    0.62
  -1   2  -2   29.27    0.55
  -1   2  -2   29.74    0.61
  -1   2  -2   30.72    1.16
  -1   2  -2   29.11    0.75
  -1   2  -2   29.10    0.61
  -1   2  -2   29.66    0.52
   1  -2   2   30.09    0.55
   1  -2   2   28.75    0.63
   1  -2   2   29.60    0.61
   1  -2   2   29.49    0.47
   1  -2   2   29.65    0.76
   1  -2   2   29.73    0.61
   1  -2   2   32.03    1.18
  -2   2  -2    0.48    0.15
  -2   2  -2    0.24    0.10
  -2   2  -2    0.21    0.13
  -2   2  -2    0.23    0.12
  -2   2  -2    0.40    0.20
  -2   2  -2    0.54    0.29
   2  -2   2    0.36    0.22
   2  -2   2    0.34    0.14
   2  -2   2    0.18    0.10
   2  -2   2    0.23    0.13
   2  -2   2    0.17    0.09
   2  -2   2    0.15    0.19
  -3   2  -2   66.22    1.30
  -3   2  -2   67.01    1.34
  -3   2  -2   66.45    1.20
  -3   2  -2   67.19    1.15
   3  -2   2   67.42    1.35
   3  -2   2   70.63    1.15
   3  -2   2   69.33    2.46
   3  -2   2   67.53    1.79
  -4   2  -2   13.13    0.48
  -4   2  -2   12.95    0.37
  -4   2  -2   12.98    0.48
  -4   2  -2   13.57    0.41
   4  -2   2   12.96    0.83
   4  -2   2   12.96    0.25
   4  -2   2   14.36    0.92
   4  -2   2   13.88    0.48
  -5   2  -2    0.60    0.19
  -5   2  -2    0.48    0.29
  -5   2  -2    1.00    0.32
  -5   2  -2    0.61    0.17
   5  -2   2    0.80    0.52
   5  -2   2    0.46    0.28
   5  -2   2    1.03    0.46
  -6   2  -2    0.06    0.34
  -6   2  -2    0.24    0.24
  -6   2  -2    0.12    0.19
  -6   2  -2    0.19    0.31
   6  -2   2    0.03    0.36
   6  -2   2   -0.01    0.31
   6  -2   2    0.53    0.52
   6  -2   2   -0.42    0.45
   6  -2   2   -0.17    0.46
  -7   2  -2    2.41    0.47
  -7   2  -2    1.24    0.41
  -7   2  -2    2.21    0.32
  -7   2  -2    1.75    0.25
   7  -2   2    1.99    0.44
   7  -2   2    1.26    0.81
   7  -2   2    1.78    0.64
   7  -2   2    1.92    0.44
   7  -2   2    1.87    0.42
  -8   2  -2    0.41    0.35
  -8   2  -2   -0.41    0.46
  -8   2  -2    0.04    0.49
   8  -2   2   -0.67    0.63
   8  -2   2   -0.25    0.46
   8  -2   2    0.43    0.46
   8  -2   2   -0.52    0.46
  -9   2  -2   -0.84    0.54
  -9   2  -2   -0.04    0.57
  -9   2  -2    0.64    0.41
   9  -2   2    0.93    0.55
   9  -2   2    0.20    0.52
   9  -2   2    0.74    0.55
   9  -2   2   -2.03    1.01
   9   2  -3   -1.53    0.98
   9   2  -3    0.14    0.50
   9   2  -3    0.46    0.69
  -9  -2   3   -0.62    0.51
  -9  -2   3    0.48    0.51
  -9  -2   3    0.15    0.74
   8   2  -3    0.68    0.45
   8   2  -3    1.18    0.45
   8   2  -3    0.87    0.64
   8   2  -3    0.95    0.39
  -8  -2   3   -0.41    0.55
  -8  -2   3    1.13    0.48
  -8  -2   3    0.99    0.46
   7   2  -3    1.63    0.35
   7   2  -3    0.51    0.55
   7   2  -3    1.65    0.40
   7   2  -3    2.22    0.77
  -7  -2   3    1.49    0.42
  -7  -2   3    0.87    0.46
  -7  -2   3    1.56    0.54
  -7  -2   3    0.94    0.30
   6   2  -3    0.85    0.47
   6   2  -3    1.21    0.47
   6   2  -3    0.99    0.32
   6   2  -3    1.28    0.27
  -6  -2   3    0.84    0.19
  -6  -2   3    1.61    0.35
  -6  -2   3    0.47    0.41
  -6  -2   3    1.32    0.35
   5   2  -3    0.13    0.34
   5   2  -3    0.22    0.29
   5   2  -3    0.09    0.21
   5   2  -3    0.36    0.26
  -5  -2   3    0.25    0.35
  -5  -2   3    0.33    0.27
  -5  -2   3    0.39    0.28
  -5  -2   3    0.25    0.12
  -5  -2   3   -0.11    0.15
   4   2  -3   58.41    1.33
   4   2  -3   60.20    1.65
   4   2  -3   58.50    1.24
   4   2  -3   59.55    1.01
  -4  -2   3   57.11    1.25
  -4  -2   3   61.89    1.35
  -4  -2   3   59.46    1.85
  -4  -2   3   61.42    1.16
   3   2  -3   15.28    0.45
   3   2  -3   14.95    0.51
   3   2  -3   16.85    0.69
  -3  -2   3   15.74    0.47
  -3  -2   3   15.42    0.59
  -3  -2   3   15.51    0.45
  -3  -2   3   15.54    0.36
  -3  -2   3   16.24    0.62
   2   2  -3    4.08    0.29
   2   2  -3    4.34    0.29
   2   2  -3    4.39    0.34
   2   2  -3    4.12    0.32
  -2  -2   3    4.05    0.25
  -2  -2   3    4.55    0.35
  -2  -2   3    3.82    0.36
  -2  -2   3    4.17    0.29
  -2  -2   3    4.29    0.23
  -2  -2   3    4.85    0.39
   1   2  -3  432.85    6.94
   1   2  -3  444.93    7.68
   1   2  -3  428.70    8.02
   1   2  -3  434.45    8.30
   1   2  -3  444.84   13.57
   1   2  -3  442.77    7.19
   1   2  -3  427.69    8.04
  -1  -2   3  455.57    7.76
  -1  -2   3  448.71    7.91
  -1  -2   3  429.83   13.64
  -1  -2   3  402.07    8.20
  -1  -2   3  425.48    9.96
  -1  -2   3  447.60    8.06
  -1  -2   3  449.55    7.12
   0   2  -3  119.94    2.18
   0   2  -3  117.36    1.93
   0   2  -3  117.34    2.17
   0   2  -3  115.54    2.28
   0   2  -3  116.89    2.25
   0   2  -3  121.92    3.79
   0  -2   3  120.78    3.81
   0  -2   3  118.59    2.18
   0  -2   3  120.73    1.94
   0  -2   3  117.94    2.28
   0  -2   3  120.71    2.26
   0  -2   3  118.18    2.18
  -1   2  -3   53.22    1.04
  -1   2  -3   52.85    1.06
  -1   2  -3   52.41    1.03
  -1   2  -3   50.30    0.92
  -1   2  -3   51.27    1.05
  -1   2  -3   52.30    1.90
   1  -2   3   52.22    1.04
   1  -2   3   52.53    0.91
   1  -2   3   51.79    1.04
   1  -2   3   51.80    1.03
   1  -2   3   50.54    1.27
   1  -2   3   50.68    1.88
  -2   2  -3   31.05    0.70
  -2   2  -3   31.83    0.89
  -2   2  -3   31.13    0.63
  -2   2  -3   30.91    0.56
   2  -2   3   30.49    0.91
   2  -2   3   30.63    1.42
   2  -2   3   30.69    0.73
   2  -2   3   32.10    0.56
   2  -2   3   31.90    0.69
  -3   2  -3    0.49    0.21
  -3   2  -3    0.55    0.15
  -3   2  -3    0.47    0.16
   3  -2   3    0.43    0.22
   3  -2   3    0.39    0.31
   3  -2   3    0.59    0.20
   3  -2   3    0.54    0.14
  -4   2  -3   22.76    0.55
  -4   2  -3   22.90    0.52
  -4   2  -3   22.65    0.66
  -4   2  -3   23.05    0.64
   4  -2   3   23.21    0.72
   4  -2   3   24.09    1.44
   4  -2   3   23.69    1.02
  -5   2  -3   29.41    0.64
  -5   2  -3   29.41    0.71
  -5   2  -3   30.05    0.80
  -5   2  -3   27.88    0.81
   5  -2   3   29.66    0.81
   5  -2   3   28.36    1.52
   5  -2   3   30.70    1.19
   5  -2   3   28.87    0.52
  -6   2  -3    3.25    0.35
  -6   2  -3    3.75    0.28
  -6   2  -3    3.26    0.43
  -6   2  -3    4.37    0.30
  -6   2  -3    4.20    0.37
   6  -2   3    3.39    0.71
   6  -2   3    3.99    0.58
   6  -2   3    3.93    0.43
  -7   2  -3    2.32    0.41
  -7   2  -3    2.59    0.48
  -7   2  -3    2.16    0.31
   7  -2   3    1.64    0.54
   7  -2   3    1.58    0.62
   7  -2   3    2.86    0.49
   7  -2   3    2.61    0.61
  -8   2  -3    3.79    0.39
  -8   2  -3    2.85    0.54
  -8   2  -3    3.69    0.58
   8  -2   3    3.45    0.55
   8  -2   3    3.63    0.55
   8  -2   3    3.39    0.55
   8  -2   3    2.15    0.97
   8  -2   3    2.17    0.78
  -9   2  -3    0.43    0.81
  -9   2  -3   -0.99    0.50
   9  -2   3   -0.90    0.53
   9  -2   3    0.54    0.57
   9  -2   3   -0.01    0.55
   9  -2   3   -0.97    0.76
   9   2  -4   -0.05    0.72
   9   2  -4   -0.47    0.70
   9   2  -4    1.53    0.74
  -9  -2   4    1.57    0.79
  -9  -2   4   -0.55    0.57
  -9  -2   4    0.40    0.53
   8   2  -4    1.14    0.37
   8   2  -4    0.53    0.46
   8   2  -4    0.56    0.47
   8   2  -4   -0.79    0.82
  -8  -2   4   -0.68    0.54
  -8  -2   4    1.48    0.69
  -8  -2   4   -0.03    0.62
   7   2  -4    0.87    0.55
   7   2  -4    0.49    0.32
   7   2  -4    0.52    0.54
   7   2  -4    1.27    0.44
  -7  -2   4    1.04    0.58
  -7  -2   4    1.09    0.43
  -7  -2   4    0.61    0.38
   6   2  -4    3.28    0.44
   6   2  -4    2.77    0.51
   6   2  -4    3.25    0.33
   6   2  -4    3.43    0.41
  -6  -2   4    2.99    0.34
  -6  -2   4    2.25    0.39
  -6  -2   4    2.86    0.50
  -6  -2   4    3.56    0.54
   5   2  -4   16.11    0.69
   5   2  -4   18.31    0.71
   5   2  -4   16.77    0.86
  -5  -2   4   15.96    0.68
  -5  -2   4   16.34    0.80
  -5  -2   4   15.91    0.59
  -5  -2   4   16.74    0.72
   4   2  -4   13.03    0.57
   4   2  -4   12.91    0.66
   4   2  -4   12.86    0.78
  -4  -2   4   13.38    0.58
  -4  -2   4   12.07    0.61
  -4  -2   4   11.89    0.57
  -4  -2   4   11.86    0.49
   3   2  -4   38.84    0.88
   3   2  -4   37.81    0.95
   3   2  -4   39.75    1.14
  -3  -2   4   38.83    0.98
  -3  -2   4   38.17    0.81
  -3  -2   4   38.76    1.36
  -3  -2   4   38.80    0.94
   2   2  -4    8.69    0.38
   2   2  -4    9.17    0.52
   2   2  -4    9.00    0.35
   2   2  -4    9.33    0.29
   2   2  -4    9.23    0.40
  -2  -2   4    8.93    0.57
  -2  -2   4    8.36    0.36
  -2  -2   4    9.65    0.32
  -2  -2   4    9.15    0.43
  -2  -2   4    9.16    0.44
   1   2  -4   10.75    0.39
   1   2  -4   10.29    0.30
   1   2  -4   10.31    0.32
   1   2  -4   10.81    0.64
   1   2  -4   10.33    0.36
  -1  -2   4   10.71    0.42
  -1  -2   4   10.12    0.37
  -1  -2   4   10.61    0.39
  -1  -2   4   11.06    0.69
  -1  -2   4   10.61    0.27
   0   2  -4    0.83    0.12
   0   2  -4    0.71    0.20
   0   2  -4    0.97    0.18
   0   2  -4    0.45    0.20
   0   2  -4    0.75    0.16
   0  -2   4    0.97    0.11
   0  -2   4    0.45    0.30
   0  -2   4    1.02    0.19
   0  -2   4    0.89    0.17
  -1   2  -4    0.59    0.20
  -1   2  -4    0.66    0.24
  -1   2  -4    0.60    0.17
  -1   2  -4    0.55    0.17
   1  -2   4    0.47    0.16
   1  -2   4    0.45    0.36
   1  -2   4    0.62    0.18
  -2   2  -4    0.67    0.17
  -2   2  -4    0.72    0.21
  -2   2  -4    0.91    0.22
  -2   2  -4    0.86    0.11
   2  -2   4    1.15    0.24
   2  -2   4    0.74    0.32
   2  -2   4    0.76    0.27
  -3   2  -4    7.95    0.35
  -3   2  -4    8.04    0.27
  -3   2  -4    7.41    0.33
  -3   2  -4    7.93    0.40
   3  -2   4    7.92    0.87
   3  -2   4    8.15    0.25
   3  -2   4    7.70    0.61
   3  -2   4    7.43    0.39
  -4   2  -4    8.47    0.34
  -4   2  -4    7.60    0.40
  -4   2  -4    7.39    0.44
  -4   2  -4    8.00    0.32
   4  -2   4    7.70    1.21
   4  -2   4    8.94    0.65
   4  -2   4    7.89    0.31
   4  -2   4    8.23    0.55
  -5   2  -4    0.10    0.12
  -5   2  -4    0.10    0.22
  -5   2  -4    0.01    0.35
  -5   2  -4    0.08    0.14
  -5   2  -4    0.08    0.45
   5  -2   4   -0.18    0.43
   5  -2   4    0.31    0.45
   5  -2   4    0.35    0.40
  -6   2  -4    2.42    0.43
  -6   2  -4    2.10    0.30
  -6   2  -4    2.33    0.35
  -6   2  -4    1.83    0.31
   6  -2   4    1.77    0.41
   6  -2   4    1.56    0.72
   6  -2   4    1.54    0.53
  -7   2  -4    0.70    0.28
  -7   2  -4    0.46    0.46
  -7   2  -4    0.08    0.35
   7  -2   4    0.86    0.60
   7  -2   4    0.44    0.60
   7  -2   4    0.08    0.74
  -8   2  -4   -0.46    0.71
  -8   2  -4   -0.66    0.41
   8  -2   4   -0.97    0.53
   8  -2   4   -0.05    0.49
   8  -2   4    0.95    0.52
   8  -2   4   -0.48    0.66
   8  -2   4   -0.45    0.77
  -9   2  -4   -0.46    0.84
   9  -2   4    0.17    0.57
   9  -2   4   -0.07    0.44
   9  -2   4   -0.02    0.77
   9  -2   4   -0.70    0.77
   9  -2   4   -0.67    0.83
   9   2  -5    0.10    0.69
   9   2  -5    0.71    0.56
   9   2  -5    0.57    0.76
  -9  -2   5    2.46    0.84
  -9  -2   5   -1.22    0.64
  -9  -2   5    1.15    0.77
   8   2  -5    0.71    0.62
   8   2  -5    1.69    0.68
   8   2  -5    0.13    0.67
  -8  -2   5    0.03    0.44
  -8  -2   5    0.92    0.50
  -8  -2   5    1.28    0.54
   7   2  -5    0.53    0.42
   7   2  -5    0.32    0.45
   7   2  -5    0.02    0.50
  -7  -2   5    0.31    0.54
  -7  -2   5    0.71    0.62
  -7  -2   5    0.57    0.42
   6   2  -5   12.76    0.92
   6   2  -5   11.60    0.63
   6   2  -5   12.53    1.14
  -6  -2   5   12.63    0.73
  -6  -2   5   12.64    0.64
  -6  -2   5   11.28    0.66
  -6  -2   5   11.38    0.62
   5   2  -5   22.55    0.98
   5   2  -5   23.47    0.83
   5   2  -5   21.98    0.95
  -5  -2   5   21.72    0.75
  -5  -2   5   22.87    0.71
  -5  -2   5   22.71    0.96
  -5  -2   5   24.58    0.99
   4   2  -5    5.07    0.51
   4   2  -5    6.58    0.53
   4   2  -5    5.59    0.42
  -4  -2   5    5.46    0.51
  -4  -2   5    5.58    0.59
  -4  -2   5    5.68    0.44
  -4  -2   5    5.36    0.48
   3   2  -5   12.63    0.38
   3   2  -5   12.19    0.54
   3   2  -5   13.31    0.57
   3   2  -5   12.12    0.48
  -3  -2   5   13.49    0.70
  -3  -2   5   12.66    0.51
  -3  -2   5   13.43    0.53
  -3  -2   5   12.62    0.77
   2   2  -5    5.34    0.38
   2   2  -5    5.69    0.54
   2   2  -5    5.22    0.34
   2   2  -5    5.22    0.26
  -2  -2   5    5.47    0.42
  -2  -2   5    5.61    0.61
  -2  -2   5    5.03    0.35
   1   2  -5  100.01    2.03
   1   2  -5  101.48    1.70
   1   2  -5  101.88    1.96
  -1  -2   5  100.64    2.07
  -1  -2   5  103.01    1.98
  -1  -2   5  100.77    3.40
  -1  -2   5  103.01    1.70
   0   2  -5   55.55    1.02
   0   2  -5   57.68    0.98
   0   2  -5   56.10    1.21
   0   2  -5   56.16    1.18
   0  -2   5   57.41    1.21
   0  -2   5   56.46    1.24
   0  -2   5   56.14    2.12
  -1   2  -5    8.65    0.37
  -1   2  -5    8.64    0.46
  -1   2  -5    8.05    0.36
   1  -2   5    8.71    0.98
   1  -2   5    8.74    0.45
   1  -2   5    8.89    0.43
   1  -2   5    8.47    0.39
  -2   2  -5    8.57    0.41
  -2   2  -5    8.26    0.34
  -2   2  -5    8.57    0.42
  -2   2  -5    8.25    0.23
   2  -2   5    8.36    0.88
   2  -2   5    8.60    0.54
   2  -2   5    8.72    0.41
  -3   2  -5    4.64    0.32
  -3   2  -5    5.25    0.39
  -3   2  -5    5.84    0.35
  -3   2  -5    4.98    0.23
   3  -2   5    4.86    0.43
   3  -2   5    3.48    0.55
   3  -2   5    5.74    0.63
  -4   2  -5   -0.23    0.41
  -4   2  -5   -0.15    0.18
  -4   2  -5    0.16    0.19
  -4   2  -5    0.20    0.34
   4  -2   5    0.07    0.40
   4  -2   5    0.12    0.16
   4  -2   5    0.27    0.61
   4  -2   5   -0.07    0.31
  -5   2  -5    1.37    0.12
  -5   2  -5    1.35    0.26
  -5   2  -5    1.52    0.31
  -5   2  -5    1.14    0.14
  -5   2  -5    1.37    0.50
   5  -2   5    1.28    0.45
   5  -2   5    1.01    0.49
   5  -2   5    1.07    0.54
  -6   2  -5    1.15    0.48
  -6   2  -5    0.80    0.31
  -6   2  -5    1.65    0.45
  -6   2  -5    1.72    0.30
   6  -2   5    0.91    0.81
   6  -2   5    1.21    0.72
   6  -2   5    1.49    0.42
  -7   2  -5    0.63    0.33
  -7   2  -5    0.87    0.49
   7  -2   5    0.26    0.61
   7  -2   5    0.33    0.61
   7  -2   5    1.33    0.48
  -8   2  -5   -0.11    0.77
   8  -2   5   -0.64    0.68
   8  -2   5   -0.65    0.87
   8  -2   5   -0.28    0.70
  -9   2  -5   -0.51    0.62
   9  -2   5   -0.09    0.58
   9  -2   5    0.14    0.48
   9   2  -6    0.18    0.80
   9   2  -6    0.94    0.81
   9   2  -6    0.48    0.96
  -9  -2   6    0.46    0.57
  -9  -2   6   -0.62    0.71
  -9  -2   6    0.46    0.62
   8   2  -6    0.45    0.51
   8   2  -6   -0.16    0.82
   8   2  -6   -0.96    0.72
  -8  -2   6   -0.18    0.53
  -8  -2   6   -0.84    0.67
  -8  -2   6   -0.76    0.47
   7   2  -6    0.09    0.47
   7   2  -6    0.76    0.62
   7   2  -6   -0.03    0.51
  -7  -2   6   -0.14    0.45
  -7  -2   6    0.60    0.44
  -7  -2   6    0.87    0.49
   6   2  -6    0.14    0.43
   6   2  -6   -0.59    0.58
   6   2  -6    0.12    0.54
  -6  -2   6    0.36    0.41
  -6  -2   6    0.69    0.52
  -6  -2   6   -0.25    0.41
  -6  -2   6    0.12    0.27
   5   2  -6   -0.05    0.47
   5   2  -6    0.16    0.34
   5   2  -6   -0.21    0.36
  -5  -2   6    0.05    0.36
  -5  -2   6   -0.18    0.28
  -5  -2   6    0.32    0.33
  -5  -2   6    0.00    0.50
   4   2  -6    3.27    0.28
   4   2  -6    2.74    0.46
   4   2  -6    3.02    0.40
   4   2  -6    2.38    0.43
  -4  -2   6    3.62    0.40
  -4  -2   6    3.19    0.51
  -4  -2   6    2.41    0.37
  -4  -2   6    3.42    0.43
   3   2  -6   11.71    0.51
   3   2  -6   11.65    0.70
   3   2  -6   11.99    0.43
  -3  -2   6   11.99    0.55
  -3  -2   6   11.94    0.84
  -3  -2   6   11.95    0.75
  -3  -2   6   11.54    0.54
   2   2  -6   42.85    1.06
   2   2  -6   41.04    0.81
   2   2  -6   41.35    0.99
  -2  -2   6   43.13    1.73
  -2  -2   6   41.70    1.01
  -2  -2   6   42.10    1.17
   1   2  -6    0.23    0.17
   1   2  -6    0.74    0.33
   1   2  -6   -0.25    0.31
  -1  -2   6   -0.03    0.38
  -1  -2   6    0.29    0.25
  -1  -2   6    0.39    0.25
   0   2  -6    1.51    0.19
   0   2  -6    1.35    0.27
   0   2  -6    1.39    0.32
   0   2  -6    1.64    0.21
   0  -2   6    1.56    0.32
   0  -2   6    0.73    0.45
   0  -2   6    1.56    0.28
  -1   2  -6    7.93    0.42
  -1   2  -6    8.78    0.51
  -1   2  -6    8.87    0.40
   1  -2   6    8.43    0.53
   1  -2   6    8.96    0.49
   1  -2   6    8.01    0.89
   1  -2   6    8.00    0.51
  -2   2  -6    0.13    0.11
  -2   2  -6   -0.17    0.26
  -2   2  -6    0.25    0.27
   2  -2   6    0.13    0.36
   2  -2   6    0.36    0.41
   2  -2   6    0.12    0.30
  -3   2  -6   -0.30    0.21
  -3   2  -6   -0.13    0.13
  -3   2  -6    0.22    0.23
  -3   2  -6    0.11    0.30
   3  -2   6    0.03    0.45
   3  -2   6   -0.29    0.29
   3  -2   6   -0.20    0.37
  -4   2  -6    0.92    0.18
  -4   2  -6    0.77    0.22
  -4   2  -6    0.87    0.35
  -4   2  -6    1.03    0.29
   4  -2   6    1.32    0.74
   4  -2   6    0.91    0.49
   4  -2   6    0.93    0.47
  -5   2  -6    4.26    0.39
  -5   2  -6    4.47    0.22
  -5   2  -6    4.01    0.60
  -5   2  -6    4.16    0.30
  -5   2  -6    3.86    0.28
   5  -2   6    3.34    0.68
   5  -2   6    3.05    0.72
   5  -2   6    4.59    0.59
  -6   2  -6    0.42    0.51
  -6   2  -6   -0.55    0.30
  -6   2  -6    0.23    0.45
   6  -2   6    0.09    0.85
   6  -2   6    0.38    0.43
   6  -2   6    0.65    0.72
  -7   2  -6    0.86    0.71
   7  -2   6   -0.38    0.92
   7  -2   6    1.59    0.67
   7  -2   6    0.15    0.85
  -8   2  -6   -0.23    0.57
   8  -2   6   -0.56    0.71
   8  -2   6   -1.01    0.92
   8  -2   6    0.26    0.54
   9   2  -7    0.22    0.84
   9   2  -7   -0.74    0.61
  -9  -2   7   -1.50    0.76
  -9  -2   7   -0.97    0.79
  -9  -2   7    0.56    0.65
   8   2  -7    1.15    0.57
   8   2  -7    1.86    0.64
   8   2  -7    0.58    0.58
  -8  -2   7    0.82    0.56
  -8  -2   7    1.48    0.54
  -8  -2   7    2.21    0.83
   7   2  -7    2.44    0.57
   7   2  -7    3.41    0.72
   7   2  -7    1.45    0.73
  -7  -2   7    3.40    0.59
  -7  -2   7    1.32    0.52
  -7  -2   7    1.63    0.65
   6   2  -7    6.57    0.76
   6   2  -7    7.38    0.83
   6   2  -7    7.46    0.67
  -6  -2   7    6.83    0.76
  -6  -2   7    5.71    0.74
  -6  -2   7    7.04    0.66
   5   2  -7    5.96    0.56
   5   2  -7    6.49    0.63
   5   2  -7    5.82    0.68
   5   2  -7    6.45    0.43
  -5  -2   7    5.26    0.55
  -5  -2   7    6.46    0.80
  -5  -2   7    5.66    0.66
  -5  -2   7    7.08    0.58
   4   2  -7    2.25    0.54
   4   2  -7    2.28    0.39
   4   2  -7    2.16    0.29
  -4  -2   7    2.05    0.40
  -4  -2   7    1.84    0.39
  -4  -2   7    2.09    0.43
  -4  -2   7    1.46    0.41
   3   2  -7   13.23    0.65
   3   2  -7   12.31    0.58
   3   2  -7   13.48    0.47
  -3  -2   7   13.05    0.61
  -3  -2   7   12.75    1.00
  -3  -2   7   13.91    0.70
   2   2  -7    2.02    0.44
   2   2  -7    2.12    0.22
   2   2  -7    2.29    0.34
  -2  -2   7    2.40    0.36
  -2  -2   7    2.01    0.36
  -2  -2   7    1.49    0.44
   1   2  -7    3.18    0.35
   1   2  -7    2.72    0.24
   1   2  -7    2.61    0.42
  -1  -2   7    2.00    0.53
  -1  -2   7    2.72    0.44
  -1  -2   7    2.91    0.36
   0   2  -7   -0.13    0.22
   0   2  -7    0.22    0.28
   0   2  -7    0.39    0.26
   0   2  -7   -0.23    0.19
   0  -2   7    0.38    0.34
   0  -2   7   -0.04    0.39
   0  -2   7    0.17    0.51
  -1   2  -7    9.28    0.31
  -1   2  -7    9.29    0.49
  -1   2  -7    9.53    0.45
  -1   2  -7    9.50    0.49
   1  -2   7    8.90    0.60
   1  -2   7    9.96    0.57
   1  -2   7    9.92    1.29
   1  -2   7    9.10    0.49
  -2   2  -7   18.21    0.54
  -2   2  -7   17.29    0.65
  -2   2  -7   17.61    0.37
   2  -2   7   17.86    0.64
   2  -2   7   18.57    0.86
   2  -2   7   17.85    1.62
  -3   2  -7    1.84    0.14
  -3   2  -7    1.18    0.37
  -3   2  -7    2.22    0.39
   3  -2   7    1.18    0.57
   3  -2   7    1.56    0.46
   3  -2   7    1.63    0.37
  -4   2  -7    0.44    0.52
  -4   2  -7   -0.18    0.24
  -4   2  -7   -0.09    0.16
  -4   2  -7    0.13    0.40
   4  -2   7   -0.27    0.49
   4  -2   7    0.16    0.58
   4  -2   7   -0.13    0.36
  -5   2  -7    0.61    0.24
  -5   2  -7    0.67    0.60
  -5   2  -7    0.57    0.35
   5  -2   7    0.25    0.64
   5  -2   7    0.25    0.64
   5  -2   7    0.04    0.40
  -6   2  -7    0.52    0.48
  -6   2  -7    0.67    0.40
   6  -2   7    0.45    0.55
   6  -2   7   -0.74    0.92
   6  -2   7    0.22    0.46
  -7   2  -7    0.15    0.55
   7  -2   7   -0.20    1.02
   7  -2   7    0.36    0.88
   7  -2   7   -0.30    0.50
  -8   2  -7   -0.44    0.60
   8  -2   7   -0.82    0.72
   8  -2   7    0.00    0.55
   8  -2   7   -1.23    0.75
   8   2  -8    0.84    0.84
   8   2  -8    0.12    0.58
   8   2  -8   -1.28    0.82
  -8  -2   8    0.59    0.85
  -8  -2   8   -0.21    0.75
  -8  -2   8   -1.28    0.77
   7   2  -8   -0.68    0.53
   7   2  -8    0.33    0.72
   7   2  -8    0.61    0.53
  -7  -2   8    0.56    0.76
  -7  -2   8   -1.27    0.73
  -7  -2   8   -0.66    0.66
   6   2  -8   -0.05    0.46
   6   2  -8    0.18    0.30
   6   2  -8   -0.70    0.48
  -6  -2   8   -0.06    0.49
  -6  -2   8   -0.03    0.48
  -6  -2   8   -0.03    0.58
   5   2  -8    1.20    0.45
   5   2  -8    1.57    0.33
   5   2  -8    1.53    0.65
  -5  -2   8    1.35    0.39
  -5  -2   8    0.92    0.44
  -5  -2   8    1.31    0.65
  -5  -2   8    1.88    0.49
   4   2  -8    0.47    0.42
   4   2  -8    0.63    0.39
   4   2  -8    0.72    0.24
  -4  -2   8    0.40    0.42
  -4  -2   8    0.53    0.48
  -4  -2   8    1.26    0.60
   3   2  -8    2.89    0.42
   3   2  -8    2.57    0.42
   3   2  -8    3.02    0.26
  -3  -2   8    2.95    0.44
  -3  -2   8    1.82    0.51
  -3  -2   8    2.29    0.44
   2   2  -8   13.34    0.68
   2   2  -8   13.52    0.46
   2   2  -8   14.45    0.64
  -2  -2   8   14.45    0.89
  -2  -2   8   14.43    0.66
  -2  -2   8   14.15    1.27
   1   2  -8    6.40    0.53
   1   2  -8    6.86    0.39
   1   2  -8    7.06    0.52
  -1  -2   8    6.80    0.95
  -1  -2   8    6.70    0.59
  -1  -2   8    8.06    0.59
   0   2  -8    2.86    0.36
   0   2  -8    3.60    0.40
   0   2  -8    3.55    0.30
   0  -2   8    3.15    0.51
   0  -2   8    3.09    0.36
   0  -2   8    2.57    0.67
  -1   2  -8    5.48    0.30
  -1   2  -8    5.99    0.37
  -1   2  -8    5.64    0.50
   1  -2   8    6.29    0.63
   1  -2   8    4.00    0.79
   1  -2   8    5.87    0.56
   1  -2   8    6.79    0.60
  -2   2  -8    1.60    0.14
  -2   2  -8    1.29    0.50
  -2   2  -8    1.45    0.16
  -2   2  -8    1.69    0.36
   2  -2   8    1.71    0.50
   2  -2   8    1.40    0.42
   2  -2   8    1.27    0.77
  -3   2  -8    0.12    0.28
  -3   2  -8    0.52    0.39
  -3   2  -8    0.17    0.09
   3  -2   8    0.38    0.47
   3  -2   8    0.03    0.79
   3  -2   8   -0.15    0.37
  -4   2  -8    1.00    0.46
  -4   2  -8    1.08    0.26
  -4   2  -8    1.18    0.59
   4  -2   8    0.95    0.92
   4  -2   8    1.32    0.42
   4  -2   8    0.79    0.57
  -5   2  -8   -0.02    0.36
  -5   2  -8    0.15    0.47
   5  -2   8    0.40    0.67
   5  -2   8    0.13    0.96
   5  -2   8   -0.34    0.42
  -6   2  -8    0.44    0.71
  -6   2  -8    0.31    0.57
   6  -2   8   -0.07    0.67
   6  -2   8    0.28    0.79
   6  -2   8   -1.02    1.01
  -7   2  -8   -0.25    0.58
   7  -2   8   -0.81    0.52
   7  -2   8   -0.98    0.78
   7  -2   8   -0.77    0.63
   8   2  -9   -0.22    0.88
   8   2  -9    1.10    0.64
  -8  -2   9    2.37    0.95
  -8  -2   9   -0.54    0.87
   7   2  -9    0.25    0.55
   7   2  -9   -1.21    0.78
  -7  -2   9   -0.56    0.57
  -7  -2   9    1.69    0.84
   6   2  -9   -0.54    0.73
   6   2  -9    0.52    0.50
  -6  -2   9    0.02    0.53
  -6  -2   9   -0.32    0.73
   5   2  -9    3.82    0.54
   5   2  -9    3.27    0.35
   5   2  -9    2.88    0.72
  -5  -2   9    2.33    0.57
  -5  -2   9    1.95    0.57
  -5  -2   9    3.78    0.58
   4   2  -9    5.05    0.71
   4   2  -9    5.14    0.55
   4   2  -9    4.84    0.35
  -4  -2   9    4.70    0.57
  -4  -2   9    3.71    0.68
  -4  -2   9    6.33    0.74
   3   2  -9   18.19    0.79
   3   2  -9   17.27    0.55
   3   2  -9   18.35    0.85
  -3  -2   9   17.68    1.46
  -3  -2   9   17.88    0.81
  -3  -2   9   17.72    1.12
   2   2  -9    7.14    0.65
   2   2  -9    7.47    0.48
   2   2  -9    7.39    0.66
  -2  -2   9    6.43    0.55
  -2  -2   9    5.23    0.77
  -2  -2   9    7.25    0.62
   1   2  -9    1.48    0.39
   1   2  -9    1.47    0.31
   1   2  -9    1.22    0.53
  -1  -2   9    1.81    0.44
  -1  -2   9    1.53    0.69
  -1  -2   9    1.60    0.53
   0   2  -9   17.74    0.90
   0   2  -9   17.88    0.61
   0   2  -9   18.02    0.87
   0  -2   9   17.63    0.75
   0  -2   9   17.38    1.45
   0  -2   9   19.61    0.93
  -1   2  -9    3.21    0.45
  -1   2  -9    2.90    0.37
   1  -2   9    2.12    0.65
   1  -2   9    3.08    0.46
   1  -2   9    3.37    0.46
   1  -2   9    3.44    0.47
  -2   2  -9    0.50    0.12
  -2   2  -9    0.44    0.56
  -2   2  -9    0.31    0.38
   2  -2   9    0.90    0.41
   2  -2   9    0.31    0.84
   2  -2   9    0.20    0.45
  -3   2  -9   -0.15    0.59
  -3   2  -9   -0.27    0.42
   3  -2   9   -0.09    0.87
   3  -2   9   -0.10    0.36
   3  -2   9   -0.83    0.56
  -4   2  -9    3.01    0.68
  -4   2  -9    3.04    0.41
   4  -2   9    3.36    0.66
   4  -2   9    1.67    0.77
   4  -2   9    2.93    0.67
  -5   2  -9    0.44    0.70
  -5   2  -9    1.13    0.56
   5  -2   9    0.22    0.77
   5  -2   9    1.62    0.56
   5  -2   9    0.85    0.67
  -6   2  -9    0.40    0.63
  -6   2  -9    0.62    0.79
   6  -2   9    0.03    0.52
   6  -2   9   -1.01    1.12
   6  -2   9    0.15    0.83
  -7   2  -9   -0.67    0.62
   7  -2   9   -2.69    1.17
   7  -2   9   -0.78    0.95
   7  -2   9   -0.50    0.59
   7   2 -10    0.45    0.61
   7   2 -10   -0.54    0.86
  -7  -2  10    1.19    0.89
  -7  -2  10   -0.95    0.88
   6   2 -10   -0.92    0.80
   6   2 -10    0.82    0.56
  -6  -2  10    1.30    0.61
  -6  -2  10    0.27    0.61
   5   2 -10    0.29    0.52
   5   2 -10   -0.24    0.53
  -5  -2  10   -0.24    0.52
  -5  -2  10   -0.43    0.76
  -5  -2  10    0.08    0.61
   4   2 -10    0.08    0.48
   4   2 -10   -0.07    0.30
   4   2 -10   -0.16    0.68
  -4  -2  10    0.44    0.50
  -4  -2  10   -0.25    0.50
  -4  -2  10   -0.63    0.63
   3   2 -10    0.86    0.48
   3   2 -10    0.97    0.28
   3   2 -10    0.49    0.47
  -3  -2  10    0.67    0.65
  -3  -2  10    0.58    0.50
  -3  -2  10    1.42    0.51
   2   2 -10    0.54    0.45
   2   2 -10   -0.20    0.58
   2   2 -10    0.65    0.32
  -2  -2  10    0.39    0.63
  -2  -2  10    0.69    0.46
  -2  -2  10    0.29    0.69
   1   2 -10    0.76    0.59
   1   2 -10    1.79    0.62
   1   2 -10    1.52    0.32
  -1  -2  10    1.12    0.79
  -1  -2  10    1.73    0.59
  -1  -2  10    1.17    0.47
   0   2 -10   -0.10    0.56
   0   2 -10    0.21    0.32
   0   2 -10    0.12    0.59
   0  -2  10    1.17    0.53
   0  -2  10    0.27    0.44
   0  -2  10    0.61    0.81
  -1   2 -10    7.45    0.73
  -1   2 -10    6.85    0.58
   1  -2  10    5.65    0.58
   1  -2  10    6.68    0.58
   1  -2  10    7.92    0.66
   1  -2  10    4.73    0.83
  -2   2 -10    3.33    0.46
  -2   2 -10    4.00    0.69
   2  -2  10    3.33    0.58
   2  -2  10    2.85    1.01
   2  -2  10    4.15    0.53
  -3   2 -10   -0.76    0.45
  -3   2 -10   -0.39    0.66
   3  -2  10    0.19    0.56
   3  -2  10   -0.88    0.96
   3  -2  10   -0.04    0.62
  -4   2 -10    1.50    0.54
  -4   2 -10    1.00    0.53
   4  -2  10    1.27    0.50
   4  -2  10    1.36    0.68
   4  -2  10    0.19    0.80
  -5   2 -10    0.81    0.79
  -5   2 -10    1.15    0.60
   5  -2  10    0.57    0.72
   5  -2  10   -0.56    0.84
   5  -2  10    0.93    0.77
  -6   2 -10    0.30    0.62
  -6   2 -10    0.21    0.48
   6  -2  10   -0.59    0.89
   6  -2  10   -0.50    0.87
   6  -2  10    0.74    0.58
   6   2 -11   -0.90    0.86
   6   2 -11    1.24    0.63
  -6  -2  11   -0.51    0.90
  -6  -2  11    0.95    0.65
   5   2 -11    0.21    0.59
   5   2 -11    2.00    0.60
  -5  -2  11    0.09    0.83
  -5  -2  11    1.94    0.63
   4   2 -11    0.25    0.54
   4   2 -11   -0.29    0.75
  -4  -2  11   -1.53    0.77
  -4  -2  11   -0.41    0.65
  -4  -2  11    0.31    0.56
   3   2 -11    0.68    0.72
   3   2 -11    0.08    0.70
  -3  -2  11   -0.46    0.53
  -3  -2  11    0.23    0.73
  -3  -2  11    0.15    0.52
   2   2 -11    2.96    0.72
   2   2 -11    2.18    0.53
   2   2 -11    2.59    0.38
  -2  -2  11    1.81    0.83
  -2  -2  11    2.22    0.55
  -2  -2  11    3.16    0.57
   1   2 -11    8.30    0.78
   1   2 -11    9.96    0.76
   1   2 -11    8.33    0.62
  -1  -2  11    7.77    0.74
  -1  -2  11    5.88    0.88
  -1  -2  11    8.29    0.81
   0   2 -11    0.65    0.50
   0   2 -11    0.40    0.35
   0   2 -11    0.38    0.46
   0  -2  11   -0.18    0.89
   0  -2  11    0.86    0.50
   0  -2  11    0.48    0.43
  -1   2 -11   -0.28    0.37
  -1   2 -11    0.90    0.50
   1  -2  11    0.69    0.50
   1  -2  11   -0.07    0.97
   1  -2  11   -0.08    0.51
   1  -2  11    1.44    0.69
  -2   2 -11   -0.10    0.69
  -2   2 -11   -0.74    0.43
   2  -2  11   -0.03    0.76
   2  -2  11   -0.13    0.53
   2  -2  11   -0.94    0.66
  -3   2 -11    2.20    0.41
  -3   2 -11    2.71    0.78
   3  -2  11    0.60    1.11
   3  -2  11    2.08    0.66
   3  -2  11    2.98    0.58
  -4   2 -11    3.19    0.64
  -4   2 -11    3.47    0.62
   4  -2  11    3.22    0.60
   4  -2  11    0.54    1.22
   4  -2  11    3.64    0.77
  -5   2 -11   -1.47    0.83
  -5   2 -11   -0.20    0.62
   5  -2  11   -0.38    0.78
   5  -2  11   -0.56    0.92
   5  -2  11   -0.68    0.76
   5   2 -12    0.08    0.86
   5   2 -12   -0.29    0.63
  -5  -2  12    0.49    0.88
  -5  -2  12   -0.52    0.65
   4   2 -12    1.72    0.86
   4   2 -12    1.61    0.85
  -4  -2  12    0.38    0.76
  -4  -2  12    0.29    0.87
  -4  -2  12    2.10    0.65
   3   2 -12    1.54    0.60
   3   2 -12    0.96    0.78
  -3  -2  12    2.82    0.83
  -3  -2  12    0.75    0.86
  -3  -2  12    1.12    0.61
   2   2 -12    0.56    0.55
   2   2 -12    0.25    0.73
  -2  -2  12   -0.34    0.74
  -2  -2  12    0.28    0.57
  -2  -2  12   -0.24    0.63
   1   2 -12   -0.32    0.39
   1   2 -12    0.02    0.51
   1   2 -12    0.80    0.56
  -1  -2  12    0.34    0.75
  -1  -2  12    0.05    0.68
  -1  -2  12    0.18    0.51
   0   2 -12   -0.42    0.53
   0   2 -12   -0.72    0.44
   0  -2  12   -0.59    0.73
   0  -2  12   -0.90    0.62
   0  -2  12   -0.35    0.72
  -1   2 -12   -0.02    0.76
  -1   2 -12   -0.47    0.43
   1  -2  12   -0.64    0.54
   1  -2  12   -0.27    0.78
   1  -2  12    0.72    0.54
   1  -2  12    0.33    0.54
  -2   2 -12    0.66    0.58
  -2   2 -12    0.00    0.48
   2  -2  12   -0.42    1.14
   2  -2  12    0.91    0.56
   2  -2  12    0.59    0.60
  -3   2 -12    0.28    0.83
  -3   2 -12   -0.35    0.38
   3  -2  12   -0.27    0.90
   3  -2  12    0.10    0.77
   3  -2  12    0.86    0.66
  -4   2 -12   -0.74    0.43
  -4   2 -12   -0.13    0.61
   4  -2  12   -2.00    1.26
   4  -2  12    0.87    0.59
   4  -2  12    0.29    0.75
   4   2 -13    2.16    0.70
   4   2 -13    0.85    0.66
  -4  -2  13    0.29    0.68
  -4  -2  13    1.17    0.90
  -4  -2  13    3.38    0.96
   3   2 -13    2.44    0.90
   3   2 -13    1.50    0.66
  -3  -2  13    1.57    0.99
  -3  -2  13    3.13    0.70
  -3  -2  13    0.82    0.90
   2   2 -13    1.96    0.65
   2   2 -13    1.07    0.62
  -2  -2  13    0.75    0.76
  -2  -2  13    0.84    0.84
  -2  -2  13    2.59    0.88
   1   2 -13   -0.19    0.60
   1   2 -13   -0.09    0.57
  -1  -2  13   -0.46    1.05
  -1  -2  13    1.28    0.85
  -1  -2  13   -0.33    0.55
   0   2 -13   -0.40    0.60
   0  -2  13   -0.04    0.70
   0  -2  13    0.92    0.82
   0  -2  13   -0.99    1.11
  -1   2 -13   -0.68    0.53
  -1   2 -13    0.98    0.63
   1  -2  13    0.06    0.63
   1  -2  13    0.97    0.59
   1  -2  13    1.17    0.61
   1  -2  13   -0.50    0.87
  -2   2 -13    1.44    0.89
  -2   2 -13    0.73    0.52
   2  -2  13    2.79    0.72
   2  -2  13    0.76    0.96
   2  -2  13    1.22    0.82
   2   3  13    0.44    1.23
   2   3  13    0.71    0.62
  -2  -3 -13   -0.60    0.78
   1   3  13   -0.53    0.60
   1   3  13   -0.31    0.82
  -1  -3 -13   -0.14    0.56
   0   3  13   -0.69    0.66
   0   3  13   -0.88    1.11
   0  -3 -13   -0.22    0.77
  -1   3  13   -0.23    0.53
  -1   3  13    0.21    1.06
   1  -3 -13   -0.20    0.55
  -2   3  13    0.06    0.75
  -2   3  13   -0.49    0.57
  -2   3  13    0.26    0.55
   2  -3 -13   -0.30    0.57
  -3   3  13   -0.17    0.85
  -3   3  13    0.34    0.99
  -3   3  13    0.15    0.76
   3  -3 -13   -0.13    0.82
   3  -3 -13    0.20    0.60
  -4   3  13    1.16    1.00
  -4   3  13   -0.20    0.90
  -4   3  13    1.54    0.84
   4  -3 -13    1.26    0.64
   4  -3 -13    0.78    0.66
   4   3  12    0.36    0.66
   4   3  12   -1.05    1.23
  -4  -3 -12    0.16    0.56
   3   3  12    0.24    1.19
   3   3  12    1.12    0.64
  -3  -3 -12    0.88    0.71
   2   3  12    0.80    0.78
   2   3  12    0.46    1.09
  -2  -3 -12    0.65    0.70
   1   3  12    0.35    0.79
   1   3  12    0.07    0.55
  -1  -3 -12    0.31    0.68
   0   3  12    0.62    1.01
   0   3  12    1.04    0.48
   0   3  12    0.33    0.61
   0  -3 -12    0.69    0.70
  -1   3  12    3.65    0.86
  -1   3  12    3.72    0.74
  -1   3  12    4.48    0.57
   1  -3 -12    6.24    0.80
  -2   3  12    4.49    0.75
  -2   3  12    2.70    1.03
  -2   3  12    2.83    0.76
   2  -3 -12    2.67    0.48
   2  -3 -12    4.20    0.79
  -3   3  12    0.70    0.72
  -3   3  12   -0.06    0.55
  -3   3  12   -0.19    0.90
  -3   3  12   -0.48    0.43
   3  -3 -12    0.51    0.76
   3  -3 -12   -0.50    0.73
  -4   3  12    0.98    0.54
  -4   3  12    0.53    0.60
  -4   3  12    0.61    0.88
  -4   3  12    1.66    0.59
   4  -3 -12    0.77    0.77
   4  -3 -12    1.43    0.62
  -5   3  12   -0.01    0.86
  -5   3  12    0.76    0.85
  -5   3  12    1.14    0.46
  -5   3  12    1.90    0.85
   5  -3 -12    0.91    0.64
   5  -3 -12    0.44    0.59
   5   3  11   -0.02    0.87
   5   3  11   -0.47    0.66
  -5  -3 -11    0.23    0.47
  -5  -3 -11   -0.31    0.53
   4   3  11    0.03    0.82
   4   3  11    0.33    0.62
  -4  -3 -11    0.60    0.47
  -4  -3 -11   -0.16    0.50
   3   3  11    0.53    0.78
   3   3  11    0.47    1.05
  -3  -3 -11    0.37    0.47
   2   3  11    0.15    0.96
   2   3  11    0.37    0.71
   2   3  11   -0.33    0.49
  -2  -3 -11   -0.06    0.61
   1   3  11    4.40    0.57
   1   3  11    5.77    0.53
   1   3  11    4.04    0.87
  -1  -3 -11    5.37    0.70
   0   3  11    0.15    0.53
   0   3  11    1.09    0.57
   0   3  11    0.43    0.66
   0  -3 -11    0.22    0.60
   0  -3 -11    0.65    0.29
  -1   3  11    1.42    0.60
  -1   3  11    0.77    0.45
  -1   3  11    0.62    0.88
   1  -3 -11    1.17    0.63
   1  -3 -11    0.82    0.36
  -2   3  11    2.07    0.42
  -2   3  11    0.88    0.48
  -2   3  11    1.85    0.48
  -2   3  11    0.97    0.65
   2  -3 -11    2.33    0.68
   2  -3 -11    2.24    0.67
  -3   3  11    0.75    0.52
  -3   3  11    1.12    0.43
  -3   3  11    1.36    0.83
  -3   3  11    1.19    0.66
   3  -3 -11    1.23    0.69
   3  -3 -11    0.99    0.66
  -4   3  11    0.12    0.50
  -4   3  11   -0.62    0.48
  -4   3  11    0.16    0.54
  -4   3  11   -0.39    0.75
   4  -3 -11    0.09    0.50
   4  -3 -11    0.43    0.53
  -5   3  11   -0.21    0.57
  -5   3  11    0.16    0.73
  -5   3  11   -0.37    0.56
  -5   3  11    1.00    0.77
   5  -3 -11   -0.09    0.57
   5  -3 -11   -0.09    0.71
  -6   3  11    0.14    0.66
  -6   3  11    0.32    0.85
  -6   3  11    2.24    0.85
   6  -3 -11    0.72    0.57
   6  -3 -11    1.16    0.63
   6   3  10   -0.85    0.82
   6   3  10   -0.23    0.69
  -6  -3 -10   -0.04    0.46
  -6  -3 -10   -0.33    0.70
   5   3  10    0.21    0.63
   5   3  10   -0.28    1.07
  -5  -3 -10    0.48    0.46
  -5  -3 -10    0.51    0.68
   4   3  10   -0.82    0.68
   4   3  10   -0.05    0.55
  -4  -3 -10    0.13    0.61
  -4  -3 -10   -0.64    0.42
   3   3  10    0.93    0.70
   3   3  10    1.59    0.56
   3   3  10    1.46    0.40
  -3  -3 -10    1.67    0.45
  -3  -3 -10    1.76    0.44
   2   3  10   -0.09    0.62
   2   3  10    0.14    0.47
   2   3  10   -0.17    0.48
   2   3  10   -0.05    0.37
  -2  -3 -10    0.04    0.54
   1   3  10    1.10    0.51
   1   3  10    0.51    0.83
   1   3  10    0.56    0.43
  -1  -3 -10    1.19    0.27
  -1  -3 -10    1.12    0.54
   0   3  10    1.89    0.85
   0   3  10    3.45    0.54
   0   3  10    3.45    0.56
   0  -3 -10    3.91    0.47
   0  -3 -10    3.56    0.29
  -1   3  10    5.13    0.50
  -1   3  10    5.25    0.60
  -1   3  10    2.93    0.69
  -1   3  10    5.29    0.36
   1  -3 -10    4.40    0.36
   1  -3 -10    5.05    0.51
  -2   3  10   -0.01    0.53
  -2   3  10   -0.19    0.32
  -2   3  10   -0.23    0.56
  -2   3  10   -0.08    0.40
   2  -3 -10   -0.42    0.55
   2  -3 -10   -0.60    0.39
  -3   3  10    1.55    0.73
  -3   3  10    1.50    0.41
  -3   3  10    1.72    0.62
  -3   3  10    1.75    0.64
   3  -3 -10    1.58    0.46
   3  -3 -10    1.15    0.62
  -4   3  10    2.94    0.52
  -4   3  10    2.72    0.77
  -4   3  10    4.06    0.70
  -4   3  10    2.72    0.71
   4  -3 -10    3.89    0.56
   4  -3 -10    3.71    0.67
  -5   3  10    3.26    0.74
  -5   3  10    5.93    0.80
  -5   3  10    4.73    0.62
  -5   3  10    4.53    0.62
   5  -3 -10    5.56    0.81
   5  -3 -10    5.10    0.74
  -6   3  10    0.10    0.63
  -6   3  10   -0.31    0.62
  -6   3  10   -0.04    0.78
  -6   3  10    0.42    0.77
   6  -3 -10   -0.29    0.50
   6  -3 -10    0.13    0.57
  -7   3  10   -0.92    0.59
  -7   3  10    0.47    0.62
  -7   3  10   -0.75    0.69
   7  -3 -10   -0.89    0.52
   7  -3 -10    0.06    0.86
  -7  -3  -9    0.67    0.49
  -7  -3  -9   -0.60    0.74
   6   3   9    1.36    0.95
   6   3   9    0.20    0.78
  -6  -3  -9    0.93    0.50
  -6  -3  -9    0.79    0.45
   5   3   9    0.66    0.98
   5   3   9    1.03    0.83
  -5  -3  -9    0.92    0.41
  -5  -3  -9    0.76    0.60
   4   3   9    1.42    0.55
   4   3   9    2.08    0.40
   4   3   9    1.52    0.94
  -4  -3  -9    1.91    0.44
  -4  -3  -9    1.54    0.40
   3   3   9    0.17    0.46
   3   3   9    0.22    0.60
   3   3   9    0.23    0.47
   3   3   9    0.07    0.34
  -3  -3  -9    0.23    0.51
  -3  -3  -9    0.00    0.37
   2   3   9    1.88    0.64
   2   3   9    2.72    0.48
   2   3   9    1.77    0.48
   2   3   9    2.56    0.38
  -2  -3  -9    3.48    0.53
  -2  -3  -9    2.89    0.40
   1   3   9    0.39    0.73
   1   3   9    0.98    0.38
   1   3   9    1.04    0.34
  -1  -3  -9    1.02    0.35
  -1  -3  -9    1.12    0.23
   0   3   9    3.61    0.66
   0   3   9    4.65    0.50
   0   3   9    5.90    0.54
   0  -3  -9    6.09    0.39
   0  -3  -9    5.37    0.35
   0  -3  -9    5.69    0.50
  -1   3   9    5.62    0.56
  -1   3   9    5.98    0.43
  -1   3   9    5.02    0.55
  -1   3   9    3.67    0.63
   1  -3  -9    4.76    0.45
   1  -3  -9    4.97    0.40
  -2   3   9    1.06    0.31
  -2   3   9    0.88    0.38
  -2   3   9    1.02    0.66
  -2   3   9    0.87    0.38
   2  -3  -9    0.78    0.51
   2  -3  -9    1.06    0.38
  -3   3   9    0.80    0.37
  -3   3   9    1.30    0.65
  -3   3   9    1.74    0.56
  -3   3   9    1.18    0.42
   3  -3  -9    1.46    0.54
   3  -3  -9    0.88    0.53
  -4   3   9    1.34    0.46
  -4   3   9    1.01    0.62
  -4   3   9    0.33    0.46
  -4   3   9    0.98    0.59
   4  -3  -9    0.41    0.41
   4  -3  -9    1.42    0.59
  -5   3   9   -0.53    0.63
  -5   3   9    0.20    0.47
  -5   3   9   -0.05    0.57
  -5   3   9    0.14    0.39
   5  -3  -9    0.27    0.64
   5  -3  -9    0.02    0.42
  -6   3   9    0.53    0.52
  -6   3   9    0.34    0.66
  -6   3   9   -0.05    0.60
  -6   3   9    1.14    0.54
   6  -3  -9    0.69    0.73
   6  -3  -9   -0.49    0.61
  -7   3   9   -0.43    0.49
  -7   3   9    0.67    0.59
  -7   3   9    0.24    0.56
   7  -3  -9   -0.53    0.48
   7  -3  -9    0.76    0.83
  -8   3   9   -1.34    0.82
  -8   3   9    0.56    0.66
  -8   3   9   -1.46    0.74
   8  -3  -9    0.80    0.67
   8  -3  -9   -1.54    0.68
   7   3   8   -1.21    1.01
   7   3   8    0.02    0.72
  -7  -3  -8    0.41    0.70
  -7  -3  -8    0.21    0.46
   6   3   8    0.70    0.65
   6   3   8    0.13    0.71
  -6  -3  -8    1.28    0.47
  -6  -3  -8    1.58    0.44
   5   3   8    9.75    1.53
   5   3   8   10.00    1.07
  -5  -3  -8   11.05    0.83
  -5  -3  -8    9.04    0.47
   4   3   8    0.03    0.32
   4   3   8   -0.15    0.47
   4   3   8   -0.07    0.79
  -4  -3  -8   -0.22    0.47
  -4  -3  -8   -0.10    0.34
   3   3   8    0.07    0.41
   3   3   8    0.39    0.30
   3   3   8   -0.08    0.72
   3   3   8    0.25    0.27
  -3  -3  -8    0.57    0.33
  -3  -3  -8    0.08    0.33
   2   3   8   10.76    0.60
   2   3   8   10.69    0.99
   2   3   8   10.35    0.54
   2   3   8    9.91    1.22
  -2  -3  -8   10.07    0.43
  -2  -3  -8    9.62    0.62
   1   3   8   11.31    0.61
   1   3   8   11.53    1.19
   1   3   8   11.32    0.61
  -1  -3  -8   11.15    0.38
  -1  -3  -8   11.04    0.63
   0   3   8   10.24    0.66
   0   3   8   10.56    0.36
   0   3   8   10.15    0.61
   0   3   8   10.96    1.38
   0  -3  -8   10.04    0.31
   0  -3  -8    9.98    0.37
   0  -3  -8   10.77    0.37
   0  -3  -8    9.79    0.51
  -1   3   8    1.63    0.24
  -1   3   8    1.58    0.32
  -1   3   8    1.68    0.43
  -1   3   8    1.48    0.14
  -1   3   8    1.22    0.60
   1  -3  -8    1.61    0.43
   1  -3  -8    1.54    0.15
   1  -3  -8    1.38    0.32
   1  -3  -8    1.11    0.26
  -2   3   8   12.00    0.58
  -2   3   8   11.64    0.50
  -2   3   8   11.13    0.64
  -2   3   8   10.97    1.05
   2  -3  -8   11.96    0.69
   2  -3  -8   11.71    0.73
  -3   3   8    3.17    0.43
  -3   3   8    2.40    0.60
  -3   3   8    3.00    0.39
  -3   3   8    3.82    0.43
   3  -3  -8    2.95    0.40
   3  -3  -8    3.23    0.40
  -4   3   8   11.94    0.69
  -4   3   8    7.96    0.69
  -4   3   8   10.41    1.23
  -4   3   8   10.02    0.63
   4  -3  -8    9.92    0.63
   4  -3  -8    9.50    0.81
  -5   3   8    0.23    0.59
  -5   3   8   -0.52    0.48
  -5   3   8    0.07    0.43
  -5   3   8    0.61    0.52
   5  -3  -8   -0.10    0.37
   5  -3  -8   -0.08    0.43
  -6   3   8   -0.17    0.57
  -6   3   8   -0.03    0.41
  -6   3   8    0.60    0.48
  -6   3   8    0.85    0.51
   6  -3  -8    0.69    0.57
   6  -3  -8    1.31    0.68
  -7   3   8    0.44    0.66
  -7   3   8    0.16    0.76
  -7   3   8    0.46    0.52
   7  -3  -8   -0.53    0.60
   7  -3  -8    0.79    0.56
  -8   3   8   -0.47    0.72
  -8   3   8    0.36    0.77
  -8   3   8    0.47    0.62
   8  -3  -8    1.07    0.86
   8  -3  -8    0.08    0.50
   8   3   7   -0.03    0.80
   8   3   7   -2.02    0.95
  -8  -3  -7    0.97    0.51
  -8  -3  -7    0.24    0.55
   7   3   7   -1.06    0.86
   7   3   7   -0.03    0.96
  -7  -3  -7    0.23    0.44
  -7  -3  -7    0.02    0.47
   6   3   7   -0.01    0.62
   6   3   7    1.24    0.84
  -6  -3  -7   -0.01    0.57
  -6  -3  -7   -0.14    0.39
   5   3   7    0.38    0.58
   5   3   7    0.48    0.45
   5   3   7    1.01    0.54
  -5  -3  -7    0.80    0.51
  -5  -3  -7    0.61    0.27
   4   3   7    0.44    0.39
   4   3   7    0.13    0.61
   4   3   7    0.14    0.51
  -4  -3  -7    0.34    0.31
  -4  -3  -7    0.58    0.32
   3   3   7    1.02    0.28
   3   3   7    0.70    0.24
   3   3   7    1.06    0.51
   3   3   7    0.11    0.52
  -3  -3  -7    0.86    0.39
  -3  -3  -7    1.02    0.23
  -3  -3  -7    0.99    0.19
   2   3   7    5.92    0.38
   2   3   7    6.10    0.97
   2   3   7    5.44    0.58
   2   3   7    6.21    0.41
  -2  -3  -7    6.56    0.42
  -2  -3  -7    5.66    0.50
   1   3   7    1.24    0.44
   1   3   7    2.28    0.35
   1   3   7    1.62    0.29
  -1  -3  -7    1.86    0.30
  -1  -3  -7    2.15    0.36
  -1  -3  -7    2.11    0.22
   0   3   7    0.32    0.31
   0   3   7    0.12    0.16
   0   3   7    0.25    0.14
   0   3   7    0.18    0.37
   0   3   7   -0.10    0.32
   0  -3  -7    0.24    0.13
   0  -3  -7    0.05    0.18
   0  -3  -7    0.26    0.16
   0  -3  -7    0.10    0.32
  -1   3   7    1.12    0.21
  -1   3   7    1.05    0.11
  -1   3   7    0.72    0.37
  -1   3   7    1.01    0.28
  -1   3   7    0.94    0.35
   1  -3  -7    1.04    0.36
   1  -3  -7    0.94    0.27
  -2   3   7    0.33    0.37
  -2   3   7    0.32    0.26
  -2   3   7    0.28    0.46
  -2   3   7    0.54    0.28
   2  -3  -7    0.67    0.28
   2  -3  -7    0.39    0.26
  -3   3   7   -0.26    0.40
  -3   3   7    0.69    0.33
  -3   3   7   -0.22    0.29
  -3   3   7   -0.01    0.45
   3  -3  -7    0.06    0.29
   3  -3  -7   -0.49    0.38
  -4   3   7    0.60    0.45
  -4   3   7    0.80    0.30
  -4   3   7    0.98    0.36
  -4   3   7    1.01    0.37
   4  -3  -7    0.33    0.11
   4  -3  -7    0.65    0.11
   4  -3  -7    0.20    0.42
   4  -3  -7    0.74    0.46
  -5   3   7    0.02    0.39
  -5   3   7   -0.05    0.38
  -5   3   7    0.00    0.44
  -5   3   7    0.38    0.47
   5  -3  -7   -0.18    0.45
   5  -3  -7    0.14    0.39
  -6   3   7    1.43    0.56
  -6   3   7    1.07    0.45
  -6   3   7    0.66    0.47
  -6   3   7    1.50    0.48
   6  -3  -7    0.98    0.40
   6  -3  -7    1.59    0.47
  -7   3   7    0.61    0.63
  -7   3   7    0.17    0.53
  -7   3   7   -0.32    0.63
  -7   3   7    0.00    0.51
   7  -3  -7    0.72    0.51
   7  -3  -7    0.25    0.79
   7  -3  -7   -1.46    0.55
  -8   3   7    0.57    0.81
  -8   3   7   -0.50    0.69
  -8   3   7   -0.34    0.70
   8  -3  -7    1.01    0.93
   8  -3  -7    0.06    0.43
   8  -3  -7    0.68    0.81
   8  -3  -7   -1.06    0.62
   8   3   6   -0.64    0.74
   8   3   6   -1.50    0.81
  -8  -3  -6    0.40    0.48
  -8  -3  -6   -0.32    0.69
   7   3   6    0.29    0.67
   7   3   6   -0.72    0.81
  -7  -3  -6    0.38    0.60
  -7  -3  -6    0.54    0.42
   6   3   6    4.01    0.87
   6   3   6    2.62    0.87
   6   3   6    4.55    0.54
  -6  -3  -6    4.63    0.44
  -6  -3  -6    5.25    0.59
   5   3   6    0.62    0.50
   5   3   6    0.62    0.42
   5   3   6    0.28    0.52
  -5  -3  -6    1.12    0.45
  -5  -3  -6    0.57    0.34
   4   3   6   16.61    1.57
   4   3   6   16.11    0.96
   4   3   6   16.14    0.56
  -4  -3  -6   17.47    0.68
  -4  -3  -6   17.00    0.55
   3   3   6   15.77    0.47
   3   3   6   16.63    0.59
   3   3   6   16.70    0.86
   3   3   6   15.29    1.41
  -3  -3  -6   15.86    0.50
  -3  -3  -6   16.47    0.61
  -3  -3  -6   16.69    0.44
   2   3   6   21.58    0.62
   2   3   6   21.01    1.28
   2   3   6   21.21    1.00
   2   3   6   21.27    0.60
  -2  -3  -6   21.44    0.57
  -2  -3  -6   21.73    0.65
  -2  -3  -6   21.26    0.55
  -2  -3  -6   21.59    0.59
   1   3   6    3.74    0.32
   1   3   6    3.21    0.15
   1   3   6    2.36    0.53
   1   3   6    3.06    0.27
  -1  -3  -6    3.49    0.32
  -1  -3  -6    3.44    0.25
  -1  -3  -6    3.52    0.30
  -1  -3  -6    3.70    0.26
   0   3   6    1.58    0.16
   0   3   6    1.36    0.22
   0   3   6    1.59    0.14
   0   3   6    1.68    0.24
   0   3   6    1.11    0.36
   0  -3  -6    1.72    0.28
   0  -3  -6    1.36    0.23
   0  -3  -6    1.58    0.14
   0  -3  -6    1.78    0.21
  -1   3   6  103.25    1.98
  -1   3   6  100.51    2.06
  -1   3   6   98.67    3.46
  -1   3   6  100.35    1.68
  -1   3   6  102.13    1.60
   1  -3  -6   99.52    2.04
   1  -3  -6   96.95    1.94
  -2   3   6  177.48    2.90
  -2   3   6  172.07    3.46
  -2   3   6  177.18    5.73
  -2   3   6  181.32    3.32
   2  -3  -6  175.29    3.30
   2  -3  -6  178.03    3.42
  -3   3   6   14.10    0.54
  -3   3   6   13.39    1.02
  -3   3   6   12.59    0.59
  -3   3   6   13.49    0.54
   3  -3  -6   13.02    0.24
   3  -3  -6   12.86    0.52
   3  -3  -6   12.68    0.62
   3  -3  -6   12.85    0.24
  -4   3   6    0.14    0.26
  -4   3   6    0.07    0.41
  -4   3   6   -0.01    0.30
  -4   3   6    0.07    0.36
   4  -3  -6   -0.55    0.25
   4  -3  -6   -0.29    0.29
   4  -3  -6   -0.18    0.13
  -5   3   6    1.42    0.34
  -5   3   6    1.27    0.38
  -5   3   6    0.87    0.48
  -5   3   6    0.77    0.42
   5  -3  -6    0.27    0.42
   5  -3  -6    0.95    0.31
   5  -3  -6    0.40    0.42
   5  -3  -6    1.16    0.37
  -6   3   6    4.52    0.49
  -6   3   6    5.11    0.67
  -6   3   6    2.66    0.49
  -6   3   6    4.82    0.58
   6  -3  -6    4.22    0.41
   6  -3  -6    3.90    0.55
   6  -3  -6    4.70    0.51
   6  -3  -6    3.77    0.60
  -7   3   6    1.76    0.70
  -7   3   6    1.71    0.62
  -7   3   6    2.02    0.62
   7  -3  -6    2.17    0.70
   7  -3  -6    1.19    0.41
   7  -3  -6    2.79    0.54
   7  -3  -6    1.65    0.60
  -8   3   6    1.45    0.50
  -8   3   6    1.15    0.50
  -8   3   6    2.44    0.60
   8  -3  -6    1.81    0.68
   8  -3  -6    1.62    0.58
   8  -3  -6    1.88    0.60
   8  -3  -6    0.60    0.61
  -9   3   6   -0.07    0.56
  -9   3   6    0.79    0.64
  -9   3   6    0.03    0.70
   9  -3  -6   -1.12    0.62
   9  -3  -6    0.50    0.61
   9  -3  -6    0.85    0.64
   9  -3  -6    0.28    0.72
   8   3   5   -0.44    0.72
   8   3   5   -1.36    0.75
  -8  -3  -5   -0.09    0.48
  -8  -3  -5    0.05    0.47
   7   3   5    1.05    0.66
   7   3   5    0.49    0.76
  -7  -3  -5    2.12    0.34
  -7  -3  -5    2.30    0.60
   6   3   5    1.12    0.70
   6   3   5    1.93    0.46
   6   3   5    1.07    0.77
  -6  -3  -5    1.47    0.37
  -6  -3  -5    1.80    0.50
   5   3   5   -0.32    0.36
   5   3   5    0.32    0.61
   5   3   5    0.15    0.44
  -5  -3  -5    0.22    0.30
  -5  -3  -5    0.12    0.41
   4   3   5    1.96    0.34
   4   3   5    1.64    0.14
   4   3   5    1.41    0.54
   4   3   5    1.63    0.57
  -4  -3  -5    1.47    0.28
  -4  -3  -5    1.68    0.29
   3   3   5    0.02    0.25
   3   3   5    0.15    0.13
   3   3   5   -0.17    0.33
   3   3   5   -0.28    0.29
   3   3   5   -0.07    0.06
  -3  -3  -5   -0.17    0.22
  -3  -3  -5   -0.13    0.27
  -3  -3  -5    0.09    0.24
   2   3   5   26.89    0.64
   2   3   5   27.78    0.54
   2   3   5   26.62    1.34
   2   3   5   27.24    0.96
   2   3   5   27.09    0.67
  -2  -3  -5   27.65    0.62
  -2  -3  -5   27.05    0.65
  -2  -3  -5   27.37    0.59
  -2  -3  -5   27.09    0.65
   1   3   5   -0.21    0.15
   1   3   5    0.02    0.17
   1   3   5    0.15    0.13
   1   3   5   -0.04    0.20
   1   3   5   -0.04    0.27
   1   3   5   -0.04    0.07
  -1  -3  -5    0.10    0.16
  -1  -3  -5    0.08    0.13
  -1  -3  -5   -0.01    0.20
  -1  -3  -5    0.05    0.15
   0   3   5    0.42    0.12
   0   3   5    0.34    0.27
   0   3   5    0.46    0.11
   0   3   5    0.25    0.20
   0   3   5    0.26    0.21
   0  -3  -5    0.65    0.16
   0  -3  -5    0.25    0.11
   0  -3  -5    0.35    0.15
   0  -3  -5    0.54    0.23
  -1   3   5    9.80    0.50
  -1   3   5   10.40    0.20
  -1   3   5   10.18    0.38
  -1   3   5    9.93    0.73
  -1   3   5   10.53    0.32
   1  -3  -5   10.48    0.31
   1  -3  -5    9.64    0.41
   1  -3  -5   10.22    0.39
   1  -3  -5    9.78    0.37
  -2   3   5    4.64    0.26
  -2   3   5    4.67    0.37
  -2   3   5    4.67    0.32
  -2   3   5    5.47    0.72
   2  -3  -5    4.62    0.39
   2  -3  -5    4.36    0.31
  -3   3   5   20.90    0.68
  -3   3   5   21.58    1.12
  -3   3   5   20.08    0.69
  -3   3   5   20.27    0.54
   3  -3  -5   21.00    0.38
   3  -3  -5   20.56    0.59
   3  -3  -5   20.11    0.66
   3  -3  -5   21.20    0.67
  -4   3   5    1.16    0.40
  -4   3   5    1.28    0.34
  -4   3   5    1.13    0.30
   4  -3  -5    1.02    0.33
   4  -3  -5    1.10    0.35
   4  -3  -5    1.04    0.15
   4  -3  -5    0.86    0.34
   4  -3  -5    1.00    0.29
  -5   3   5    0.33    0.30
  -5   3   5    0.47    0.45
  -5   3   5    0.32    0.31
   5  -3  -5    0.16    0.32
   5  -3  -5    0.00    0.38
   5  -3  -5    0.41    0.28
   5  -3  -5    0.04    0.37
  -6   3   5    0.88    0.48
  -6   3   5    0.54    0.54
  -6   3   5    0.67    0.35
   6  -3  -5    0.92    0.41
   6  -3  -5    0.17    0.44
   6  -3  -5    0.83    0.66
   6  -3  -5    1.12    0.32
  -7   3   5    0.65    0.48
  -7   3   5    0.46    0.53
  -7   3   5   -0.15    0.54
   7  -3  -5   -0.70    0.47
   7  -3  -5    0.36    0.45
   7  -3  -5    0.82    0.48
   7  -3  -5   -0.21    0.74
  -8   3   5    0.38    0.57
  -8   3   5   -0.18    0.46
  -8   3   5    0.33    0.54
   8  -3  -5   -0.51    0.54
   8  -3  -5    1.20    0.73
   8  -3  -5    0.18    0.63
   8  -3  -5    0.21    0.52
  -9   3   5    2.11    0.67
  -9   3   5    1.95    0.66
  -9   3   5    2.19    0.75
   9  -3  -5    1.71    0.78
   9  -3  -5    1.05    0.63
   9  -3  -5    3.00    0.66
   9  -3  -5    3.06    0.61
   9   3   4   -0.44    0.81
   9   3   4    1.14    0.73
  -9  -3  -4    0.10    0.74
  -9  -3  -4    0.41    0.51
   8   3   4    1.76    0.67
   8   3   4    1.39    0.75
   8   3   4   -0.23    0.70
  -8  -3  -4    1.61    0.49
  -8  -3  -4    1.41    0.48
   7   3   4    4.11    0.92
   7   3   4    6.32    0.59
  -7  -3  -4    5.27    0.62
  -7  -3  -4    5.74    0.49
   6   3   4   21.95    1.65
   6   3   4   21.48    1.22
   6   3   4   22.68    0.80
  -6  -3  -4   22.48    0.85
  -6  -3  -4   21.58    0.68
   5   3   4    1.92    0.59
   5   3   4    2.61    0.62
   5   3   4    1.99    0.37
  -5  -3  -4    2.67    0.33
  -5  -3  -4    2.47    0.41
   4   3   4   30.48    0.59
   4   3   4   28.80    1.47
   4   3   4   31.73    0.77
   4   3   4   30.47    1.14
  -4  -3  -4   29.97    0.67
  -4  -3  -4   30.97    0.74
  -4  -3  -4   30.58    0.76
   3   3   4   22.04    1.29
   3   3   4   21.88    0.88
   3   3   4   22.27    0.42
   3   3   4   21.99    0.47
   3   3   4   22.85    0.55
  -3  -3  -4   22.55    0.60
  -3  -3  -4   22.32    0.58
  -3  -3  -4   22.79    0.52
   2   3   4   35.62    0.59
   2   3   4   34.69    1.50
   2   3   4   35.87    0.75
   2   3   4   36.36    0.77
   2   3   4   35.44    1.10
   2   3   4   36.70    0.65
  -2  -3  -4   35.63    0.78
  -2  -3  -4   35.26    0.74
  -2  -3  -4   36.53    0.78
   1   3   4   87.32    2.95
   1   3   4   87.66    1.44
   1   3   4   85.66    1.38
   1   3   4   86.50    1.37
   1   3   4   85.74    1.61
   1   3   4   85.87    1.68
  -1  -3  -4   87.19    1.63
  -1  -3  -4   85.95    1.62
  -1  -3  -4   86.61    1.67
  -1  -3  -4   86.01    1.39
   0   3   4   66.32    1.28
   0   3   4   66.44    1.09
   0   3   4   66.35    1.35
   0   3   4   67.43    1.09
   0   3   4   67.68    2.33
   0  -3  -4   67.63    1.09
   0  -3  -4   68.04    1.35
   0  -3  -4   65.04    1.10
   0  -3  -4   64.49    1.28
   0  -3  -4   66.52    1.29
  -1   3   4   14.05    0.76
  -1   3   4   13.91    0.49
  -1   3   4   14.17    0.40
  -1   3   4   14.17    0.35
   1  -3  -4   14.10    0.34
   1  -3  -4   13.90    0.44
   1  -3  -4   14.10    0.42
   1  -3  -4   13.58    0.42
  -2   3   4   12.40    0.35
  -2   3   4   12.66    0.41
  -2   3   4   12.13    0.45
   2  -3  -4   12.57    0.40
   2  -3  -4   12.63    0.44
   2  -3  -4   12.80    0.44
   2  -3  -4   12.37    0.36
  -3   3   4    1.50    0.30
  -3   3   4    2.17    0.22
  -3   3   4    1.90    0.25
   3  -3  -4    2.08    0.31
   3  -3  -4    2.15    0.15
   3  -3  -4    1.45    0.29
   3  -3  -4    1.94    0.26
   3  -3  -4    1.98    0.28
  -4   3   4   20.93    0.71
  -4   3   4   20.90    0.68
  -4   3   4   19.76    0.57
   4  -3  -4   20.29    0.62
   4  -3  -4   20.45    0.99
   4  -3  -4   20.95    0.45
   4  -3  -4   19.20    0.60
   4  -3  -4   20.32    0.58
  -5   3   4   62.73    1.32
  -5   3   4   62.35    1.42
  -5   3   4   65.29    1.53
   5  -3  -4   65.28    1.46
   5  -3  -4   63.99    1.22
   5  -3  -4   63.18    1.89
  -6   3   4    0.82    0.52
  -6   3   4    0.32    0.42
  -6   3   4    0.57    0.33
   6  -3  -4    0.62    0.48
   6  -3  -4    0.43    0.38
   6  -3  -4    1.14    0.41
  -7   3   4    2.73    0.53
  -7   3   4    3.65    0.52
  -7   3   4    2.82    0.58
   7  -3  -4    3.26    0.50
   7  -3  -4    2.90    0.56
   7  -3  -4    2.65    0.62
  -8   3   4    0.51    0.53
  -8   3   4    0.99    0.53
  -8   3   4    0.82    0.47
   8  -3  -4    0.13    0.51
   8  -3  -4    0.47    0.63
   8  -3  -4    0.87    0.38
  -9   3   4    1.09    0.84
  -9   3   4    0.74    0.52
  -9   3   4    0.47    0.58
   9  -3  -4    0.22    0.58
   9  -3  -4    1.56    0.57
   9  -3  -4    0.83    0.73
   9   3   3    0.64    0.70
   9   3   3   -1.45    1.07
  -9  -3  -3    0.23    0.54
  -9  -3  -3   -0.40    0.49
   8   3   3   -0.26    0.67
   8   3   3    1.58    0.64
   8   3   3    1.57    0.73
  -8  -3  -3    0.96    0.47
  -8  -3  -3    1.33    0.47
   7   3   3    0.96    0.37
   7   3   3    2.30    0.50
   7   3   3    1.50    0.43
   7   3   3    0.28    0.64
   7   3   3    0.85    0.58
  -7  -3  -3    1.46    0.40
  -7  -3  -3    0.94    0.40
   6   3   3    9.05    0.61
   6   3   3    9.46    1.33
   6   3   3    9.28    0.93
  -6  -3  -3    9.07    0.52
  -6  -3  -3    9.75    0.65
   5   3   3    7.13    1.01
   5   3   3    6.77    0.73
   5   3   3    7.10    0.48
  -5  -3  -3    6.68    0.43
  -5  -3  -3    6.40    0.50
   4   3   3    7.93    0.31
   4   3   3    7.44    0.63
   4   3   3    8.11    0.40
   4   3   3    8.20    0.89
  -4  -3  -3    7.97    0.42
  -4  -3  -3    8.39    0.40
  -4  -3  -3    7.67    0.31
   3   3   3    3.10    0.34
   3   3   3    3.24    0.22
   3   3   3    2.10    0.40
   3   3   3    3.30    0.12
   3   3   3    3.32    0.27
  -3  -3  -3    3.13    0.28
  -3  -3  -3    3.44    0.27
   2   3   3   18.58    0.42
   2   3   3   18.33    0.68
   2   3   3   18.21    0.36
   2   3   3   20.10    0.41
   2   3   3   18.49    0.98
   2   3   3   18.69    0.46
  -2  -3  -3   18.09    0.45
  -2  -3  -3   18.26    0.45
   1   3   3    6.91    0.23
   1   3   3    7.12    0.62
   1   3   3    7.07    0.17
   1   3   3    6.99    0.24
   1   3   3    6.95    0.23
   1   3   3    6.83    0.22
   1   3   3    7.20    0.22
  -1  -3  -3    6.96    0.23
  -1  -3  -3    6.82    0.24
  -1  -3  -3    7.01    0.56
  -1  -3  -3    7.08    0.26
  -1  -3  -3    7.22    0.20
   0   3   3    4.77    0.14
   0   3   3    4.50    0.26
   0   3   3    4.95    0.20
   0   3   3    5.11    0.22
   0   3   3    5.32    0.16
   0   3   3    4.95    0.26
   0   3   3    4.61    0.21
   0   3   3    5.48    0.45
   0  -3  -3    4.92    0.20
   0  -3  -3    5.05    0.24
   0  -3  -3    5.11    0.21
   0  -3  -3    4.96    0.21
   0  -3  -3    5.35    0.16
  -1   3   3  111.93    1.79
  -1   3   3  111.96    1.83
  -1   3   3  114.10    2.19
  -1   3   3  113.68    2.08
  -1   3   3  115.41    2.14
   1  -3  -3  114.27    2.07
   1  -3  -3  114.02    2.14
   1  -3  -3  110.99    2.07
   1  -3  -3  114.08    1.83
   1  -3  -3  112.36    1.79
   1  -3  -3  114.70    2.19
  -2   3   3   14.90    0.46
  -2   3   3   14.67    0.37
  -2   3   3   15.51    0.43
  -2   3   3   14.92    0.41
   2  -3  -3   14.55    0.36
   2  -3  -3   14.88    0.42
   2  -3  -3   14.77    0.41
   2  -3  -3   14.89    0.27
   2  -3  -3   15.57    0.41
  -3   3   3    0.87    0.19
  -3   3   3    1.14    0.19
  -3   3   3    1.00    0.27
  -3   3   3    0.80    0.18
   3  -3  -3    1.08    0.33
   3  -3  -3    0.83    0.19
   3  -3  -3    0.93    0.19
   3  -3  -3    1.14    0.12
  -4   3   3   21.41    0.57
  -4   3   3   22.75    0.71
  -4   3   3   21.68    0.66
   4  -3  -3   22.95    0.65
   4  -3  -3   22.13    0.53
   4  -3  -3   22.23    0.63
   4  -3  -3   23.41    0.49
   4  -3  -3   23.00    0.90
  -5   3   3    3.39    0.32
  -5   3   3    3.56    0.33
  -5   3   3    4.79    0.48
   5  -3  -3    3.33    0.47
   5  -3  -3    3.94    0.36
   5  -3  -3    3.87    0.38
   5  -3  -3    4.46    0.38
  -6   3   3   -0.08    0.37
  -6   3   3    0.39    0.37
  -6   3   3    0.22    0.31
   6  -3  -3    0.03    0.44
   6  -3  -3    0.45    0.36
   6  -3  -3    0.22    0.27
   6  -3  -3    0.02    0.33
  -7   3   3    0.15    0.42
  -7   3   3    0.04    0.43
  -7   3   3    0.28    0.37
   7  -3  -3    0.65    0.58
   7  -3  -3   -0.27    0.41
   7  -3  -3    0.04    0.43
   7  -3  -3   -0.43    0.52
  -8   3   3    0.59    0.60
  -8   3   3    0.85    0.37
  -8   3   3    0.50    0.70
   8  -3  -3    0.00    0.47
   8  -3  -3    0.84    0.37
   8  -3  -3    1.04    0.50
   8  -3  -3    0.99    0.89
  -9   3   3    2.99    0.57
  -9   3   3    2.27    0.70
  -9   3   3    3.80    0.86
   9  -3  -3    4.73    0.59
   9  -3  -3    5.56    0.85
   9  -3  -3    4.07    0.61
   9  -3  -3    2.28    0.79
   9   3   2    0.50    0.50
   9   3   2   -0.49    0.77
  -9  -3  -2    0.06    0.51
  -9  -3  -2    0.30    0.53
   8   3   2    1.34    0.47
   8   3   2    0.97    0.68
   8   3   2    1.46    0.42
  -8  -3  -2    0.83    0.62
  -8  -3  -2    1.21    0.47
   7   3   2   -0.28    0.52
   7   3   2   -0.37    0.45
   7   3   2   -0.43    0.76
   7   3   2    0.06    0.32
   7   3   2    0.09    0.52
  -7  -3  -2   -0.43    0.38
  -7  -3  -2   -0.31    0.50
   6   3   2    3.92    0.45
   6   3   2    2.83    0.51
   6   3   2    3.74    0.29
   6   3   2    3.34    0.56
   6   3   2    3.38    0.50
   6   3   2    4.53    0.17
  -6  -3  -2    4.51    0.47
  -6  -3  -2    4.24    0.33
   5   3   2    7.32    0.46
   5   3   2    7.82    0.91
   5   3   2    7.66    0.22
   5   3   2    7.18    0.96
  -5  -3  -2    6.84    0.42
  -5  -3  -2    7.67    0.49
   4   3   2   19.23    0.40
   4   3   2   18.59    0.44
   4   3   2   18.39    1.03
   4   3   2   19.07    0.54
   4   3   2   18.61    0.82
  -4  -3  -2   19.52    0.54
  -4  -3  -2   18.50    0.55
  -4  -3  -2   18.62    0.49
   3   3   2    6.08    0.20
   3   3   2    6.01    0.56
   3   3   2    5.88    0.28
   3   3   2    5.99    0.26
   3   3   2    6.34    0.61
   3   3   2    5.82    0.24
  -3  -3  -2    5.68    0.29
  -3  -3  -2    6.36    0.56
  -3  -3  -2    5.86    0.28
   2   3   2   73.34    1.26
   2   3   2   73.37    1.35
   2   3   2   74.47    1.37
   2   3   2   70.45    1.19
   2   3   2   74.77    1.84
   2   3   2   73.08    1.34
   2   3   2   71.32    2.44
  -2  -3  -2   73.65    1.35
  -2  -3  -2   73.11    1.35
  -2  -3  -2   74.29    2.43
   1   3   2  352.30    6.26
   1   3   2  348.42   10.48
   1   3   2  352.50    6.26
   1   3   2  330.05    6.49
   1   3   2  344.60    5.35
   1   3   2  340.35    5.58
  -1  -3  -2  355.92   10.47
  -1  -3  -2  351.06    5.50
  -1  -3  -2  346.59    6.28
   0   3   2   83.75    1.50
   0   3   2   83.62    1.61
   0   3   2   85.76    1.35
   0   3   2   84.48    1.51
   0   3   2   84.70    1.31
   0   3   2   82.79    1.33
   0  -3  -2   83.61    1.51
   0  -3  -2   83.20    1.33
   0  -3  -2   84.59    1.61
   0  -3  -2   85.57    1.35
  -1   3   2   12.81    0.33
  -1   3   2   12.69    0.32
  -1   3   2   12.95    0.29
  -1   3   2   12.92    0.23
  -1   3   2   12.82    0.32
  -1   3   2   13.02    0.36
  -1   3   2   13.33    0.29
   1  -3  -2   12.95    0.35
   1  -3  -2   12.52    0.29
   1  -3  -2   13.17    0.33
   1  -3  -2   12.83    0.32
   1  -3  -2   12.75    0.23
   1  -3  -2   13.52    0.30
  -2   3   2    2.73    0.18
  -2   3   2    2.87    0.20
  -2   3   2    2.72    0.13
  -2   3   2    2.80    0.20
  -2   3   2    2.59    0.22
   2  -3  -2    2.90    0.12
   2  -3  -2    2.83    0.17
   2  -3  -2    2.63    0.19
   2  -3  -2    2.11    0.23
   2  -3  -2    2.55    0.19
   2  -3  -2    2.64    0.20
   2  -3  -2    2.58    0.20
   2  -3  -2    2.47    0.20
  -3   3   2   54.71    1.14
  -3   3   2   55.82    1.11
  -3   3   2   54.74    1.17
  -3   3   2   54.23    0.94
  -3   3   2   53.88    1.00
   3  -3  -2   54.22    1.11
   3  -3  -2   55.22    0.96
   3  -3  -2   55.40    0.94
   3  -3  -2   54.70    1.49
   3  -3  -2   55.32    1.12
  -4   3   2    4.50    0.33
  -4   3   2    4.61    0.41
  -4   3   2    5.04    0.35
  -4   3   2    5.47    0.29
   4  -3  -2    3.82    0.48
   4  -3  -2    5.20    0.29
   4  -3  -2    4.78    0.44
   4  -3  -2    4.97    0.37
  -5   3   2    0.21    0.39
  -5   3   2    0.02    0.28
  -5   3   2    0.01    0.24
   5  -3  -2    0.07    0.36
   5  -3  -2    0.24    0.38
   5  -3  -2    0.08    0.22
   5  -3  -2    0.17    0.24
  -6   3   2   -0.03    0.34
  -6   3   2    0.19    0.29
  -6   3   2    0.37    0.32
   6  -3  -2   -0.24    0.62
   6  -3  -2   -0.02    0.31
   6  -3  -2    0.22    0.36
   6  -3  -2   -0.18    0.33
  -7   3   2    2.74    0.40
  -7   3   2    4.29    0.64
  -7   3   2    3.20    0.43
   7  -3  -2    3.60    0.45
   7  -3  -2    3.22    0.36
   7  -3  -2    3.47    0.61
   7  -3  -2    2.93    0.63
  -8   3   2    1.83    0.45
  -8   3   2    1.21    0.44
  -8   3   2    1.57    0.52
   8  -3  -2    2.14    0.37
   8  -3  -2    0.52    0.86
   8  -3  -2    1.80    0.69
   8  -3  -2    1.15    0.46
  -9   3   2   -0.30    0.57
  -9   3   2   -0.17    0.46
  -9   3   2   -0.04    0.47
   9  -3  -2    0.26    0.38
   9  -3  -2    0.53    0.76
   9  -3  -2   -0.49    0.51
   9  -3  -2   -0.65    0.70
   9   3   1   -0.26    0.75
   9   3   1   -0.33    0.65
  -9  -3  -1   -0.69    0.67
  -9  -3  -1   -0.35    0.52
   8   3   1    2.35    0.96
   8   3   1    2.63    0.64
   8   3   1    2.96    0.58
   8   3   1    3.08    0.34
  -8  -3  -1    2.72    0.42
  -8  -3  -1    3.07    0.63
  -8  -3  -1    3.33    0.50
   7   3   1    1.22    0.46
   7   3   1    1.93    0.38
   7   3   1    2.60    0.55
   7   3   1    1.86    0.79
   7   3   1    2.21    0.33
  -7  -3  -1    2.34    0.52
  -7  -3  -1    1.75    0.32
  -7  -3  -1    1.87    0.47
   6   3   1    1.34    0.26
   6   3   1    1.75    0.64
   6   3   1    1.13    0.19
   6   3   1    1.48    0.39
   6   3   1    0.98    0.41
   6   3   1    1.61    0.46
  -6  -3  -1    1.39    0.35
  -6  -3  -1    1.65    0.32
  -6  -3  -1    0.96    0.29
   5   3   1    0.80    0.30
   5   3   1    0.90    0.20
   5   3   1    0.53    0.37
   5   3   1    0.90    0.36
   5   3   1    0.68    0.15
   5   3   1    0.52    0.34
  -5  -3  -1    0.76    0.27
  -5  -3  -1    0.69    0.19
  -5  -3  -1    1.21    0.33
  -5  -3  -1    0.18    0.29
   4   3   1    9.60    0.60
   4   3   1    9.53    0.32
   4   3   1    9.06    0.39
   4   3   1    9.20    0.66
   4   3   1    9.32    0.31
  -4  -3  -1    9.00    0.30
  -4  -3  -1    9.07    0.39
  -4  -3  -1    9.19    0.41
  -4  -3  -1    9.17    0.37
  -4  -3  -1    9.33    0.60
   3   3   1   23.67    0.79
   3   3   1   23.58    0.52
   3   3   1   22.77    0.53
   3   3   1   23.60    0.96
   3   3   1   22.89    0.50
   3   3   1   23.69    0.49
  -3  -3  -1   22.49    0.54
  -3  -3  -1   23.41    0.54
  -3  -3  -1   23.42    0.92
  -3  -3  -1   22.64    0.48
   2   3   1   80.41    1.49
   2   3   1   77.78    1.98
   2   3   1   83.61    2.63
   2   3   1   83.47    1.35
   2   3   1   83.63    1.49
   2   3   1   81.90    1.39
  -2  -3  -1   83.96    1.49
  -2  -3  -1   82.00    1.39
  -2  -3  -1   83.53    2.61
  -2  -3  -1   81.84    1.98
  -2  -3  -1   81.13    1.49
   1   3   1   85.36    1.36
   1   3   1   85.44    2.02
   1   3   1   86.79    1.44
   1   3   1   86.21    1.54
   1   3   1   85.69    1.53
   1   3   1   89.63    2.72
  -1  -3  -1   81.95    1.51
  -1  -3  -1   86.31    1.37
  -1  -3  -1   86.24    1.44
   0   3   1   63.92    1.07
   0   3   1   63.07    1.03
   0   3   1   62.48    1.12
   0   3   1   61.95    1.00
   0   3   1   62.17    1.11
   0   3   1   63.22    0.98
   0   3   1   62.08    1.21
   0  -3  -1   62.57    1.00
   0  -3  -1   63.61    1.07
   0  -3  -1   64.31    0.98
  -1   3   1   18.24    0.36
  -1   3   1   18.33    0.33
  -1   3   1   17.88    0.55
  -1   3   1   18.81    0.35
  -1   3   1   17.98    0.43
  -1   3   1   17.90    0.36
  -1   3   1   18.51    0.37
  -1   3   1   18.48    0.39
  -1   3   1   18.09    0.39
   1  -3  -1   17.88    0.42
   1  -3  -1   17.77    0.33
   1  -3  -1   18.49    0.36
   1  -3  -1   18.05    0.39
   1  -3  -1   18.02    0.39
   1  -3  -1   18.32    0.37
  -2   3   1   -0.03    0.07
  -2   3   1    0.15    0.15
  -2   3   1    0.37    0.11
  -2   3   1    0.61    0.17
  -2   3   1    0.32    0.09
  -2   3   1    0.04    0.12
  -2   3   1    0.04    0.10
  -2   3   1    0.13    0.11
  -2   3   1    0.23    0.09
   2  -3  -1    0.11    0.16
   2  -3  -1    0.20    0.10
   2  -3  -1    0.26    0.12
   2  -3  -1    0.30    0.09
   2  -3  -1    0.16    0.12
   2  -3  -1    0.36    0.10
   2  -3  -1   -0.01    0.12
   2  -3  -1    0.08    0.15
  -3   3   1    1.51    0.14
  -3   3   1    1.92    0.26
  -3   3   1    1.52    0.12
  -3   3   1    1.62    0.21
  -3   3   1    1.60    0.13
  -3   3   1    1.22    0.19
   3  -3  -1    1.58    0.17
   3  -3  -1    1.59    0.15
   3  -3  -1    1.55    0.16
   3  -3  -1    1.48    0.19
   3  -3  -1    1.25    0.25
   3  -3  -1    1.67    0.20
  -4   3   1    1.03    0.09
  -4   3   1    1.28    0.16
  -4   3   1    0.89    0.22
  -4   3   1    1.20    0.20
  -4   3   1    1.26    0.25
   4  -3  -1    1.37    0.24
   4  -3  -1    1.16    0.32
   4  -3  -1    1.16    0.19
   4  -3  -1    1.15    0.20
  -5   3   1    0.27    0.06
  -5   3   1    0.05    0.24
  -5   3   1    0.23    0.28
  -5   3   1    0.57    0.24
   5  -3  -1    0.46    0.28
   5  -3  -1    0.21    0.30
   5  -3  -1   -0.16    0.35
   5  -3  -1    0.36    0.23
  -6   3   1    4.16    0.45
  -6   3   1    3.38    0.34
  -6   3   1    3.48    0.52
   6  -3  -1    3.59    0.55
   6  -3  -1    3.58    0.36
   6  -3  -1    3.65    0.41
   6  -3  -1    3.42    0.41
  -7   3   1    1.13    0.58
  -7   3   1    0.94    0.38
  -7   3   1    0.61    0.46
   7  -3  -1    0.63    0.41
   7  -3  -1    0.94    0.42
   7  -3  -1    0.49    0.36
   7  -3  -1    0.79    0.56
  -8   3   1    1.03    0.38
  -8   3   1    2.04    0.69
  -8   3   1    0.39    0.55
   8  -3  -1    0.56    0.90
   8  -3  -1    1.14    0.35
   8  -3  -1    1.11    0.50
   8  -3  -1    1.00    0.44
  -9   3   1   -0.12    0.57
  -9   3   1   -0.04    0.62
   9  -3  -1   -0.15    0.53
   9  -3  -1    0.13    0.51
   9  -3  -1   -0.66    0.72
   9  -3  -1   -0.32    0.48
   9   3   0    1.63    0.81
   9   3   0    2.26    0.73
  -9  -3   0    2.95    0.76
  -9  -3   0    2.22    0.57
   8   3   0    1.18    0.56
   8   3   0   -0.60    0.84
   8   3   0    0.73    0.45
  -8  -3   0    0.31    0.54
  -8  -3   0    0.14    0.34
  -8  -3   0    0.72    0.59
   7   3   0    0.65    0.52
   7   3   0    0.44    0.54
   7   3   0   -0.35    0.44
   7   3   0    0.17    0.28
  -7  -3   0    0.34    0.23
  -7  -3   0    0.30    0.37
  -7  -3   0   -0.38    0.45
  -7  -3   0    0.24    0.30
   6   3   0    6.54    0.34
   6   3   0    5.74    0.53
   6   3   0    6.21    0.43
   6   3   0    7.35    0.82
   6   3   0    6.10    0.72
  -6  -3   0    6.03    0.33
  -6  -3   0    5.96    0.39
  -6  -3   0    6.07    0.48
  -6  -3   0    6.52    0.62
  -6  -3   0    6.25    0.58
  -6  -3   0    5.55    0.45
   5   3   0    0.67    0.27
   5   3   0    0.97    0.36
   5   3   0    0.72    0.20
   5   3   0    0.97    0.37
   5   3   0    1.08    0.18
   5   3   0    1.21    0.31
  -5  -3   0    0.41    0.32
  -5  -3   0    0.72    0.21
  -5  -3   0    0.85    0.25
  -5  -3   0    1.24    0.33
  -5  -3   0    0.74    0.29
  -5  -3   0    0.95    0.19
   4   3   0    0.73    0.22
   4   3   0    0.97    0.38
   4   3   0    0.81    0.29
   4   3   0    1.19    0.19
   4   3   0    0.78    0.17
   4   3   0    1.21    0.15
  -4  -3   0    0.80    0.19
  -4  -3   0    1.00    0.27
  -4  -3   0    1.02    0.18
  -4  -3   0    0.85    0.19
  -4  -3   0    1.08    0.24
  -4  -3   0    1.02    0.18
   3   3   0   60.47    1.96
   3   3   0   60.43    1.61
   3   3   0   61.61    1.22
   3   3   0   60.75    1.17
   3   3   0   59.95    0.94
   3   3   0   60.46    1.28
  -3  -3   0   60.56    1.07
  -3  -3   0   60.77    1.16
  -3  -3   0   62.42    1.93
  -3  -3   0   59.91    1.18
   2   3   0  144.55    2.67
   2   3   0  136.64    2.15
   2   3   0  141.99    4.28
   2   3   0  141.13    2.27
   2   3   0  143.42    2.51
   2   3   0  142.22    2.64
   2   3   0  144.77    2.33
   2   3   0  136.51    2.50
   2   3   0  141.95    3.25
  -2  -3   0  138.06    3.24
  -2  -3   0  142.18    2.51
  -2  -3   0  139.85    2.51
  -2  -3   0  139.04    2.32
   1   3   0    2.60    0.13
   1   3   0    2.43    0.09
   1   3   0    2.38    0.09
   1   3   0    2.32    0.11
   1   3   0    2.08    0.15
   1   3   0    2.02    0.17
  -1  -3   0    2.66    0.10
  -1  -3   0    2.11    0.18
  -1  -3   0    2.48    0.13
   0   3   0   -0.19    0.06
   0   3   0   -0.14    0.05
   0   3   0   -0.18    0.07
   0   3   0   -0.17    0.05
   0   3   0   -0.22    0.08
   0  -3   0   -0.21    0.06
   0  -3   0   -0.16    0.07
   0  -3   0   -0.10    0.09
  -1   3   0    2.99    0.13
  -1   3   0    2.50    0.12
  -1   3   0    2.63    0.12
  -1   3   0    2.76    0.12
  -1   3   0    2.64    0.22
  -1   3   0    2.38    0.12
   1  -3   0    2.70    0.22
   1  -3   0    3.29    0.13
   1  -3   0    2.78    0.13
   1  -3   0    2.61    0.12
   1  -3   0    2.62    0.12
   1  -3   0    3.11    0.13
   1  -3   0    2.63    0.14
  -2   3   0  142.18    2.58
  -2   3   0  141.13    2.57
  -2   3   0  140.65    2.30
  -2   3   0  147.37    2.30
  -2   3   0  143.86    3.30
  -2   3   0  140.39    2.29
  -2   3   0  144.51    4.46
  -2   3   0  139.88    2.67
   2  -3   0  138.87    2.35
   2  -3   0  146.54    2.22
   2  -3   0  142.14    2.57
   2  -3   0  144.96    3.32
   2  -3   0  142.39    2.30
   2  -3   0  134.78    2.65
   2  -3   0  145.29    2.29
   2  -3   0  147.54    2.58
  -3   3   0   60.25    1.23
  -3   3   0   60.42    1.08
  -3   3   0   59.52    1.23
  -3   3   0   59.26    1.06
  -3   3   0   61.82    0.99
   3  -3   0   61.70    1.62
   3  -3   0   60.06    1.18
   3  -3   0   62.74    1.22
   3  -3   0   60.65    1.21
   3  -3   0   61.20    1.05
  -4   3   0    1.03    0.19
  -4   3   0    0.83    0.21
  -4   3   0    1.00    0.24
  -4   3   0    1.00    0.17
   4  -3   0    1.78    0.27
   4  -3   0    0.85    0.23
   4  -3   0    0.81    0.31
   4  -3   0    1.23    0.20
  -5   3   0    1.23    0.23
  -5   3   0    1.42    0.30
  -5   3   0    1.10    0.28
  -5   3   0    1.14    0.23
   5  -3   0    0.82    0.39
   5  -3   0    1.07    0.29
   5  -3   0    0.99    0.24
   5  -3   0    1.21    0.27
  -6   3   0    6.48    0.58
  -6   3   0    6.44    0.44
  -6   3   0    6.20    0.44
   6  -3   0    6.16    0.44
   6  -3   0    6.13    0.48
   6  -3   0    6.06    0.52
   6  -3   0    5.28    0.61
  -7   3   0    0.20    0.29
  -7   3   0    0.66    0.43
  -7   3   0    0.59    0.44
   7  -3   0    0.14    0.41
   7  -3   0    0.86    0.57
   7  -3   0   -0.06    0.40
   7  -3   0    0.57    0.42
  -8   3   0    0.05    0.67
  -8   3   0    0.11    0.37
  -8   3   0   -0.01    0.52
  -8   3   0    0.69    0.37
   8  -3   0    0.45    0.46
   8  -3   0   -0.27    0.86
   8  -3   0    0.33    0.42
   8  -3   0    0.46    0.48
  -9   3   0    2.64    0.64
  -9   3   0    2.75    0.47
  -9   3   0    2.65    0.64
   9  -3   0    3.69    0.63
   9  -3   0    0.84    1.04
   9  -3   0    2.25    0.53
   9  -3   0    3.25    0.57
   9   3  -1   -0.95    0.72
   9   3  -1   -0.37    0.49
   9   3  -1    0.26    0.46
  -9  -3   1   -0.33    0.46
  -9  -3   1    0.46    0.72
  -9  -3   1   -0.44    0.40
   8   3  -1   -0.06    0.86
   8   3  -1    1.79    0.43
   8   3  -1    1.36    0.34
   8   3  -1    1.40    0.46
  -8  -3   1   -0.04    0.42
  -8  -3   1    2.34    0.52
  -8  -3   1    0.27    0.41
  -8  -3   1    2.10    0.63
   7   3  -1    0.74    0.29
   7   3  -1    0.51    0.47
   7   3  -1    1.31    0.57
   7   3  -1    1.04    0.54
  -7  -3   1    0.55    0.31
  -7  -3   1    0.37    0.49
  -7  -3   1   -0.43    0.32
  -7  -3   1    0.81    0.38
  -7  -3   1    0.82    0.25
   6   3  -1    3.31    0.50
   6   3  -1    3.98    0.36
   6   3  -1    3.86    0.28
   6   3  -1    3.52    0.53
  -6  -3   1    3.90    0.34
  -6  -3   1    4.34    0.48
  -6  -3   1    4.29    0.47
  -6  -3   1    4.27    0.34
  -6  -3   1    3.87    0.37
  -6  -3   1    3.51    0.36
   5   3  -1    0.27    0.26
   5   3  -1    0.13    0.34
   5   3  -1    0.08    0.17
   5   3  -1    0.10    0.30
  -5  -3   1    0.12    0.15
  -5  -3   1   -0.08    0.24
  -5  -3   1    0.41    0.33
  -5  -3   1   -0.37    0.29
  -5  -3   1   -0.12    0.21
   4   3  -1    1.02    0.31
   4   3  -1    0.79    0.20
   4   3  -1    1.19    0.14
   4   3  -1    1.29    0.20
   4   3  -1    0.88    0.28
  -4  -3   1    1.39    0.19
  -4  -3   1    0.75    0.23
  -4  -3   1    0.83    0.22
  -4  -3   1    1.07    0.18
  -4  -3   1    0.72    0.12
  -4  -3   1    1.61    0.28
   3   3  -1    1.57    0.23
   3   3  -1    1.79    0.20
   3   3  -1    1.73    0.12
   3   3  -1    1.79    0.27
  -3  -3   1    1.86    0.20
  -3  -3   1    1.85    0.22
  -3  -3   1    1.47    0.21
  -3  -3   1    1.78    0.13
  -3  -3   1    1.54    0.18
   2   3  -1    0.41    0.16
   2   3  -1    0.14    0.05
   2   3  -1    0.27    0.12
   2   3  -1    0.35    0.13
   2   3  -1    0.16    0.19
   2   3  -1    0.36    0.18
  -2  -3   1    0.40    0.15
  -2  -3   1    0.26    0.06
  -2  -3   1    0.37    0.16
  -2  -3   1    0.21    0.13
  -2  -3   1   -0.07    0.16
  -2  -3   1    0.15    0.12
   1   3  -1   17.92    0.44
   1   3  -1   17.33    0.38
   1   3  -1   18.12    0.38
   1   3  -1   18.22    0.47
   1   3  -1   18.53    0.64
  -1  -3   1   17.31    0.38
  -1  -3   1   17.46    0.38
  -1  -3   1   17.97    0.48
  -1  -3   1   17.63    0.42
   0   3  -1   64.21    1.48
   0   3  -1   63.77    1.16
   0   3  -1   64.69    1.01
   0   3  -1   63.46    1.21
   0   3  -1   64.61    2.04
   0   3  -1   63.20    1.16
   0   3  -1   62.61    1.07
   0  -3   1   62.65    1.01
   0  -3   1   63.49    1.06
   0  -3   1   66.53    2.06
   0  -3   1   64.78    1.17
   0  -3   1   63.01    1.21
   0  -3   1   62.90    1.17
  -1   3  -1   88.07    2.80
  -1   3  -1   84.63    1.40
  -1   3  -1   84.46    1.42
  -1   3  -1   88.31    1.99
  -1   3  -1   85.72    1.57
  -1   3  -1   86.64    1.59
  -1   3  -1   85.11    1.58
   1  -3   1   88.08    1.99
   1  -3   1   83.61    1.34
   1  -3   1   87.13    1.40
   1  -3   1   86.15    1.59
   1  -3   1   85.71    1.58
   1  -3   1   88.00    2.78
   1  -3   1   85.36    1.42
   1  -3   1   85.43    1.58
  -2   3  -1   84.28    1.99
  -2   3  -1   82.23    1.55
  -2   3  -1   82.21    1.36
  -2   3  -1   81.90    1.53
  -2   3  -1   84.21    2.76
  -2   3  -1   78.60    1.38
   2  -3   1   82.63    1.99
   2  -3   1   80.06    1.54
   2  -3   1   84.18    1.36
   2  -3   1   82.80    1.54
   2  -3   1   82.22    1.38
   2  -3   1   83.92    1.35
   2  -3   1   78.97    2.71
  -3   3  -1   22.77    0.51
  -3   3  -1   22.94    0.55
  -3   3  -1   22.07    0.57
  -3   3  -1   23.24    0.50
   3  -3   1   23.13    0.39
   3  -3   1   22.92    0.80
   3  -3   1   23.61    0.57
   3  -3   1   23.10    1.13
  -4   3  -1    9.47    0.42
  -4   3  -1    9.59    0.40
  -4   3  -1    9.08    0.42
  -4   3  -1    9.65    0.38
   4  -3   1    9.95    0.43
   4  -3   1   10.64    0.92
   4  -3   1    9.56    0.41
   4  -3   1    9.68    0.77
  -5   3  -1    0.70    0.29
  -5   3  -1    0.51    0.22
  -5   3  -1    1.02    0.30
  -5   3  -1    0.67    0.29
   5  -3   1    0.57    0.39
   5  -3   1    0.64    0.33
   5  -3   1    0.59    0.39
   5  -3   1    0.77    0.24
   5  -3   1    0.83    0.23
  -6   3  -1    1.07    0.26
  -6   3  -1    1.06    0.36
  -6   3  -1    0.89    0.49
  -6   3  -1    1.30    0.25
   6  -3   1    1.52    0.31
   6  -3   1    0.92    0.48
   6  -3   1    0.95    0.29
   6  -3   1    1.13    0.36
  -7   3  -1    1.88    0.34
  -7   3  -1    1.77    0.31
  -7   3  -1    1.87    0.46
  -7   3  -1    2.30    0.33
   7  -3   1    1.99    0.40
   7  -3   1    2.23    0.60
   7  -3   1    2.33    0.35
   7  -3   1    1.55    0.59
  -8   3  -1    2.76    0.56
  -8   3  -1    3.55    0.44
  -8   3  -1    3.03    0.54
   8  -3   1    3.32    0.41
   8  -3   1    1.09    0.69
   8  -3   1    3.04    0.54
   8  -3   1    2.72    0.70
  -9   3  -1    0.12    0.81
  -9   3  -1    0.37    0.40
  -9   3  -1   -0.08    0.58
   9  -3   1   -0.45    0.58
   9  -3   1    0.24    0.40
   9  -3   1   -1.03    0.72
   9  -3   1   -0.65    0.54
   9   3  -2   -0.29    0.70
   9   3  -2   -1.28    0.69
  -9  -3   2    0.41    0.59
  -9  -3   2    1.24    0.55
  -9  -3   2    0.31    0.67
   8   3  -2    1.16    0.88
   8   3  -2    2.10    0.35
   8   3  -2    1.62    0.64
  -8  -3   2   -0.13    0.50
  -8  -3   2    2.02    0.41
  -8  -3   2    1.87    0.46
  -8  -3   2    1.95    0.64
   7   3  -2    2.61    0.45
   7   3  -2    2.52    0.78
   7   3  -2    3.71    0.34
  -7  -3   2    2.55    0.55
  -7  -3   2    3.74    0.45
  -7  -3   2    3.54    0.31
  -7  -3   2    2.48    0.44
   6   3  -2   -0.25    0.45
   6   3  -2   -0.17    0.23
   6   3  -2    0.52    0.43
  -6  -3   2   -0.19    0.31
  -6  -3   2   -0.03    0.25
  -6  -3   2    0.03    0.11
  -6  -3   2    0.36    0.31
  -6  -3   2   -0.67    0.34
   5   3  -2    0.05    0.16
   5   3  -2   -0.03    0.33
   5   3  -2    0.16    0.27
  -5  -3   2   -0.29    0.25
  -5  -3   2   -0.43    0.25
  -5  -3   2   -0.37    0.29
  -5  -3   2    0.28    0.25
   4   3  -2    4.22    0.45
   4   3  -2    5.17    0.23
   4   3  -2    5.42    0.50
   4   3  -2    5.31    0.38
  -4  -3   2    4.71    0.35
  -4  -3   2    5.52    0.37
  -4  -3   2    5.60    0.41
  -4  -3   2    5.37    0.23
   3   3  -2   53.51    1.20
   3   3  -2   52.52    1.42
   3   3  -2   53.59    1.08
  -3  -3   2   53.68    0.87
  -3  -3   2   55.83    1.08
  -3  -3   2   53.31    1.10
  -3  -3   2   54.78    1.18
   2   3  -2    3.71    0.32
   2   3  -2    2.40    0.18
   2   3  -2    2.72    0.22
   2   3  -2    2.86    0.24
   2   3  -2    2.61    0.21
   2   3  -2    2.90    0.20
   2   3  -2    2.63    0.23
  -2  -3   2    2.69    0.24
  -2  -3   2    3.15    0.22
  -2  -3   2    2.60    0.27
  -2  -3   2    2.74    0.25
  -2  -3   2    2.63    0.17
   1   3  -2   14.28    0.60
   1   3  -2   13.57    0.38
   1   3  -2   13.22    0.39
   1   3  -2   12.41    0.35
   1   3  -2   12.10    0.35
   1   3  -2   12.51    0.30
   1   3  -2   14.40    0.39
  -1  -3   2   12.25    0.34
  -1  -3   2   13.66    0.37
  -1  -3   2   14.62    0.62
  -1  -3   2   12.87    0.35
  -1  -3   2   13.12    0.40
  -1  -3   2   13.45    0.39
   0   3  -2   84.79    1.61
   0   3  -2   82.77    1.55
   0   3  -2   85.62    2.73
   0   3  -2   81.85    1.40
   0   3  -2   82.63    1.55
   0   3  -2   83.79    1.31
   0  -3   2   87.37    2.72
   0  -3   2   82.47    1.56
   0  -3   2   87.27    1.62
   0  -3   2   84.89    1.55
   0  -3   2   83.32    1.40
  -1   3  -2  340.29    6.04
  -1   3  -2  342.66    7.93
  -1   3  -2  335.98    6.50
  -1   3  -2  345.78   10.44
  -1   3  -2  346.42    6.23
  -1   3  -2  331.46    5.54
  -1   3  -2  340.83    5.56
   1  -3   2  350.32    6.49
   1  -3   2  344.04    6.27
   1  -3   2  345.52    5.34
   1  -3   2  348.82   10.45
   1  -3   2  354.01    5.43
   1  -3   2  346.83    6.14
   1  -3   2  335.88    7.98
  -2   3  -2   72.70    1.23
  -2   3  -2   74.58    1.79
  -2   3  -2   76.47    1.42
  -2   3  -2   73.07    1.27
   2  -3   2   73.99    1.41
   2  -3   2   73.92    2.55
   2  -3   2   73.46    1.82
   2  -3   2   75.25    1.23
   2  -3   2   73.60    1.41
   2  -3   2   73.52    1.43
  -3   3  -2    6.26    0.28
  -3   3  -2    5.77    0.31
  -3   3  -2    5.65    0.23
   3  -3   2    6.29    0.25
   3  -3   2    5.72    0.31
   3  -3   2    6.23    0.55
   3  -3   2    5.81    0.82
  -4   3  -2   18.33    0.57
  -4   3  -2   18.31    0.49
  -4   3  -2   18.47    0.49
  -4   3  -2   18.14    0.50
   4  -3   2   18.37    0.82
   4  -3   2   18.74    0.57
   4  -3   2   19.66    1.23
  -5   3  -2    7.00    0.47
  -5   3  -2    6.85    0.42
  -5   3  -2    7.88    0.51
  -5   3  -2    7.56    0.38
   5  -3   2    7.73    0.73
   5  -3   2    7.75    0.87
   5  -3   2    6.78    0.57
  -6   3  -2    3.81    0.38
  -6   3  -2    4.65    0.31
  -6   3  -2    4.52    0.57
  -6   3  -2    3.22    0.34
  -6   3  -2    3.93    0.34
   6  -3   2    4.04    0.45
   6  -3   2    2.89    0.51
   6  -3   2    3.87    0.72
   6  -3   2    4.00    0.43
   6  -3   2    3.94    0.38
  -7   3  -2   -0.14    0.42
  -7   3  -2   -0.18    0.28
  -7   3  -2    0.28    0.31
  -7   3  -2   -0.23    0.23
   7  -3   2    0.18    0.57
   7  -3   2   -0.22    0.32
   7  -3   2    0.41    0.57
   7  -3   2   -0.10    0.37
  -8   3  -2    1.35    0.39
  -8   3  -2    1.04    0.52
  -8   3  -2    0.99    0.49
   8  -3   2    1.54    0.46
   8  -3   2    1.30    0.52
   8  -3   2    1.45    0.69
   8  -3   2    0.08    0.66
  -9   3  -2    0.07    0.60
  -9   3  -2   -0.72    0.53
   9  -3   2   -0.35    0.56
   9  -3   2   -1.52    1.03
   9  -3   2   -0.10    0.76
   9   3  -3    2.42    0.76
   9   3  -3    4.29    0.59
   9   3  -3    2.17    0.80
  -9  -3   3    2.49    0.74
  -9  -3   3    3.61    0.62
   8   3  -3    0.70    0.36
   8   3  -3    1.17    0.44
   8   3  -3    0.37    0.62
   8   3  -3    0.23    0.64
  -8  -3   3    1.39    0.48
  -8  -3   3   -0.84    0.48
  -8  -3   3    0.34    0.46
   7   3  -3   -0.32    0.40
   7   3  -3    0.05    0.36
   7   3  -3    0.56    0.72
   7   3  -3    0.05    0.31
  -7  -3   3    0.00    0.54
  -7  -3   3    0.47    0.40
  -7  -3   3   -0.59    0.44
  -7  -3   3   -0.07    0.27
   6   3  -3    0.07    0.35
   6   3  -3    0.34    0.42
   6   3  -3    0.24    0.26
   6   3  -3    0.37    0.44
  -6  -3   3    0.40    0.46
  -6  -3   3    0.13    0.27
  -6  -3   3    0.39    0.34
  -6  -3   3   -0.39    0.41
   5   3  -3    3.70    0.27
   5   3  -3    3.47    0.47
   5   3  -3    4.30    0.42
   5   3  -3    3.57    0.45
  -5  -3   3    3.34    0.42
  -5  -3   3    3.57    0.44
  -5  -3   3    3.74    0.43
   4   3  -3   22.01    0.85
   4   3  -3   23.22    0.66
   4   3  -3   22.70    0.71
  -4  -3   3   22.61    0.46
  -4  -3   3   22.67    0.78
  -4  -3   3   21.22    0.67
  -4  -3   3   22.31    0.61
   3   3  -3    1.32    0.20
   3   3  -3    1.10    0.22
   3   3  -3    1.08    0.28
  -3  -3   3    1.39    0.21
  -3  -3   3    0.98    0.29
  -3  -3   3    0.70    0.12
  -3  -3   3    1.09    0.14
   2   3  -3   15.84    0.54
   2   3  -3   16.29    0.53
   2   3  -3   14.78    0.42
   2   3  -3   16.47    0.65
  -2  -3   3   15.44    0.51
  -2  -3   3   15.24    0.68
  -2  -3   3   15.19    0.44
  -2  -3   3   15.51    0.42
  -2  -3   3   15.79    0.55
   1   3  -3  115.14    2.13
   1   3  -3  111.41    2.22
   1   3  -3  120.26    3.64
   1   3  -3  115.70    2.13
   1   3  -3  112.47    1.90
   1   3  -3  113.31    2.26
  -1  -3   3  117.81    2.61
  -1  -3   3  115.30    2.12
  -1  -3   3  116.41    3.66
  -1  -3   3  114.26    1.89
  -1  -3   3  112.11    2.25
  -1  -3   3  119.91    2.24
  -1  -3   3  114.61    2.14
   0   3  -3    4.62    0.14
   0   3  -3    4.99    0.29
   0   3  -3    4.40    0.22
   0   3  -3    5.50    0.55
   0   3  -3    4.62    0.23
   0   3  -3    5.08    0.26
   0   3  -3    4.69    0.23
   0  -3   3    4.41    0.18
   0  -3   3    4.47    0.22
   0  -3   3    5.63    0.29
   0  -3   3    5.29    0.61
   0  -3   3    4.63    0.29
  -1   3  -3    6.66    0.29
  -1   3  -3    7.05    0.27
  -1   3  -3    7.26    0.31
  -1   3  -3    7.23    0.29
  -1   3  -3    6.95    0.29
  -1   3  -3    7.49    0.31
   1  -3   3    7.08    0.28
   1  -3   3    6.97    0.34
   1  -3   3    7.20    0.15
   1  -3   3    7.51    0.63
   1  -3   3    7.08    0.33
   1  -3   3    7.74    0.29
   1  -3   3    7.21    0.27
  -2   3  -3   17.63    0.54
  -2   3  -3   18.28    0.39
  -2   3  -3   17.92    0.60
  -2   3  -3   17.76    0.44
   2  -3   3   17.48    0.53
   2  -3   3   18.54    0.64
   2  -3   3   18.09    1.00
   2  -3   3   18.39    0.46
  -3   3  -3    3.14    0.23
  -3   3  -3    3.21    0.27
  -3   3  -3    3.51    0.31
   3  -3   3    3.56    0.21
   3  -3   3    2.69    0.36
   3  -3   3    3.14    0.34
   3  -3   3    1.94    0.40
  -4   3  -3    7.80    0.38
  -4   3  -3    7.76    0.53
  -4   3  -3    7.41    0.37
  -4   3  -3    8.00    0.31
   4  -3   3    7.90    0.88
   4  -3   3    7.65    0.61
   4  -3   3    7.81    0.43
  -5   3  -3    7.20    0.41
  -5   3  -3    7.32    0.55
  -5   3  -3    6.95    0.31
  -5   3  -3    6.37    0.48
   5  -3   3    7.45    0.97
   5  -3   3    7.47    0.75
   5  -3   3    6.57    0.61
  -6   3  -3    8.26    0.51
  -6   3  -3    8.37    0.37
  -6   3  -3    8.41    0.51
  -6   3  -3    8.66    0.60
   6  -3   3    9.30    0.74
   6  -3   3    7.15    0.82
   6  -3   3    8.74    1.38
  -7   3  -3    1.50    0.64
  -7   3  -3    1.55    0.29
  -7   3  -3    1.08    0.40
   7  -3   3    1.87    0.41
   7  -3   3    0.46    0.69
   7  -3   3    1.52    0.38
   7  -3   3    0.79    0.59
   7  -3   3    1.41    0.45
  -8   3  -3    0.91    0.54
  -8   3  -3    1.06    0.45
   8  -3   3    0.38    0.75
   8  -3   3   -0.14    0.93
   8  -3   3    0.88    0.56
   8  -3   3    1.68    0.47
   8  -3   3    1.44    0.71
  -9   3  -3   -0.63    0.51
  -9   3  -3   -0.62    0.59
   9  -3   3    0.00    0.58
   9  -3   3   -0.53    0.77
   9  -3   3    0.36    0.79
   9   3  -4    2.20    0.73
   9   3  -4    0.24    0.75
   9   3  -4    0.18    0.72
  -9  -3   4    2.84    0.80
  -9  -3   4   -0.15    0.58
  -9  -3   4    0.98    0.55
   8   3  -4    1.02    0.62
   8   3  -4   -0.31    0.84
   8   3  -4    0.08    0.67
  -8  -3   4    0.80    0.67
  -8  -3   4    0.42    0.47
  -8  -3   4   -0.42    0.56
   7   3  -4    2.38    0.48
   7   3  -4    3.30    0.58
   7   3  -4    2.53    0.59
  -7  -3   4    2.25    0.59
  -7  -3   4    1.67    0.55
  -7  -3   4    2.95    0.61
   6   3  -4    0.60    0.52
   6   3  -4    0.34    0.45
   6   3  -4    0.70    0.45
  -6  -3   4    0.43    0.49
  -6  -3   4    0.69    0.49
  -6  -3   4   -0.04    0.47
   5   3  -4   63.51    1.88
   5   3  -4   62.58    1.49
   5   3  -4   62.96    1.36
  -5  -3   4   60.34    1.27
  -5  -3   4   61.27    1.38
  -5  -3   4   61.92    1.49
   4   3  -4   20.24    0.61
   4   3  -4   21.12    0.81
   4   3  -4   19.90    0.80
  -4  -3   4   20.02    0.72
  -4  -3   4   19.70    0.68
  -4  -3   4   20.45    0.76
  -4  -3   4   21.01    0.70
   3   3  -4    2.14    0.24
   3   3  -4    2.45    0.25
   3   3  -4    1.62    0.27
  -3  -3   4    1.34    0.22
  -3  -3   4    1.71    0.25
  -3  -3   4    1.56    0.35
   2   3  -4   12.75    0.66
   2   3  -4   12.29    0.37
   2   3  -4   12.36    0.47
   2   3  -4   11.96    0.41
   2   3  -4   12.44    0.54
  -2  -3   4   12.50    0.49
  -2  -3   4   12.66    0.71
  -2  -3   4   12.82    0.50
  -2  -3   4   12.08    0.50
   1   3  -4   14.67    0.39
   1   3  -4   13.85    0.42
   1   3  -4   13.44    0.35
   1   3  -4   14.56    0.52
   1   3  -4   14.61    0.76
  -1  -3   4   13.69    0.36
  -1  -3   4   13.59    0.81
  -1  -3   4   14.29    0.45
  -1  -3   4   14.37    0.56
  -1  -3   4   13.50    0.44
  -1  -3   4   13.73    0.41
   0   3  -4   66.21    1.32
   0   3  -4   65.37    1.34
   0   3  -4   64.58    1.16
   0  -3   4   65.40    2.37
   0  -3   4   65.76    1.31
   0  -3   4   66.81    1.38
  -1   3  -4   85.32    1.49
  -1   3  -4   87.44    1.68
  -1   3  -4   87.51    1.73
  -1   3  -4   86.00    1.70
   1  -3   4   85.14    2.03
   1  -3   4   86.91    1.68
   1  -3   4   84.11    2.99
  -2   3  -4   36.12    0.74
  -2   3  -4   35.95    0.66
  -2   3  -4   35.92    0.83
  -2   3  -4   36.89    0.88
  -2   3  -4   36.62    1.01
   2  -3   4   36.02    0.84
   2  -3   4   37.82    1.73
   2  -3   4   36.36    0.57
   2  -3   4   35.85    1.04
  -3   3  -4   22.06    0.48
  -3   3  -4   21.41    0.63
  -3   3  -4   22.60    0.56
   3  -3   4   21.31    1.45
   3  -3   4   21.90    0.87
   3  -3   4   22.84    0.70
  -4   3  -4   29.97    0.82
  -4   3  -4   29.15    0.63
  -4   3  -4   29.96    0.79
   4  -3   4   31.15    1.78
   4  -3   4   30.53    0.81
   4  -3   4   30.82    1.19
  -5   3  -4    2.37    0.50
  -5   3  -4    2.27    0.26
  -5   3  -4    2.27    0.20
  -5   3  -4    2.39    0.31
   5  -3   4    2.23    0.46
   5  -3   4    2.67    0.38
   5  -3   4    1.95    0.69
  -6   3  -4   22.65    0.55
  -6   3  -4   22.97    0.98
  -6   3  -4   22.26    0.85
  -6   3  -4   21.34    0.55
  -6   3  -4   21.68    0.65
   6  -3   4   22.59    1.22
   6  -3   4   22.59    0.96
   6  -3   4   22.00    1.59
  -7   3  -4    5.00    0.73
  -7   3  -4    5.13    0.44
  -7   3  -4    5.36    0.47
   7  -3   4    5.91    0.57
   7  -3   4    3.74    0.87
   7  -3   4    4.01    0.89
  -8   3  -4    1.69    0.57
  -8   3  -4    0.53    0.44
   8  -3   4    1.56    0.62
   8  -3   4    1.61    0.52
   8  -3   4    1.11    0.71
   8  -3   4    0.87    0.70
   8  -3   4    0.89    0.85
  -9   3  -4   -0.95    0.83
   9  -3   4   -0.16    0.46
   9  -3   4   -0.12    0.58
   9  -3   4   -0.68    0.86
   9   3  -5    3.18    0.79
   9   3  -5    0.98    0.98
   9   3  -5    2.01    0.83
  -9  -3   5    1.85    0.58
  -9  -3   5   -0.03    0.67
  -9  -3   5    3.03    0.87
   8   3  -5    0.08    0.60
   8   3  -5    0.65    0.65
   8   3  -5   -0.27    0.50
  -8  -3   5   -0.91    0.58
  -8  -3   5    0.15    0.66
  -8  -3   5   -0.46    0.69
  -8  -3   5   -0.23    0.36
   7   3  -5   -0.18    0.40
   7   3  -5    0.08    0.50
   7   3  -5   -0.13    0.46
  -7  -3   5   -0.05    0.42
  -7  -3   5   -0.20    0.41
  -7  -3   5    0.31    0.44
   6   3  -5    1.10    0.60
   6   3  -5    0.64    0.57
   6   3  -5    0.95    0.37
  -6  -3   5    0.25    0.52
  -6  -3   5    0.76    0.53
  -6  -3   5    0.86    0.38
   5   3  -5    0.22    0.30
   5   3  -5    0.07    0.49
   5   3  -5    0.26    0.46
  -5  -3   5   -0.07    0.17
  -5  -3   5    0.23    0.32
  -5  -3   5    0.36    0.34
  -5  -3   5    0.27    0.33
   4   3  -5    0.99    0.44
   4   3  -5    1.50    0.30
   4   3  -5    0.92    0.28
  -4  -3   5    1.15    0.33
  -4  -3   5    0.69    0.24
  -4  -3   5    0.87    0.27
  -4  -3   5    0.86    0.40
   3   3  -5   19.74    0.61
   3   3  -5   21.52    0.92
   3   3  -5   20.80    0.53
   3   3  -5   20.95    0.71
   3   3  -5   19.46    0.69
  -3  -3   5   20.60    0.83
  -3  -3   5   20.15    0.97
  -3  -3   5   19.61    0.63
   2   3  -5    4.55    0.43
   2   3  -5    4.20    0.40
   2   3  -5    4.52    0.28
   2   3  -5    5.11    0.53
  -2  -3   5    4.84    0.69
  -2  -3   5    5.08    0.43
  -2  -3   5    4.16    0.41
  -2  -3   5    4.30    0.35
   1   3  -5   10.49    0.41
   1   3  -5   10.34    0.44
   1   3  -5    9.56    0.35
  -1  -3   5   10.39    0.50
  -1  -3   5    9.70    0.83
  -1  -3   5   10.55    0.57
  -1  -3   5   10.28    0.40
   0   3  -5    0.56    0.14
   0   3  -5    0.56    0.19
   0   3  -5    0.59    0.29
   0  -3   5    0.52    0.29
   0  -3   5    0.45    0.26
   0  -3   5   -0.16    0.37
  -1   3  -5    0.12    0.29
  -1   3  -5    0.07    0.17
  -1   3  -5    0.35    0.16
   1  -3   5   -0.09    0.30
   1  -3   5    0.03    0.20
   1  -3   5    0.04    0.43
  -2   3  -5   25.93    0.52
  -2   3  -5   26.85    0.71
  -2   3  -5   26.45    0.66
   2  -3   5   26.29    0.71
   2  -3   5   26.14    0.87
   2  -3   5   26.15    1.56
  -3   3  -5    0.11    0.15
  -3   3  -5   -0.20    0.21
  -3   3  -5   -0.51    0.20
  -3   3  -5    0.30    0.28
   3  -3   5   -0.04    0.24
   3  -3   5   -0.34    0.36
   3  -3   5    0.05    0.41
  -4   3  -5    1.57    0.23
  -4   3  -5    1.86    0.37
  -4   3  -5    1.63    0.21
  -4   3  -5    1.63    0.47
   4  -3   5    1.06    0.51
   4  -3   5    1.48    0.34
   4  -3   5    1.72    0.37
  -5   3  -5    0.08    0.15
  -5   3  -5    0.11    0.25
  -5   3  -5    0.28    0.51
  -5   3  -5    0.22    0.19
  -5   3  -5   -0.10    0.40
   5  -3   5   -0.21    0.52
   5  -3   5   -0.20    0.35
   5  -3   5    0.23    0.41
  -6   3  -5    0.81    0.29
  -6   3  -5    0.52    0.44
  -6   3  -5    0.70    0.35
   6  -3   5    0.81    0.62
   6  -3   5    0.73    0.57
   6  -3   5    0.96    0.53
  -7   3  -5    1.53    0.36
  -7   3  -5    1.97    0.72
  -7   3  -5    2.17    0.56
   7  -3   5    1.79    0.68
   7  -3   5    1.84    0.65
   7  -3   5    1.11    0.89
  -8   3  -5    0.28    0.79
   8  -3   5   -0.87    0.89
   8  -3   5   -0.30    0.52
   8  -3   5   -0.20    0.70
   9   3  -6    0.14    0.68
   9   3  -6    0.10    0.82
   9   3  -6    1.31    0.79
  -9  -3   6    1.67    0.87
  -9  -3   6   -0.88    0.68
   8   3  -6    1.95    0.71
   8   3  -6    1.35    0.63
   8   3  -6    0.45    0.76
  -8  -3   6    1.01    0.52
  -8  -3   6    1.78    0.58
  -8  -3   6    1.50    0.53
   7   3  -6    2.71    0.64
   7   3  -6    1.37    0.54
   7   3  -6    1.62    0.53
  -7  -3   6    1.16    0.49
  -7  -3   6    2.55    0.52
  -7  -3   6    1.67    0.62
   6   3  -6    3.41    0.53
   6   3  -6    4.90    0.62
   6   3  -6    4.08    0.68
  -6  -3   6    5.20    0.54
  -6  -3   6    4.71    0.60
  -6  -3   6    4.32    0.52
   5   3  -6    1.08    0.49
   5   3  -6    0.41    0.47
   5   3  -6    1.25    0.41
  -5  -3   6    0.69    0.37
  -5  -3   6    1.06    0.41
  -5  -3   6    0.82    0.35
  -5  -3   6    0.53    0.28
   4   3  -6    0.11    0.48
   4   3  -6    0.33    0.24
   4   3  -6    0.05    0.29
   4   3  -6   -0.08    0.36
  -4  -3   6    0.16    0.35
  -4  -3   6   -0.49    0.43
  -4  -3   6   -0.19    0.28
   3   3  -6   13.65    0.63
   3   3  -6   12.51    0.44
   3   3  -6   12.94    0.54
  -3  -3   6   13.45    0.57
  -3  -3   6   13.68    0.80
  -3  -3   6   13.27    0.87
   2   3  -6  173.70    3.47
   2   3  -6  182.02    3.32
   2   3  -6  173.29    2.90
  -2  -3   6  175.69    3.53
  -2  -3   6  178.88    3.35
  -2  -3   6  173.06    5.64
   1   3  -6   97.28    2.02
   1   3  -6   99.04    1.95
   1   3  -6   97.44    1.70
  -1  -3   6  100.77    2.33
  -1  -3   6   96.39    2.07
  -1  -3   6  100.95    1.97
  -1  -3   6   95.49    3.38
   0   3  -6    1.60    0.26
   0   3  -6    1.42    0.27
   0   3  -6    1.24    0.23
   0  -3   6    1.21    0.25
   0  -3   6    1.35    0.29
   0  -3   6    1.01    0.48
  -1   3  -6    3.30    0.33
  -1   3  -6    3.35    0.28
  -1   3  -6    2.74    0.28
   1  -3   6    2.06    0.58
   1  -3   6    3.80    0.40
   1  -3   6    4.11    0.35
  -2   3  -6   20.94    0.45
  -2   3  -6   20.87    0.57
  -2   3  -6   22.51    0.76
   2  -3   6   19.97    1.56
   2  -3   6   21.33    0.82
   2  -3   6   22.14    0.67
  -3   3  -6   16.47    0.54
  -3   3  -6   16.60    0.74
  -3   3  -6   15.97    0.39
   3  -3   6   15.61    1.58
   3  -3   6   16.02    0.62
   3  -3   6   16.84    0.85
  -4   3  -6   17.57    0.71
  -4   3  -6   16.67    0.57
  -4   3  -6   15.68    0.42
  -4   3  -6   15.28    0.67
   4  -3   6   16.67    1.03
   4  -3   6   17.30    1.79
   4  -3   6   16.47    0.79
  -5   3  -6    0.60    0.57
  -5   3  -6    0.96    0.24
  -5   3  -6    0.79    0.45
   5  -3   6    0.65    0.83
   5  -3   6    0.47    0.55
   5  -3   6    0.53    0.60
  -6   3  -6    3.75    0.45
  -6   3  -6    4.53    0.56
  -6   3  -6    3.95    0.34
   6  -3   6    4.64    0.54
   6  -3   6    4.03    0.64
   6  -3   6    2.73    0.76
  -7   3  -6    0.53    0.54
  -7   3  -6   -0.41    0.42
   7  -3   6   -0.61    0.67
   7  -3   6   -0.28    0.49
   7  -3   6   -0.46    0.60
  -8   3  -6    0.28    0.60
   8  -3   6   -0.44    1.00
   8  -3   6   -0.15    0.71
   8  -3   6   -0.52    0.74
   8   3  -7   -0.10    0.81
   8   3  -7   -0.64    0.78
   8   3  -7    0.57    0.55
  -8  -3   7    0.87    0.59
  -8  -3   7   -1.04    0.72
   7   3  -7    0.13    0.65
   7   3  -7   -0.61    0.72
   7   3  -7    0.18    0.66
  -7  -3   7   -0.53    0.49
  -7  -3   7   -0.07    0.50
  -7  -3   7   -0.17    0.46
   6   3  -7    1.56    0.45
   6   3  -7    0.29    0.67
   6   3  -7    1.38    0.61
  -6  -3   7    1.68    0.65
  -6  -3   7    0.44    0.65
   5   3  -7   -0.19    0.42
   5   3  -7   -0.10    0.37
   5   3  -7   -0.24    0.32
   5   3  -7   -0.38    0.47
  -5  -3   7   -0.23    0.40
  -5  -3   7    0.78    0.44
  -5  -3   7    0.05    0.35
   4   3  -7    0.69    0.29
   4   3  -7    0.74    0.35
   4   3  -7    0.57    0.53
  -4  -3   7    0.60    0.37
  -4  -3   7    0.59    0.39
  -4  -3   7    0.69    0.40
   3   3  -7    0.46    0.43
   3   3  -7    0.12    0.22
   3   3  -7    0.43    0.35
  -3  -3   7    0.34    0.34
  -3  -3   7    0.16    0.37
  -3  -3   7   -0.11    0.48
   2   3  -7    0.46    0.41
   2   3  -7    0.45    0.31
   2   3  -7    0.38    0.22
  -2  -3   7    0.65    0.33
  -2  -3   7    0.12    0.42
  -2  -3   7    0.37    0.44
   1   3  -7    0.97    0.30
   1   3  -7    0.85    0.30
   1   3  -7    0.95    0.24
  -1  -3   7    0.68    0.48
  -1  -3   7    0.91    0.30
  -1  -3   7    0.95    0.33
   0   3  -7    0.07    0.25
   0   3  -7   -0.04    0.35
   0   3  -7    0.38    0.29
   0  -3   7    0.40    0.36
   0  -3   7   -0.13    0.52
   0  -3   7   -0.23    0.40
  -1   3  -7    1.85    0.39
  -1   3  -7    2.04    0.45
  -1   3  -7    1.51    0.30
   1  -3   7    1.31    0.49
   1  -3   7    1.76    0.34
   1  -3   7    1.84    0.30
  -2   3  -7    6.73    0.27
  -2   3  -7    6.95    0.64
  -2   3  -7    6.85    0.41
   2  -3   7    7.35    1.11
   2  -3   7    7.51    0.50
   2  -3   7    6.03    0.61
  -3   3  -7    1.01    0.16
  -3   3  -7    0.61    0.37
  -3   3  -7    1.20    0.38
   3  -3   7    0.94    0.36
   3  -3   7    1.01    0.43
   3  -3   7    0.77    0.56
  -4   3  -7    0.16    0.18
  -4   3  -7   -0.31    0.53
  -4   3  -7   -0.23    0.41
   4  -3   7    0.55    0.82
   4  -3   7    0.30    0.37
   4  -3   7    0.40    0.39
  -5   3  -7    0.09    0.61
  -5   3  -7    0.43    0.48
   5  -3   7    0.84    0.44
   5  -3   7    0.27    0.46
   5  -3   7    0.86    0.69
  -6   3  -7   -0.66    0.66
  -6   3  -7    0.10    0.39
   6  -3   7   -0.48    0.65
   6  -3   7   -0.40    0.72
   6  -3   7   -0.36    0.70
  -7   3  -7    0.04    0.45
  -7   3  -7    0.31    0.57
   7  -3   7   -0.63    0.61
   7  -3   7   -0.38    0.74
   7  -3   7    0.42    0.73
  -8   3  -7    0.20    0.89
   8  -3   7   -1.07    1.07
   8  -3   7    1.12    0.82
   8  -3   7   -0.36    0.74
   8   3  -8   -0.72    0.85
   8   3  -8    1.43    0.83
   8   3  -8    1.00    0.59
  -8  -3   8    0.66    0.84
  -8  -3   8   -0.82    0.58
   7   3  -8    1.26    0.69
   7   3  -8    1.00    0.39
   7   3  -8   -0.75    0.55
   7   3  -8    0.16    0.52
  -7  -3   8    0.36    0.56
  -7  -3   8    0.73    0.56
   6   3  -8    0.60    0.39
   6   3  -8    0.29    0.52
   6   3  -8    0.63    0.46
   6   3  -8    1.26    0.59
  -6  -3   8   -0.33    0.70
  -6  -3   8    0.65    0.70
   5   3  -8    0.55    0.43
   5   3  -8    0.02    0.65
   5   3  -8    0.38    0.34
  -5  -3   8   -0.40    0.62
  -5  -3   8   -0.09    0.41
  -5  -3   8   -0.02    0.65
   4   3  -8    9.54    0.49
   4   3  -8    9.56    0.64
   4   3  -8   10.38    0.75
  -4  -3   8    9.87    0.67
  -4  -3   8   10.38    1.00
  -4  -3   8   10.67    1.03
   3   3  -8    2.67    0.56
   3   3  -8    3.35    0.30
   3   3  -8    3.61    0.55
  -3  -3   8    3.19    0.45
  -3  -3   8    2.52    0.59
  -3  -3   8    3.12    0.46
   2   3  -8   11.60    0.48
   2   3  -8   11.86    0.61
   2   3  -8   11.92    0.81
  -2  -3   8   11.41    0.63
  -2  -3   8   11.63    1.23
  -2  -3   8   11.67    0.71
   1   3  -8    1.43    0.35
   1   3  -8    1.59    0.28
   1   3  -8    1.37    0.37
  -1  -3   8    1.62    0.48
  -1  -3   8    1.01    0.44
  -1  -3   8    1.32    0.39
   0   3  -8   10.16    0.50
   0   3  -8    9.54    0.57
   0   3  -8    9.87    0.57
   0  -3   8    9.16    0.57
   0  -3   8   10.64    0.74
   0  -3   8   10.16    1.13
  -1   3  -8    9.99    0.73
  -1   3  -8   11.40    0.46
  -1   3  -8   11.29    0.37
  -1   3  -8   12.01    0.72
   1  -3   8   10.53    0.59
   1  -3   8   12.09    0.70
   1  -3   8   11.17    0.68
   1  -3   8   10.05    1.24
  -2   3  -8   11.13    0.60
  -2   3  -8   10.42    0.33
  -2   3  -8   10.01    0.61
   2  -3   8   10.03    0.75
   2  -3   8   10.34    0.75
  -3   3  -8    0.15    0.55
  -3   3  -8    0.44    0.30
  -3   3  -8    0.39    0.16
   3  -3   8    0.38    0.45
   3  -3   8   -0.12    0.59
   3  -3   8    0.10    0.39
  -4   3  -8   -0.11    0.33
  -4   3  -8    0.20    0.60
   4  -3   8    0.12    0.42
   4  -3   8   -0.01    0.39
   4  -3   8   -0.29    0.63
  -5   3  -8   10.80    0.85
  -5   3  -8   10.05    0.77
   5  -3   8   10.28    0.96
   5  -3   8    6.28    1.00
   5  -3   8    9.48    0.72
  -6   3  -8    0.82    0.76
  -6   3  -8    1.46    0.45
   6  -3   8    0.48    0.80
   6  -3   8    1.31    0.60
   6  -3   8    0.81    0.72
  -7   3  -8    0.51    0.50
  -7   3  -8   -0.25    0.83
   7  -3   8    1.23    0.79
   7  -3   8   -1.46    1.08
   7  -3   8    0.20    0.66
   8   3  -9    0.59    0.62
   8   3  -9    0.54    0.59
   8   3  -9   -1.25    0.63
  -8  -3   9   -0.46    0.88
  -8  -3   9   -0.80    0.62
   7   3  -9   -0.37    0.53
   7   3  -9   -1.18    0.83
  -7  -3   9   -0.30    0.82
  -7  -3   9    1.11    0.83
   6   3  -9   -0.94    0.75
   6   3  -9    0.40    0.51
   6   3  -9    0.56    0.40
  -6  -3   9    0.80    0.56
  -6  -3   9   -0.34    0.55
   5   3  -9    0.15    0.30
   5   3  -9    0.31    0.47
   5   3  -9    0.28    0.52
  -5  -3   9    0.54    0.68
  -5  -3   9    0.06    0.47
  -5  -3   9   -0.33    0.51
   4   3  -9    1.48    0.47
   4   3  -9    0.70    0.29
   4   3  -9    1.34    0.66
  -4  -3   9    1.00    0.50
  -4  -3   9    0.46    0.57
  -4  -3   9    1.24    0.49
   3   3  -9    1.00    0.32
   3   3  -9    0.40    0.43
   3   3  -9    0.99    0.44
  -3  -3   9    1.10    0.46
  -3  -3   9    1.21    0.58
   2   3  -9    1.02    0.56
   2   3  -9    1.55    0.57
   2   3  -9    1.15    0.29
  -2  -3   9    0.38    0.58
  -2  -3   9    0.34    0.59
  -2  -3   9    1.33    0.57
   1   3  -9    4.89    0.40
   1   3  -9    4.70    0.47
   1   3  -9    5.42    0.51
  -1  -3   9    5.12    0.50
  -1  -3   9    3.40    0.62
  -1  -3   9    5.34    0.65
   0   3  -9    4.82    0.39
   0   3  -9    5.76    0.62
   0   3  -9    4.55    0.56
   0  -3   9    6.21    0.60
   0  -3   9    6.04    0.53
   0  -3   9    3.60    0.84
  -1   3  -9    0.65    0.36
  -1   3  -9    0.80    0.56
   1  -3   9    0.58    0.43
   1  -3   9    0.54    0.59
   1  -3   9    0.48    0.41
   1  -3   9    0.76    0.37
  -2   3  -9    3.03    0.25
  -2   3  -9    2.82    0.43
  -2   3  -9    3.35    0.49
   2  -3   9    3.24    0.62
   2  -3   9    2.79    0.48
   2  -3   9    1.32    0.89
  -3   3  -9   -0.63    0.42
  -3   3  -9   -0.16    0.45
   3  -3   9    0.16    0.60
   3  -3   9    0.12    0.67
   3  -3   9    0.39    0.50
  -4   3  -9    2.22    0.54
  -4   3  -9    1.18    0.51
   4  -3   9    0.78    0.76
   4  -3   9    1.88    0.67
   4  -3   9    1.81    0.62
  -5   3  -9    1.63    0.76
  -5   3  -9    1.00    0.43
   5  -3   9    0.61    0.52
   5  -3   9   -0.91    1.06
   5  -3   9    0.93    0.71
  -6   3  -9    0.40    0.46
  -6   3  -9   -0.70    0.81
   6  -3   9    1.58    0.77
   6  -3   9    0.29    0.60
   6  -3   9   -0.65    1.16
  -7   3  -9   -0.52    0.63
  -7   3  -9   -0.75    0.69
   7  -3   9    0.06    0.81
   7   3 -10    0.43    0.83
   7   3 -10   -1.06    0.88
  -7  -3  10    0.00    0.87
  -7  -3  10   -0.63    0.63
   6   3 -10    0.48    0.56
   6   3 -10   -0.27    0.82
  -6  -3  10   -0.88    0.83
  -6  -3  10    0.57    0.59
   5   3 -10    4.69    0.39
   5   3 -10    4.95    0.66
   5   3 -10    5.44    0.64
  -5  -3  10    4.67    0.87
  -5  -3  10    4.45    0.83
   4   3 -10    3.89    0.36
   4   3 -10    3.04    0.57
   4   3 -10    3.67    0.58
  -4  -3  10    2.36    0.73
  -4  -3  10    2.46    0.78
  -4  -3  10    3.87    0.60
   3   3 -10    1.38    0.36
   3   3 -10    1.25    0.50
   3   3 -10    1.51    0.51
  -3  -3  10    1.52    0.52
  -3  -3  10    0.79    0.64
  -3  -3  10    1.27    0.51
   2   3 -10   -0.03    0.60
   2   3 -10    0.22    0.45
   2   3 -10   -0.05    0.30
  -2  -3  10   -0.53    0.67
  -2  -3  10   -0.42    0.45
  -2  -3  10   -0.41    0.45
   1   3 -10    4.38    0.39
   1   3 -10    3.87    0.65
   1   3 -10    5.28    0.70
  -1  -3  10    5.76    0.72
  -1  -3  10    4.57    0.66
  -1  -3  10    2.93    0.86
   0   3 -10    2.80    0.60
   0   3 -10    3.00    0.39
   0   3 -10    4.01    0.52
   0  -3  10    3.20    0.68
   0  -3  10    1.64    0.88
   0  -3  10    3.35    0.58
  -1   3 -10   -0.11    0.39
  -1   3 -10    0.99    0.46
   1  -3  10    0.99    0.43
   1  -3  10    0.78    0.37
   1  -3  10    0.50    0.66
   1  -3  10    0.37    0.63
  -2   3 -10    0.13    0.42
  -2   3 -10   -0.11    0.45
   2  -3  10    0.75    0.63
   2  -3  10    0.13    0.46
   2  -3  10   -0.28    0.95
  -3   3 -10    0.80    0.49
  -3   3 -10    2.09    0.54
   3  -3  10    0.86    0.79
   3  -3  10    1.09    0.56
   3  -3  10    1.07    0.68
  -4   3 -10    0.39    0.40
  -4   3 -10   -0.70    0.72
   4  -3  10   -0.19    0.60
   4  -3  10    0.11    0.51
   4  -3  10   -0.85    1.08
  -5   3 -10   -0.48    0.57
  -5   3 -10   -0.56    0.60
   5  -3  10    0.11    0.53
   5  -3  10   -1.03    1.19
   5  -3  10    0.38    0.75
  -6   3 -10   -0.37    0.66
  -6   3 -10   -0.83    0.62
   6  -3  10   -2.57    1.20
   6  -3  10   -1.13    0.84
   6  -3  10   -0.10    0.59
   6   3 -11    1.78    0.64
   6   3 -11    0.91    0.89
  -6  -3  11    1.66    0.91
  -6  -3  11    0.00    0.66
   5   3 -11    0.68    0.79
   5   3 -11    0.10    0.60
  -5  -3  11   -0.74    0.60
  -5  -3  11    0.77    0.84
   4   3 -11    0.01    0.55
   4   3 -11   -0.20    0.54
  -4  -3  11   -0.36    0.63
  -4  -3  11    0.33    0.57
  -4  -3  11   -0.09    0.56
   3   3 -11    1.70    0.56
   3   3 -11    1.13    0.39
   3   3 -11    0.66    0.52
  -3  -3  11    2.63    0.78
  -3  -3  11    0.79    0.75
  -3  -3  11    0.78    0.73
   2   3 -11    1.51    0.40
   2   3 -11    2.17    0.55
   2   3 -11    1.54    0.51
  -2  -3  11    1.35    0.83
  -2  -3  11    1.63    0.75
  -2  -3  11    2.35    0.74
   1   3 -11    0.56    0.36
   1   3 -11    1.35    0.70
   1   3 -11    1.01    0.49
  -1  -3  11    0.79    0.48
  -1  -3  11    0.52    0.65
  -1  -3  11    0.90    0.70
   0   3 -11    0.26    0.50
   0   3 -11   -0.12    0.37
   0   3 -11   -0.04    0.46
   0  -3  11    0.11    0.68
   0  -3  11    0.43    0.51
   0  -3  11   -0.17    0.57
  -1   3 -11    5.64    0.50
  -1   3 -11    5.41    0.78
   1  -3  11    3.48    1.11
   1  -3  11    6.01    0.63
   1  -3  11    7.62    0.86
  -2   3 -11    0.28    0.34
  -2   3 -11    0.59    0.53
   2  -3  11   -0.62    0.69
   2  -3  11   -0.85    1.04
   2  -3  11    0.62    0.52
  -3   3 -11    0.18    0.77
  -3   3 -11   -0.38    0.52
   3  -3  11    0.19    0.73
   3  -3  11   -0.41    0.79
   3  -3  11   -0.20    0.57
  -4   3 -11    0.18    0.59
  -4   3 -11    0.43    0.43
   4  -3  11   -0.40    1.20
   4  -3  11    0.66    0.56
   4  -3  11    0.98    0.69
  -5   3 -11   -0.35    0.86
  -5   3 -11   -0.29    0.47
   5  -3  11   -1.51    1.28
   5  -3  11   -0.25    0.77
   5  -3  11   -0.56    0.79
   5   3 -12   -0.18    0.65
   5   3 -12    1.56    0.66
  -5  -3  12    1.54    0.68
  -5  -3  12   -0.05    0.92
   4   3 -12    1.58    0.87
   4   3 -12    1.23    0.84
  -4  -3  12    0.54    0.65
  -4  -3  12    1.40    0.88
  -4  -3  12    0.71    0.77
   3   3 -12    0.29    0.57
   3   3 -12   -1.66    0.77
  -3  -3  12   -0.34    0.80
  -3  -3  12    0.13    0.59
  -3  -3  12   -0.49    0.81
   2   3 -12    4.16    0.84
   2   3 -12    1.85    0.78
  -2  -3  12    2.10    0.74
  -2  -3  12    2.41    0.81
  -2  -3  12    2.49    0.83
   1   3 -12    5.95    0.85
   1   3 -12    3.87    0.61
   1   3 -12    3.58    0.49
  -1  -3  12    3.38    1.08
  -1  -3  12    5.65    0.69
  -1  -3  12    3.65    0.77
   0   3 -12   -0.13    0.48
   0   3 -12    1.39    0.78
   0   3 -12    1.13    0.54
   0  -3  12   -0.03    0.66
   0  -3  12    0.32    1.04
   0  -3  12    1.64    0.49
   0  -3  12    1.06    0.58
  -1   3 -12    0.64    0.58
  -1   3 -12    0.10    0.46
   1  -3  12    1.10    0.53
   1  -3  12    0.47    0.77
   1  -3  12   -0.39    1.09
  -2   3 -12   -0.70    0.48
  -2   3 -12   -0.69    0.79
   2  -3  12    0.95    0.58
   2  -3  12    0.29    0.56
   2  -3  12   -0.41    0.83
  -3   3 -12    0.25    0.58
  -3   3 -12    1.24    0.86
   3  -3  12    1.24    0.66
   3  -3  12   -0.17    1.26
   3  -3  12    0.76    0.82
  -4   3 -12   -0.96    0.63
  -4   3 -12   -0.55    0.63
   4  -3  12   -0.05    0.72
   4  -3  12    0.19    0.60
   4  -3  12   -0.49    0.96
   4   3 -13    0.78    0.91
   4   3 -13    1.41    0.68
  -4  -3  13   -0.17    0.94
  -4  -3  13    1.05    0.68
   3   3 -13    0.29    0.62
   3   3 -13   -0.19    0.62
  -3  -3  13   -0.42    0.63
  -3  -3  13    1.63    0.91
  -3  -3  13   -0.29    0.92
   2   3 -13   -0.16    0.60
   2   3 -13    0.41    0.83
  -2  -3  13   -0.56    0.98
  -2  -3  13   -0.19    0.60
  -2  -3  13   -0.19    0.61
   1   3 -13   -0.26    0.79
   1   3 -13    1.48    0.87
  -1  -3  13   -0.39    1.07
  -1  -3  13    0.38    0.62
  -1  -3  13   -1.36    0.75
   0   3 -13   -0.82    0.83
   0   3 -13   -0.59    0.46
   0  -3  13   -0.40    1.13
   0  -3  13    0.07    0.62
   0  -3  13   -0.57    0.69
  -1   3 -13   -0.11    0.85
  -1   3 -13   -1.03    0.47
   1  -3  13    0.91    0.62
   1  -3  13   -1.55    1.18
  -2   3 -13   -1.15    0.86
  -2   3 -13   -1.67    0.53
   2  -3  13   -1.26    1.28
   2  -3  13    0.41    0.85
   2   4  13    0.19    1.23
   2   4  13    1.15    0.89
  -2  -4 -13   -0.18    0.76
   1   4  13    0.21    0.87
   1   4  13   -0.42    0.61
  -1  -4 -13   -0.04    0.55
   0   4  13   -0.25    0.66
   0   4  13    0.08    1.13
   0  -4 -13    0.26    0.75
  -1   4  13    0.10    0.79
  -1   4  13   -1.05    0.72
   1  -4 -13   -0.05    0.56
  -2   4  13    0.29    0.77
  -2   4  13   -0.86    0.76
   2  -4 -13   -0.01    0.79
  -3   4  13    0.15    0.84
  -3   4  13    0.38    0.77
   3  -4 -13    0.36    0.60
   4   4  12    0.38    0.94
   4   4  12   -0.22    1.22
  -4  -4 -12   -0.50    0.72
   3   4  12   -0.38    1.14
   3   4  12   -0.09    0.62
  -3  -4 -12   -0.50    0.70
   2   4  12    0.59    1.13
   2   4  12    1.86    0.84
  -2  -4 -12    0.36    0.69
   1   4  12    1.47    1.11
   1   4  12    2.11    0.57
  -1  -4 -12    2.52    0.70
   0   4  12    1.71    0.80
   0   4  12    0.92    0.60
   0  -4 -12    2.37    0.71
  -1   4  12   -0.48    0.47
  -1   4  12    0.93    1.01
   1  -4 -12    0.14    0.69
  -2   4  12    0.42    0.71
  -2   4  12    0.41    0.67
  -2   4  12   -0.24    0.50
   2  -4 -12    0.23    0.41
   2  -4 -12   -0.02    0.51
  -3   4  12    0.08    0.69
  -3   4  12    0.25    0.68
  -3   4  12    0.24    0.56
  -3   4  12   -0.86    0.42
   3  -4 -12   -0.51    0.71
   3  -4 -12    0.36    0.55
  -4   4  12    0.24    0.90
  -4   4  12    0.10    0.59
  -4   4  12   -0.03    0.51
  -4   4  12    2.22    0.78
   4  -4 -12    1.87    0.81
   4  -4 -12    0.59    0.56
  -5   4  12    0.86    0.81
  -5   4  12    0.39    0.88
  -5   4  12   -0.44    0.61
  -5   4  12   -0.26    0.60
   5  -4 -12   -0.03    0.56
   5  -4 -12    0.24    0.85
   5   4  11    0.09    0.89
   5   4  11    0.70    0.98
  -5  -4 -11   -0.56    0.70
  -5  -4 -11    1.09    0.53
   4   4  11   -0.17    1.10
   4   4  11    1.74    0.67
  -4  -4 -11    1.64    0.40
  -4  -4 -11    1.80    0.69
   3   4  11    0.07    1.05
   3   4  11   -0.02    0.57
  -3  -4 -11   -0.42    0.34
  -3  -4 -11   -0.33    0.61
   2   4  11    0.19    0.54
   2   4  11   -0.46    0.48
   2   4  11   -0.98    0.94
  -2  -4 -11    0.01    0.58
   1   4  11    2.98    1.03
   1   4  11    4.44    0.55
  -1  -4 -11    4.47    0.67
   0   4  11    6.00    0.65
   0   4  11    6.38    0.65
   0   4  11    4.48    1.07
   0  -4 -11    5.69    0.40
   0  -4 -11    6.37    0.57
  -1   4  11    1.29    0.58
  -1   4  11    0.90    0.59
  -1   4  11    1.01    0.67
   1  -4 -11    1.28    0.48
   1  -4 -11    1.34    0.35
  -2   4  11    0.13    0.87
  -2   4  11    0.76    0.59
  -2   4  11   -0.56    0.63
  -2   4  11    0.16    0.34
   2  -4 -11    0.22    0.39
   2  -4 -11   -0.29    0.63
  -3   4  11    2.57    0.89
  -3   4  11    3.79    0.69
  -3   4  11    3.01    0.74
  -3   4  11    3.08    0.46
   3  -4 -11    3.03    0.56
   3  -4 -11    2.94    0.70
  -4   4  11    1.76    0.85
  -4   4  11    2.11    0.53
  -4   4  11    2.55    0.77
  -4   4  11    3.72    0.74
   4  -4 -11    1.99    0.75
   4  -4 -11    2.52    0.72
  -5   4  11    1.72    0.84
  -5   4  11    2.58    0.60
  -5   4  11    1.32    0.82
  -5   4  11    1.21    0.60
   5  -4 -11    1.06    0.72
   5  -4 -11    2.77    0.83
  -6   4  11    1.26    0.51
  -6   4  11    1.10    0.78
  -6   4  11    1.38    0.87
  -6   4  11    3.96    0.88
   6  -4 -11    3.33    0.90
   6  -4 -11    1.42    0.75
   6   4  10   -0.64    0.82
   6   4  10   -0.32    1.00
  -6  -4 -10    0.27    0.51
  -6  -4 -10   -0.36    0.71
   5   4  10   -0.63    1.06
   5   4  10    0.43    0.91
  -5  -4 -10    0.19    0.63
  -5  -4 -10    0.87    0.48
   4   4  10    0.85    0.76
   4   4  10    1.37    0.63
  -4  -4 -10    0.75    0.47
  -4  -4 -10    1.51    0.62
   3   4  10    0.57    0.95
   3   4  10    1.27    0.75
  -3  -4 -10    1.39    0.57
  -3  -4 -10    0.36    0.45
   2   4  10    0.08    0.48
   2   4  10   -0.79    0.83
   2   4  10   -0.65    0.43
   2   4  10    0.65    0.67
  -2  -4 -10    0.10    0.53
   1   4  10   -0.28    0.42
   1   4  10    0.15    0.47
   1   4  10    0.04    0.61
  -1  -4 -10    0.10    0.27
  -1  -4 -10    0.22    0.53
   0   4  10    0.58    0.48
   0   4  10    1.00    0.50
   0   4  10    0.10    0.58
   0  -4 -10    0.38    0.38
   0  -4 -10    0.14    0.31
  -1   4  10    0.28    0.30
  -1   4  10    0.42    0.77
  -1   4  10   -0.02    0.36
  -1   4  10    0.21    0.52
   1  -4 -10   -0.44    0.53
   1  -4 -10   -0.12    0.31
  -2   4  10    1.01    0.44
  -2   4  10    1.39    0.39
  -2   4  10    0.98    0.78
  -2   4  10    1.24    0.43
   2  -4 -10    1.03    0.58
   2  -4 -10    1.04    0.43
  -3   4  10    3.26    0.63
  -3   4  10    2.51    0.66
  -3   4  10    2.85    0.42
  -3   4  10    1.87    0.77
   3  -4 -10    2.99    0.62
   3  -4 -10    3.66    0.51
  -4   4  10   -0.03    0.47
  -4   4  10    0.09    0.48
  -4   4  10    0.00    0.51
  -4   4  10    0.62    0.63
   4  -4 -10   -0.04    0.64
   4  -4 -10    0.09    0.43
  -5   4  10    1.11    0.72
  -5   4  10    0.72    0.71
  -5   4  10    0.42    0.51
  -5   4  10    0.52    0.41
   5  -4 -10   -0.50    0.60
   5  -4 -10    0.56    0.52
  -6   4  10   -0.74    0.62
  -6   4  10   -0.03    0.68
  -6   4  10   -0.43    0.56
  -6   4  10   -0.12    0.55
   6  -4 -10    0.53    0.81
   6  -4 -10   -0.43    0.67
  -7   4  10   -0.49    0.61
  -7   4  10   -0.50    0.51
  -7   4  10    0.59    0.62
   7  -4 -10   -0.26    0.72
   7  -4 -10    0.87    0.66
   6   4   9    0.15    0.69
   6   4   9   -1.30    1.01
  -6  -4  -9   -0.51    0.64
  -6  -4  -9    0.27    0.47
   5   4   9    0.04    0.71
   5   4   9    1.03    0.86
  -5  -4  -9    0.39    0.44
  -5  -4  -9    0.00    0.59
   4   4   9    0.17    0.54
   4   4   9    0.39    0.89
  -4  -4  -9    0.36    0.53
  -4  -4  -9    0.31    0.42
   3   4   9    2.32    0.47
   3   4   9    2.33    0.56
   3   4   9    1.38    0.67
   3   4   9    1.67    0.35
  -3  -4  -9    1.62    0.42
  -3  -4  -9    2.57    0.53
   2   4   9   15.19    0.71
   2   4   9   14.25    1.50
   2   4   9   14.93    0.75
   2   4   9   14.31    1.00
  -2  -4  -9   13.94    0.65
  -2  -4  -9   15.57    0.77
  -2  -4  -9   15.44    0.48
   1   4   9   10.30    0.53
   1   4   9   11.25    0.68
   1   4   9   11.28    1.34
  -1  -4  -9   10.28    0.57
  -1  -4  -9   10.64    0.45
   0   4   9    8.06    0.64
   0   4   9    8.48    0.38
   0   4   9    8.11    0.73
   0   4   9   10.01    1.59
   0  -4  -9    7.76    0.67
   0  -4  -9    8.37    0.46
  -1   4   9    4.28    0.82
  -1   4   9    6.04    0.56
  -1   4   9    6.07    0.56
  -1   4   9    5.74    0.39
   1  -4  -9    6.14    0.57
   1  -4  -9    5.64    0.44
  -2   4   9   21.19    0.88
  -2   4   9   20.93    0.77
  -2   4   9   21.75    0.66
  -2   4   9   24.15    1.80
   2  -4  -9   21.46    0.83
   2  -4  -9   22.74    0.91
  -3   4   9   50.67    1.42
  -3   4   9   50.06    1.29
  -3   4   9   49.31    2.29
  -3   4   9   52.57    1.15
   3  -4  -9   49.45    1.28
   3  -4  -9   52.33    1.43
  -4   4   9   13.50    1.08
  -4   4   9   13.98    1.54
  -4   4   9   13.80    0.73
  -4   4   9   13.05    0.76
   4  -4  -9   13.84    0.74
   4  -4  -9   14.31    0.94
  -5   4   9    2.84    0.68
  -5   4   9    2.39    0.43
  -5   4   9    2.09    0.67
  -5   4   9    1.28    0.51
   5  -4  -9    2.39    0.52
   5  -4  -9    0.72    0.58
  -6   4   9    0.24    0.69
  -6   4   9    0.02    0.51
  -6   4   9    0.30    0.52
  -6   4   9    0.01    0.44
   6  -4  -9   -0.30    0.60
   6  -4  -9    0.32    0.54
  -7   4   9    0.96    0.58
  -7   4   9    1.87    0.83
  -7   4   9   -0.02    0.69
   7  -4  -9    0.82    0.67
   7  -4  -9    1.32    0.62
   7   4   8    0.10    0.75
   7   4   8   -0.83    1.02
  -7  -4  -8    0.54    0.48
  -7  -4  -8    0.47    0.66
   6   4   8   -0.72    0.92
   6   4   8   -0.67    0.62
  -6  -4  -8    0.43    0.43
  -6  -4  -8   -0.55    0.59
   5   4   8    1.19    0.60
   5   4   8    0.31    0.87
  -5  -4  -8    0.62    0.42
  -5  -4  -8    0.68    0.54
   4   4   8   -0.20    0.42
   4   4   8   -0.18    0.57
   4   4   8    0.30    0.50
  -4  -4  -8   -0.24    0.37
  -4  -4  -8   -0.40    0.46
   3   4   8    0.47    0.39
   3   4   8    0.61    0.46
   3   4   8    0.94    0.59
   3   4   8    0.92    0.28
  -3  -4  -8    0.69    0.43
  -3  -4  -8    0.79    0.28
   2   4   8    0.13    0.36
   2   4   8   -0.17    0.27
   2   4   8   -0.09    0.48
   2   4   8    0.11    0.39
  -2  -4  -8   -0.09    0.39
  -2  -4  -8    0.09    0.23
  -2  -4  -8   -0.06    0.25
   1   4   8    0.32    0.64
   1   4   8    0.14    0.32
   1   4   8   -0.14    0.36
  -1  -4  -8   -0.33    0.38
  -1  -4  -8   -0.07    0.33
  -1  -4  -8    0.44    0.21
   0   4   8    7.36    0.55
   0   4   8    7.04    0.34
   0   4   8    6.77    0.61
   0   4   8    7.57    1.04
   0   4   8    6.79    0.31
   0  -4  -8    7.30    0.57
   0  -4  -8    6.84    0.29
   0  -4  -8    7.00    0.41
  -1   4   8    2.91    0.67
  -1   4   8    4.24    0.47
  -1   4   8    4.36    0.19
  -1   4   8    4.87    0.40
  -1   4   8    3.48    0.46
   1  -4  -8    4.22    0.33
   1  -4  -8    4.69    0.44
  -2   4   8    0.20    0.29
  -2   4   8    0.18    0.56
  -2   4   8    0.05    0.42
  -2   4   8   -0.07    0.31
   2  -4  -8    0.02    0.31
   2  -4  -8    0.04    0.30
  -3   4   8    7.80    0.56
  -3   4   8    4.57    0.72
  -3   4   8    6.55    0.59
  -3   4   8    5.59    0.58
   3  -4  -8    7.26    0.67
   3  -4  -8    7.09    0.55
  -4   4   8   -0.24    0.37
  -4   4   8    0.65    0.53
  -4   4   8    0.14    0.42
  -4   4   8   -0.10    0.38
   4  -4  -8    0.51    0.53
   4  -4  -8    0.07    0.34
  -5   4   8    0.13    0.54
  -5   4   8   -0.46    0.59
  -5   4   8    0.25    0.51
  -5   4   8    0.22    0.42
   5  -4  -8   -0.40    0.49
   5  -4  -8    0.19    0.43
  -6   4   8    0.43    0.62
  -6   4   8    1.37    0.68
  -6   4   8   -0.09    0.57
  -6   4   8    0.29    0.65
   6  -4  -8   -0.57    0.52
   6  -4  -8    0.85    0.50
  -7   4   8    0.73    0.56
  -7   4   8    0.73    0.66
  -7   4   8   -0.03    0.54
  -7   4   8    0.28    0.52
   7  -4  -8   -1.61    0.57
   7  -4  -8   -0.54    0.74
  -8   4   8    0.01    0.74
  -8   4   8    0.18    0.84
  -8   4   8   -0.22    0.55
   8  -4  -8    1.29    0.65
   8  -4  -8   -0.39    0.65
   8   4   7   -0.42    1.09
   8   4   7   -1.57    0.90
  -8  -4  -7    0.23    0.73
  -8  -4  -7   -0.03    0.52
   7   4   7   -0.53    0.89
   7   4   7    1.21    0.99
  -7  -4  -7    0.64    0.64
  -7  -4  -7    0.93    0.48
   6   4   7    2.72    0.95
   6   4   7    3.43    0.72
  -6  -4  -7    3.72    0.47
  -6  -4  -7    4.76    0.60
   5   4   7   11.94    1.82
   5   4   7   15.21    1.41
   5   4   7   12.74    0.67
  -5  -4  -7   11.52    0.61
  -5  -4  -7   13.86    0.75
   4   4   7    1.14    0.74
   4   4   7    0.56    0.48
   4   4   7    1.64    0.38
  -4  -4  -7    1.02    0.36
  -4  -4  -7    1.01    0.43
   3   4   7   30.50    0.83
   3   4   7   28.01    1.71
   3   4   7   30.14    1.39
   3   4   7   30.59    0.77
  -3  -4  -7   31.16    0.72
  -3  -4  -7   29.36    0.74
  -3  -4  -7   29.04    0.85
   2   4   7   33.49    0.84
   2   4   7   32.09    1.22
   2   4   7   32.01    0.84
   2   4   7   32.44    1.74
  -2  -4  -7   34.83    0.87
  -2  -4  -7   33.29    0.76
  -2  -4  -7   32.44    0.87
  -2  -4  -7   33.42    0.67
   1   4   7   26.97    0.77
   1   4   7   28.10    1.56
   1   4   7   29.27    0.52
   1   4   7   29.54    0.81
  -1  -4  -7   28.03    0.70
  -1  -4  -7   30.15    0.80
  -1  -4  -7   28.41    0.63
  -1  -4  -7   28.00    0.74
   0   4   7    1.15    0.16
   0   4   7    1.04    0.32
   0   4   7    1.31    0.32
   0   4   7    1.32    0.18
   0   4   7    0.95    0.42
   0  -4  -7    1.29    0.26
   0  -4  -7    1.33    0.16
   0  -4  -7    1.47    0.34
   0  -4  -7    1.13    0.22
  -1   4   7   14.46    0.29
  -1   4   7   13.71    1.06
  -1   4   7   14.37    0.59
  -1   4   7   14.26    0.43
  -1   4   7   13.76    0.60
   1  -4  -7   13.41    0.41
   1  -4  -7   13.65    0.61
  -2   4   7    0.22    0.47
  -2   4   7    0.53    0.27
  -2   4   7    0.32    0.27
  -2   4   7    0.17    0.28
   2  -4  -7    0.27    0.37
   2  -4  -7    0.37    0.26
  -3   4   7   11.90    1.18
  -3   4   7   13.18    0.79
  -3   4   7   11.85    0.47
  -3   4   7   12.25    0.68
   3  -4  -7   11.85    0.67
   3  -4  -7   11.80    0.67
  -4   4   7    7.16    0.61
  -4   4   7    7.75    0.49
  -4   4   7    7.65    0.61
  -4   4   7    8.09    1.09
   4  -4  -7    7.93    0.69
   4  -4  -7    6.76    0.65
  -5   4   7    4.00    0.42
  -5   4   7    4.47    0.61
  -5   4   7    3.20    0.59
  -5   4   7    3.81    0.47
   5  -4  -7    4.26    0.51
   5  -4  -7    4.82    0.61
  -6   4   7    8.05    0.70
  -6   4   7    7.89    0.64
  -6   4   7    7.25    0.73
  -6   4   7    9.50    1.17
   6  -4  -7    8.70    0.71
   6  -4  -7    8.28    0.79
   6  -4  -7    8.40    0.58
  -7   4   7    0.50    0.52
  -7   4   7   -0.09    0.65
  -7   4   7    0.21    0.46
  -7   4   7    0.38    0.52
   7  -4  -7    1.04    0.73
   7  -4  -7    0.63    0.59
   7  -4  -7   -0.70    0.53
   7  -4  -7    1.24    0.58
  -8   4   7    0.64    0.60
  -8   4   7    0.06    0.51
  -8   4   7   -0.07    0.70
   8  -4  -7    0.38    0.45
   8  -4  -7    0.84    0.70
   8  -4  -7    0.13    0.59
   8  -4  -7   -0.41    0.59
   8   4   6   -1.37    0.86
   8   4   6   -0.14    0.77
  -8  -4  -6    0.46    0.51
  -8  -4  -6   -0.25    0.65
   7   4   6    0.41    0.94
   7   4   6    0.21    0.84
  -7  -4  -6    1.57    0.47
  -7  -4  -6    1.34    0.60
   6   4   6    2.68    0.86
   6   4   6    1.39    0.62
  -6  -4  -6    2.54    0.35
  -6  -4  -6    2.46    0.42
   5   4   6    3.04    0.79
   5   4   6    4.35    0.45
   5   4   6    3.55    0.60
  -5  -4  -6    4.28    0.40
  -5  -4  -6    4.25    0.42
   4   4   6    0.93    0.48
   4   4   6    1.04    0.12
   4   4   6    0.89    0.26
   4   4   6    0.66    0.58
   4   4   6    0.96    0.09
  -4  -4  -6    0.97    0.33
  -4  -4  -6    1.29    0.38
   3   4   6    3.33    0.34
   3   4   6    2.28    0.43
   3   4   6    3.15    0.31
   3   4   6    2.28    0.64
  -3  -4  -6    2.67    0.32
  -3  -4  -6    3.01    0.36
  -3  -4  -6    3.68    0.33
   2   4   6    1.49    0.43
   2   4   6    2.12    0.29
   2   4   6    1.69    0.24
   2   4   6    1.78    0.36
  -2  -4  -6    2.35    0.31
  -2  -4  -6    2.56    0.30
  -2  -4  -6    1.90    0.23
  -2  -4  -6    2.27    0.22
   1   4   6   16.73    0.34
   1   4   6   17.88    1.13
   1   4   6   17.66    0.57
   1   4   6   16.95    0.53
  -1  -4  -6   15.86    0.45
  -1  -4  -6   16.56    0.55
  -1  -4  -6   17.00    0.43
  -1  -4  -6   17.34    0.50
   0   4   6    2.07    0.17
   0   4   6    2.18    0.15
   0   4   6    1.29    0.38
   0   4   6    1.94    0.29
   0   4   6    1.84    0.28
   0  -4  -6    2.12    0.16
   0  -4  -6    1.97    0.30
   0  -4  -6    2.26    0.23
   0  -4  -6    1.77    0.22
   0  -4  -6    2.08    0.22
  -1   4   6    9.70    1.01
  -1   4   6    8.29    0.39
  -1   4   6    9.66    0.19
  -1   4   6    9.70    0.34
  -1   4   6    9.22    0.56
   1  -4  -6    9.09    0.33
   1  -4  -6    9.04    0.39
   1  -4  -6    8.99    0.40
  -2   4   6   15.91    0.62
  -2   4   6   16.57    0.55
  -2   4   6   17.05    0.52
  -2   4   6   17.16    1.18
   2  -4  -6   17.17    0.62
   2  -4  -6   16.92    0.62
  -3   4   6    1.38    0.39
  -3   4   6    0.90    0.42
  -3   4   6    1.03    0.39
  -3   4   6    1.35    0.31
   3  -4  -6    1.39    0.37
   3  -4  -6    0.94    0.25
  -4   4   6    3.18    0.52
  -4   4   6    4.56    0.50
  -4   4   6    4.11    0.50
  -4   4   6    4.38    0.35
   4  -4  -6    5.19    0.50
   4  -4  -6    4.80    0.45
   4  -4  -6    4.50    0.19
   4  -4  -6    4.27    0.42
  -5   4   6    4.27    0.46
  -5   4   6    3.85    0.49
  -5   4   6    3.49    0.54
   5  -4  -6    3.31    0.26
   5  -4  -6    4.50    0.56
   5  -4  -6    3.46    0.45
   5  -4  -6    3.93    0.39
  -6   4   6    0.73    0.40
  -6   4   6    0.24    0.43
  -6   4   6    1.15    0.53
   6  -4  -6    0.66    0.58
   6  -4  -6    0.00    0.44
   6  -4  -6    0.90    0.36
   6  -4  -6    0.39    0.50
  -7   4   6    0.14    0.60
  -7   4   6    0.22    0.42
  -7   4   6   -0.03    0.48
   7  -4  -6   -0.73    0.48
   7  -4  -6    0.11    0.53
   7  -4  -6   -0.31    0.48
   7  -4  -6    0.05    0.57
  -8   4   6   -0.12    0.65
  -8   4   6    0.22    0.56
  -8   4   6    0.20    0.67
   8  -4  -6    1.01    0.79
   8  -4  -6    0.87    0.59
   8  -4  -6    0.26    0.66
   8  -4  -6   -0.67    0.53
  -9   4   6   -0.32    0.68
  -9   4   6    0.33    0.56
  -9   4   6   -0.26    0.86
   9  -4  -6    0.26    1.02
   9  -4  -6    0.43    0.47
   9  -4  -6   -0.03    0.88
   8   4   5    1.32    0.77
   8   4   5   -0.92    0.90
  -8  -4  -5    1.21    0.49
  -8  -4  -5    1.46    0.51
   7   4   5    1.75    0.78
   7   4   5    2.99    0.94
  -7  -4  -5    2.71    0.47
  -7  -4  -5    3.25    0.59
   6   4   5    5.68    0.87
   6   4   5    8.50    0.62
   6   4   5    6.91    0.90
  -6  -4  -5    8.07    0.54
  -6  -4  -5    7.88    0.45
   5   4   5    6.13    0.50
   5   4   5    3.68    0.73
   5   4   5    5.00    0.61
  -5  -4  -5    6.30    0.57
  -5  -4  -5    5.24    0.40
   4   4   5   15.14    0.56
   4   4   5   14.75    0.89
   4   4   5   15.57    1.37
  -4  -4  -5   16.02    0.55
  -4  -4  -5   14.21    0.45
  -4  -4  -5   15.44    0.59
   3   4   5    4.68    0.35
   3   4   5    4.41    0.25
   3   4   5    4.66    0.18
   3   4   5    3.37    0.43
   3   4   5    3.04    0.58
  -3  -4  -5    5.44    0.36
  -3  -4  -5    4.78    0.37
  -3  -4  -5    4.40    0.29
   2   4   5    7.58    0.34
   2   4   5    7.21    0.96
   2   4   5    7.29    0.35
   2   4   5    7.37    0.57
   2   4   5    7.17    0.18
  -2  -4  -5    7.16    0.37
  -2  -4  -5    7.27    0.36
  -2  -4  -5    7.84    0.36
  -2  -4  -5    7.67    0.31
  -2  -4  -5    7.36    0.31
   1   4   5    1.57    0.36
   1   4   5    2.17    0.18
   1   4   5    2.20    0.22
   1   4   5    2.32    0.15
   1   4   5    2.49    0.23
  -1  -4  -5    2.38    0.24
  -1  -4  -5    2.08    0.25
  -1  -4  -5    2.72    0.21
  -1  -4  -5    2.48    0.25
   0   4   5  105.71    1.71
   0   4   5  107.21    2.11
   0   4   5  105.59    1.99
   0   4   5  108.10    1.71
   0   4   5  105.83    3.59
   0  -4  -5  104.25    1.71
   0  -4  -5  104.22    1.99
   0  -4  -5  104.67    1.66
   0  -4  -5  104.61    1.71
   0  -4  -5  107.24    2.00
  -1   4   5   38.01    0.96
  -1   4   5   37.79    0.84
  -1   4   5   37.03    0.73
  -1   4   5   39.49    0.61
  -1   4   5   39.42    1.66
   1  -4  -5   39.21    0.87
   1  -4  -5   36.94    0.83
  -2   4   5    8.46    0.71
  -2   4   5    8.12    0.44
  -2   4   5    7.90    0.43
  -2   4   5    7.87    0.38
   2  -4  -5    8.28    0.44
   2  -4  -5    7.59    0.42
   2  -4  -5    7.77    0.35
  -3   4   5    0.37    0.25
  -3   4   5    0.32    0.24
  -3   4   5    0.67    0.28
   3  -4  -5    0.05    0.31
   3  -4  -5    0.38    0.06
   3  -4  -5    0.84    0.23
   3  -4  -5    0.26    0.25
  -4   4   5    9.22    0.49
  -4   4   5    8.73    0.44
  -4   4   5    8.51    0.67
   4  -4  -5    9.11    0.48
   4  -4  -5    9.48    0.42
   4  -4  -5    8.85    0.51
   4  -4  -5    9.68    0.28
  -5   4   5   14.29    0.58
  -5   4   5   13.77    0.63
  -5   4   5   13.89    0.68
   5  -4  -5   15.40    0.75
   5  -4  -5   14.18    0.53
   5  -4  -5   13.93    0.91
   5  -4  -5   14.66    0.67
  -6   4   5    0.55    0.49
  -6   4   5    0.49    0.41
  -6   4   5    0.88    0.49
   6  -4  -5    0.10    0.40
   6  -4  -5    0.58    0.33
   6  -4  -5   -0.39    0.67
   6  -4  -5    0.11    0.54
  -7   4   5    2.83    0.59
  -7   4   5    3.76    0.71
  -7   4   5    2.93    0.46
   7  -4  -5    3.35    0.42
   7  -4  -5    3.75    0.53
   7  -4  -5    1.86    0.80
   7  -4  -5    1.68    0.55
  -8   4   5    0.29    0.60
  -8   4   5    0.35    0.66
  -8   4   5   -0.45    0.73
   8  -4  -5    0.34    0.53
   8  -4  -5   -0.05    0.64
   8  -4  -5   -0.63    0.51
   8  -4  -5    0.08    0.40
  -9   4   5   -0.81    0.83
  -9   4   5   -0.38    0.64
  -9   4   5   -0.62    0.52
   9  -4  -5   -0.22    0.83
   9  -4  -5   -0.14    0.73
   9  -4  -5    0.10    0.62
   9   4   4    1.64    0.58
   9   4   4    0.07    1.15
  -9  -4  -4    1.38    0.55
  -9  -4  -4    0.70    0.55
   8   4   4    0.82    0.69
   8   4   4   -0.74    0.67
   8   4   4    0.58    0.70
  -8  -4  -4    0.12    0.60
  -8  -4  -4    0.28    0.36
   7   4   4    2.39    0.88
   7   4   4    1.39    0.69
  -7  -4  -4    3.63    0.58
  -7  -4  -4    2.89    0.37
   6   4   4    8.04    0.48
   6   4   4    8.18    0.97
   6   4   4    8.45    1.33
  -6  -4  -4    8.51    0.56
  -6  -4  -4    9.07    0.66
   5   4   4    6.30    0.47
   5   4   4    4.85    0.69
   5   4   4    4.60    0.66
  -5  -4  -4    5.84    0.40
  -5  -4  -4    5.66    0.51
   4   4   4    0.15    0.25
   4   4   4   -0.31    0.33
   4   4   4    0.10    0.45
   4   4   4   -0.09    0.17
  -4  -4  -4    0.07    0.27
  -4  -4  -4    0.48    0.25
  -4  -4  -4    0.27    0.27
   3   4   4   32.02    1.10
   3   4   4   30.76    0.65
   3   4   4   31.34    0.71
   3   4   4   32.59    0.58
   3   4   4   30.89    1.44
  -3  -4  -4   30.84    0.72
  -3  -4  -4   31.82    0.73
  -3  -4  -4   30.43    0.63
   2   4   4    1.85    0.29
   2   4   4    1.48    0.32
   2   4   4    2.20    0.20
   2   4   4    2.01    0.17
  -2  -4  -4    2.55    0.24
  -2  -4  -4    2.48    0.19
  -2  -4  -4    2.52    0.24
   1   4   4   10.88    0.37
   1   4   4   11.27    0.35
   1   4   4   10.93    0.75
   1   4   4   10.78    0.29
   1   4   4   11.00    0.26
  -1  -4  -4   10.99    0.34
  -1  -4  -4   10.29    0.32
  -1  -4  -4   10.82    0.34
  -1  -4  -4   11.13    0.35
   0   4   4    0.15    0.22
   0   4   4    0.13    0.13
   0   4   4    0.17    0.09
   0   4   4    0.04    0.15
   0   4   4    0.08    0.11
   0  -4  -4    0.17    0.16
   0  -4  -4    0.21    0.16
   0  -4  -4    0.23    0.15
   0  -4  -4    0.14    0.10
  -1   4   4    0.22    0.14
  -1   4   4    0.12    0.16
  -1   4   4    0.18    0.29
  -1   4   4    0.08    0.14
   1  -4  -4    0.43    0.13
   1  -4  -4    0.16    0.10
   1  -4  -4    0.23    0.18
  -2   4   4   41.92    0.82
  -2   4   4   42.34    0.92
  -2   4   4   41.11    0.97
   2  -4  -4   41.37    0.89
   2  -4  -4   40.50    0.88
   2  -4  -4   42.68    0.89
   2  -4  -4   41.04    0.78
  -3   4   4   13.55    0.52
  -3   4   4   12.32    0.52
  -3   4   4   12.96    0.42
   3  -4  -4   13.02    0.45
   3  -4  -4   13.23    0.28
   3  -4  -4   12.97    0.46
   3  -4  -4   12.67    0.40
  -4   4   4    1.18    0.36
  -4   4   4    1.46    0.34
  -4   4   4    1.49    0.29
   4  -4  -4    1.32    0.17
   4  -4  -4    1.54    0.31
   4  -4  -4    1.23    0.34
   4  -4  -4    1.56    0.33
  -5   4   4    0.30    0.39
  -5   4   4    0.41    0.38
  -5   4   4    0.76    0.44
   5  -4  -4   -0.10    0.52
   5  -4  -4    0.97    0.38
   5  -4  -4    0.13    0.30
  -6   4   4   -0.05    0.33
  -6   4   4   -0.30    0.43
  -6   4   4   -0.05    0.38
   6  -4  -4    0.18    0.47
   6  -4  -4    0.16    0.31
   6  -4  -4   -0.44    0.36
  -7   4   4    0.42    0.62
  -7   4   4    1.10    0.50
  -7   4   4    0.87    0.40
   7  -4  -4   -0.01    0.48
   7  -4  -4    0.88    0.36
   7  -4  -4    0.31    0.56
  -8   4   4   -0.16    0.53
  -8   4   4    0.39    0.46
  -8   4   4    0.38    0.52
   8  -4  -4   -0.11    0.53
   8  -4  -4   -0.44    0.46
   8  -4  -4    0.11    0.63
  -9   4   4    1.64    0.63
  -9   4   4   -0.04    0.70
  -9   4   4    1.08    0.45
   9  -4  -4    0.73    0.75
   9  -4  -4    1.28    0.45
   9   4   3    1.11    0.56
   9   4   3   -0.13    1.10
  -9  -4  -3    0.60    0.52
  -9  -4  -3    0.22    0.56
   8   4   3    0.26    0.65
   8   4   3    0.16    0.94
  -8  -4  -3   -0.11    0.35
  -8  -4  -3   -0.07    0.43
   7   4   3    5.50    0.75
   7   4   3    3.47    0.68
   7   4   3    5.34    0.49
   7   4   3    5.24    0.66
   7   4   3    5.63    0.40
  -7  -4  -3    5.88    0.54
  -7  -4  -3    5.54    0.41
   6   4   3    0.83    0.59
   6   4   3    1.20    0.39
   6   4   3    0.99    0.50
  -6  -4  -3    1.64    0.44
  -6  -4  -3    1.25    0.37
   5   4   3   24.46    1.41
   5   4   3   24.51    0.70
   5   4   3   23.69    1.09
  -5  -4  -3   24.94    0.70
  -5  -4  -3   24.67    0.73
  -5  -4  -3   23.07    0.59
   4   4   3    2.49    0.39
   4   4   3    3.69    0.14
   4   4   3    2.99    0.50
   4   4   3    4.11    0.32
   4   4   3    3.74    0.13
  -4  -4  -3    4.26    0.36
  -4  -4  -3    3.83    0.33
  -4  -4  -3    4.19    0.31
   3   4   3   33.88    1.10
   3   4   3   34.12    0.72
   3   4   3   34.09    0.68
   3   4   3   34.38    0.64
   3   4   3   33.84    1.49
  -3  -4  -3   33.57    0.73
  -3  -4  -3   32.52    0.64
  -3  -4  -3   33.53    0.75
   2   4   3   38.81    0.78
   2   4   3   38.00    0.76
   2   4   3   37.73    1.16
   2   4   3   37.71    1.54
  -2  -4  -3   38.07    0.76
  -2  -4  -3   37.58    0.77
   1   4   3   99.43    1.56
   1   4   3   95.61    1.75
   1   4   3   97.47    1.76
   1   4   3   97.35    1.86
   1   4   3   98.26    3.21
   1   4   3   97.39    1.56
  -1  -4  -3   96.38    1.77
  -1  -4  -3   97.49    1.56
  -1  -4  -3   97.85    1.86
  -1  -4  -3   96.28    1.76
   0   4   3  137.32    2.15
   0   4   3  138.99    2.45
   0   4   3  136.76    2.18
   0   4   3  137.99    2.46
   0   4   3  141.65    4.38
   0   4   3  138.00    2.13
   0   4   3  133.69    2.60
   0  -4  -3  133.54    2.45
   0  -4  -3  140.91    2.19
   0  -4  -3  135.66    2.46
   0  -4  -3  136.12    2.60
   0  -4  -3  137.06    2.15
  -1   4   3  268.43    4.68
  -1   4   3  264.30    4.92
  -1   4   3  272.63    4.85
  -1   4   3  260.48    4.23
  -1   4   3  262.05    4.16
   1  -4  -3  259.36    4.67
   1  -4  -3  257.48    4.02
   1  -4  -3  269.24    4.68
   1  -4  -3  265.16    4.16
  -2   4   3    2.41    0.22
  -2   4   3    2.05    0.21
  -2   4   3    2.06    0.11
  -2   4   3    2.17    0.19
  -2   4   3    1.88    0.20
   2  -4  -3    2.05    0.22
   2  -4  -3    2.31    0.11
   2  -4  -3    2.18    0.19
   2  -4  -3    2.38    0.21
  -3   4   3   23.94    0.66
  -3   4   3   25.53    0.60
  -3   4   3   23.56    0.67
  -3   4   3   23.75    0.56
   3  -4  -3   23.48    0.85
   3  -4  -3   24.27    0.46
   3  -4  -3   24.52    0.58
   3  -4  -3   23.74    0.65
   3  -4  -3   24.21    0.59
  -4   4   3   13.83    0.61
  -4   4   3   13.10    0.53
  -4   4   3   13.65    0.59
   4  -4  -3   14.02    0.38
   4  -4  -3   12.84    0.42
   4  -4  -3   13.40    0.50
   4  -4  -3   13.13    0.51
   4  -4  -3   13.26    0.72
  -5   4   3    9.37    0.47
  -5   4   3    9.74    0.51
  -5   4   3    9.82    0.62
   5  -4  -3    8.74    0.52
   5  -4  -3   10.32    0.96
   5  -4  -3    9.44    0.49
   5  -4  -3    9.81    0.62
  -6   4   3    0.19    0.28
  -6   4   3   -0.49    0.49
  -6   4   3    0.09    0.32
   6  -4  -3   -0.42    0.48
   6  -4  -3   -0.13    0.32
   6  -4  -3    0.03    0.39
   6  -4  -3   -0.23    0.62
  -7   4   3    0.36    0.44
  -7   4   3    0.73    0.39
  -7   4   3    0.26    0.44
   7  -4  -3   -0.12    0.54
   7  -4  -3    0.18    0.39
   7  -4  -3    0.50    0.46
   7  -4  -3    0.72    0.44
  -8   4   3    1.44    0.54
  -8   4   3    1.34    0.48
  -8   4   3    0.77    0.45
   8  -4  -3    1.24    0.53
   8  -4  -3    1.23    0.66
   8  -4  -3    2.71    0.73
   8  -4  -3    1.15    0.53
  -9   4   3   -0.12    0.53
  -9   4   3   -0.05    0.59
  -9   4   3   -0.70    0.49
   9  -4  -3    0.72    0.58
   9  -4  -3   -0.02    0.56
   9  -4  -3   -0.18    0.71
   9   4   2    1.17    0.55
   9   4   2   -0.73    0.75
  -9  -4  -2    0.18    0.51
  -9  -4  -2   -0.34    0.53
   8   4   2    0.53    0.46
   8   4   2   -0.72    0.65
  -8  -4  -2   -0.09    0.47
  -8  -4  -2    0.30    0.58
   7   4   2    1.26    0.31
   7   4   2    0.52    0.41
   7   4   2    0.64    0.45
   7   4   2    0.81    0.57
   7   4   2    0.52    0.55
  -7  -4  -2    1.25    0.51
  -7  -4  -2    0.98    0.32
   6   4   2    0.18    0.47
   6   4   2    0.41    0.35
   6   4   2    0.35    0.25
   6   4   2    0.12    0.41
   6   4   2   -0.06    0.45
  -6  -4  -2    0.11    0.25
  -6  -4  -2    0.28    0.40
   5   4   2    0.94    0.44
   5   4   2    0.74    0.39
   5   4   2    1.08    0.13
   5   4   2    1.18    0.24
  -5  -4  -2    1.21    0.23
  -5  -4  -2    1.48    0.33
  -5  -4  -2    0.70    0.29
   4   4   2    0.22    0.35
   4   4   2    0.09    0.12
   4   4   2    0.29    0.29
   4   4   2    0.09    0.21
  -4  -4  -2    0.08    0.23
  -4  -4  -2    0.12    0.21
  -4  -4  -2    0.17    0.17
   3   4   2   28.98    0.63
   3   4   2   28.57    1.21
   3   4   2   28.57    0.57
   3   4   2   28.41    0.94
  -3  -4  -2   27.05    0.62
  -3  -4  -2   28.89    0.62
  -3  -4  -2   27.74    0.60
  -3  -4  -2   27.94    1.16
   2   4   2   19.44    0.42
   2   4   2   18.91    0.44
   2   4   2   18.82    0.90
   2   4   2   19.13    0.72
   2   4   2   19.46    0.42
  -2  -4  -2   19.52    0.43
  -2  -4  -2   19.25    0.42
  -2  -4  -2   19.64    0.86
  -2  -4  -2   19.19    0.46
   1   4   2   14.86    0.38
   1   4   2   14.98    0.30
   1   4   2   14.98    0.70
   1   4   2   15.03    0.30
   1   4   2   15.10    0.35
   1   4   2   14.86    0.31
   1   4   2   14.92    0.35
  -1  -4  -2   15.19    0.35
  -1  -4  -2   14.37    0.31
   0   4   2  122.81    2.21
   0   4   2  127.96    2.00
   0   4   2  125.76    1.95
   0   4   2  125.03    2.08
   0   4   2  125.92    1.92
   0   4   2  122.91    2.36
   0  -4  -2  125.90    1.93
   0  -4  -2  122.79    2.21
   0  -4  -2  123.09    1.95
   0  -4  -2  126.82    2.00
   0  -4  -2  126.45    2.36
  -1   4   2   50.67    0.85
  -1   4   2   50.73    0.90
  -1   4   2   50.88    0.83
  -1   4   2   50.98    0.88
  -1   4   2   51.37    0.97
  -1   4   2   50.64    0.95
  -1   4   2   46.68    1.04
  -1   4   2   52.29    0.99
   1  -4  -2   50.58    0.96
   1  -4  -2   50.65    1.04
   1  -4  -2   50.37    0.83
   1  -4  -2   50.51    0.88
   1  -4  -2   50.22    0.85
   1  -4  -2   50.84    0.96
  -2   4   2   79.76    1.48
  -2   4   2   79.15    1.49
  -2   4   2   78.97    1.27
  -2   4   2   77.99    1.58
  -2   4   2   78.21    1.34
   2  -4  -2   76.65    1.48
   2  -4  -2   77.14    1.95
   2  -4  -2   78.17    1.48
   2  -4  -2   78.74    1.49
   2  -4  -2   76.57    1.28
   2  -4  -2   79.61    1.28
  -3   4   2    2.05    0.21
  -3   4   2    2.54    0.21
  -3   4   2    2.21    0.22
  -3   4   2    2.23    0.17
  -3   4   2    1.84    0.19
   3  -4  -2    2.23    0.17
   3  -4  -2    1.90    0.28
   3  -4  -2    2.10    0.26
   3  -4  -2    2.40    0.23
   3  -4  -2    2.11    0.22
  -4   4   2    3.51    0.31
  -4   4   2    3.23    0.27
  -4   4   2    3.80    0.26
  -4   4   2    3.77    0.27
  -4   4   2    2.84    0.26
   4  -4  -2    3.41    0.37
   4  -4  -2    2.95    0.39
   4  -4  -2    3.66    0.33
   4  -4  -2    3.42    0.28
  -5   4   2    8.05    0.54
  -5   4   2    8.94    0.48
  -5   4   2    7.83    0.43
   5  -4  -2    7.97    0.72
   5  -4  -2    8.11    0.47
   5  -4  -2    7.84    0.48
   5  -4  -2    7.72    0.47
  -6   4   2   10.57    0.74
  -6   4   2   10.58    0.64
  -6   4   2   10.26    0.53
   6  -4  -2    9.85    0.53
   6  -4  -2    9.61    0.59
   6  -4  -2   10.67    0.92
   6  -4  -2    9.79    0.46
  -7   4   2    0.00    0.39
  -7   4   2    0.16    0.43
  -7   4   2    0.10    0.49
   7  -4  -2   -0.04    0.42
   7  -4  -2    0.07    0.44
   7  -4  -2   -0.06    0.35
   7  -4  -2   -0.65    0.75
  -8   4   2   -0.13    0.42
  -8   4   2    0.17    0.50
  -8   4   2    0.25    0.57
   8  -4  -2    0.94    0.51
   8  -4  -2   -0.18    0.41
   8  -4  -2    0.66    0.50
   8  -4  -2    0.11    0.63
  -9   4   2    0.83    0.81
  -9   4   2    1.04    0.66
  -9   4   2    0.53    0.48
   9  -4  -2    0.44    0.55
   9  -4  -2   -0.84    0.70
   9  -4  -2    0.26    0.56
   9   4   1    1.67    0.56
   9   4   1   -1.11    1.04
  -9  -4  -1    0.26    0.56
  -9  -4  -1    1.18    0.52
   8   4   1    1.63    0.54
   8   4   1    0.10    0.89
   8   4   1    2.63    0.66
  -8  -4  -1    1.35    0.51
  -8  -4  -1    2.21    0.61
   7   4   1   15.58    1.47
   7   4   1   15.96    0.98
   7   4   1   16.46    0.76
   7   4   1   15.15    0.48
   7   4   1   15.52    1.18
  -7  -4  -1   14.14    0.57
  -7  -4  -1   16.25    0.80
   6   4   1    4.32    0.32
   6   4   1    4.35    0.42
   6   4   1    2.88    0.45
   6   4   1    3.74    0.27
   6   4   1    3.25    0.41
   6   4   1    3.47    0.55
  -6  -4  -1    3.56    0.25
  -6  -4  -1    4.07    0.37
  -6  -4  -1    3.82    0.41
   5   4   1   18.99    0.93
   5   4   1   18.41    1.03
   5   4   1   18.07    0.54
   5   4   1   18.60    0.42
   5   4   1   18.79    0.68
   5   4   1   19.74    0.51
  -5  -4  -1   18.73    0.51
  -5  -4  -1   19.49    0.63
  -5  -4  -1   19.17    0.57
  -5  -4  -1   19.13    0.94
  -5  -4  -1   18.48    0.54
   4   4   1    6.81    0.32
   4   4   1    6.80    0.41
   4   4   1    6.68    0.65
   4   4   1    6.13    0.69
   4   4   1    6.66    0.34
  -4  -4  -1    6.57    0.36
  -4  -4  -1    6.48    0.30
  -4  -4  -1    6.99    0.29
  -4  -4  -1    6.99    0.56
  -4  -4  -1    6.36    0.30
   3   4   1    0.06    0.20
   3   4   1    0.36    0.15
   3   4   1    0.24    0.15
   3   4   1    0.12    0.14
   3   4   1   -0.03    0.16
   3   4   1    0.07    0.21
  -3  -4  -1    0.12    0.18
  -3  -4  -1    0.32    0.16
  -3  -4  -1    0.37    0.15
  -3  -4  -1    0.37    0.15
   2   4   1  304.56    6.72
   2   4   1  294.07    5.37
   2   4   1  303.11    4.83
   2   4   1  301.39    9.14
   2   4   1  301.55    5.37
  -2  -4  -1  291.92    6.71
  -2  -4  -1  298.11    4.83
  -2  -4  -1  288.98    5.36
   1   4   1   14.33    0.33
   1   4   1   14.47    0.32
   1   4   1   14.44    0.26
  -1  -4  -1   13.90    0.35
  -1  -4  -1   14.30    0.27
  -1  -4  -1   14.65    0.34
  -1  -4  -1   14.11    0.27
   0   4   1  140.16    2.25
   0   4   1  142.37    2.14
   0   4   1  139.77    2.18
   0   4   1  139.18    2.54
   0   4   1  141.57    2.24
   0   4   1  141.35    2.31
   0   4   1  141.37    2.56
   0  -4  -1  137.36    2.17
   0  -4  -1  139.77    2.54
   0  -4  -1  141.57    2.14
   0  -4  -1  138.23    2.31
  -1   4   1   29.32    0.51
  -1   4   1   28.36    0.55
  -1   4   1   28.10    0.57
  -1   4   1   28.56    0.55
  -1   4   1   27.33    0.64
  -1   4   1   28.38    0.54
  -1   4   1   28.43    0.51
  -1   4   1   28.46    0.56
  -1   4   1   28.43    0.77
   1  -4  -1   27.75    0.52
   1  -4  -1   27.52    0.51
   1  -4  -1   28.23    0.54
   1  -4  -1   28.20    0.57
   1  -4  -1   29.57    0.53
   1  -4  -1   27.97    0.53
   1  -4  -1   28.59    0.57
  -2   4   1  125.59    2.29
  -2   4   1  125.17    2.02
  -2   4   1  122.11    2.88
  -2   4   1  124.28    2.24
  -2   4   1  120.97    2.35
  -2   4   1  120.50    2.00
  -2   4   1  120.89    1.98
   2  -4  -1  123.53    2.24
   2  -4  -1  121.06    2.24
   2  -4  -1  122.08    2.29
   2  -4  -1  123.88    1.94
   2  -4  -1  124.19    1.99
   2  -4  -1  123.39    2.35
   2  -4  -1  121.79    2.88
  -3   4   1   85.89    1.53
  -3   4   1   91.20    1.49
  -3   4   1   86.64    1.76
  -3   4   1   87.84    1.71
  -3   4   1   87.50    1.47
  -3   4   1   92.61    1.67
   3  -4  -1   88.57    2.23
   3  -4  -1   90.75    1.68
   3  -4  -1   89.00    1.49
   3  -4  -1   88.14    1.48
   3  -4  -1   89.57    1.70
  -4   4   1   94.02    1.60
  -4   4   1   93.22    1.88
  -4   4   1   94.51    1.86
  -4   4   1   93.25    1.53
  -4   4   1   91.54    1.65
   4  -4  -1   94.45    2.43
   4  -4  -1   91.59    1.82
   4  -4  -1   94.47    1.57
   4  -4  -1   93.23    1.81
  -5   4   1    4.96    0.42
  -5   4   1    5.06    0.15
  -5   4   1    4.39    0.39
  -5   4   1    4.79    0.39
  -5   4   1    5.25    0.45
   5  -4  -1    5.12    0.42
   5  -4  -1    4.84    0.39
   5  -4  -1    4.08    0.49
   5  -4  -1    5.18    0.40
  -6   4   1    2.13    0.42
  -6   4   1    1.68    0.32
  -6   4   1    2.16    0.40
   6  -4  -1    2.20    0.38
   6  -4  -1    1.82    0.30
   6  -4  -1    2.08    0.31
   6  -4  -1    0.92    0.48
  -7   4   1    4.88    0.44
  -7   4   1    3.94    0.42
  -7   4   1    4.56    0.52
   7  -4  -1    4.15    0.46
   7  -4  -1    4.60    0.50
   7  -4  -1    5.28    0.65
   7  -4  -1    2.95    0.84
  -8   4   1    2.75    0.42
  -8   4   1    2.97    0.73
  -8   4   1    2.43    0.45
   8  -4  -1    1.75    0.70
   8  -4  -1    3.35    0.73
   8  -4  -1    2.65    0.45
   8  -4  -1    2.94    0.53
  -9   4   1   -0.17    0.45
  -9   4   1   -0.43    0.80
   9  -4  -1   -0.64    0.73
   9  -4  -1   -0.25    0.39
   9  -4  -1   -0.14    0.55
   9   4   0    0.30    0.76
   9   4   0    1.24    0.73
  -9  -4   0    0.08    0.41
  -9  -4   0    0.54    0.70
   8   4   0    0.94    0.40
   8   4   0    0.29    0.89
   8   4   0    0.87    0.47
  -8  -4   0    0.56    0.37
  -8  -4   0    0.19    0.58
   7   4   0    1.63    0.35
   7   4   0    1.46    0.26
   7   4   0    1.66    0.57
   7   4   0    2.07    0.60
  -7  -4   0    1.11    0.33
  -7  -4   0    1.10    0.50
  -7  -4   0    1.71    0.26
   6   4   0    6.30    0.70
   6   4   0    4.85    0.45
   6   4   0    6.59    0.53
   6   4   0    5.18    0.59
   6   4   0    5.97    0.32
  -6  -4   0    5.94    0.45
  -6  -4   0    6.87    0.58
  -6  -4   0    6.03    0.58
  -6  -4   0    5.87    0.38
   5   4   0    4.70    0.45
   5   4   0    3.90    0.57
   5   4   0    4.81    0.41
   5   4   0    4.27    0.56
   5   4   0    4.18    0.24
   5   4   0    4.08    0.34
  -5  -4   0    4.60    0.30
  -5  -4   0    4.12    0.30
  -5  -4   0    4.50    0.46
  -5  -4   0    4.30    0.34
   4   4   0    2.77    0.17
   4   4   0    2.49    0.34
   4   4   0    3.13    0.27
   4   4   0    2.44    0.36
   4   4   0    3.32    0.44
   4   4   0    3.15    0.28
  -4  -4   0    2.84    0.25
  -4  -4   0    3.05    0.26
  -4  -4   0    2.80    0.22
  -4  -4   0    2.87    0.36
  -4  -4   0    4.65    0.30
   3   4   0   12.97    0.23
   3   4   0   13.78    0.41
   3   4   0   14.09    0.38
   3   4   0   13.38    0.60
   3   4   0   13.22    0.38
   3   4   0   13.56    0.63
   3   4   0   13.22    0.51
  -3  -4   0   13.53    0.38
  -3  -4   0   13.51    0.37
  -3  -4   0   12.89    0.38
   2   4   0   13.95    0.49
   2   4   0   14.55    0.58
   2   4   0   14.30    0.32
   2   4   0   14.15    0.37
   2   4   0   13.70    0.45
  -2  -4   0   13.43    0.32
  -2  -4   0   13.93    0.48
  -2  -4   0   14.00    0.34
  -2  -4   0   14.22    0.35
   1   4   0    4.75    0.13
   1   4   0    3.77    0.25
   1   4   0    4.51    0.13
   1   4   0    4.30    0.24
   1   4   0    4.80    0.17
   1   4   0    4.92    0.19
  -1  -4   0    4.40    0.11
  -1  -4   0    4.41    0.19
  -1  -4   0    4.35    0.14
   0   4   0   70.00    1.33
   0   4   0   70.41    1.25
   0   4   0   69.24    1.17
   0   4   0   69.78    1.25
   0   4   0   71.98    1.20
   0   4   0   69.68    1.12
   0  -4   0   68.74    1.12
   0  -4   0   70.43    1.10
   0  -4   0   69.24    1.16
   0  -4   0   70.23    1.20
   0  -4   0   69.87    1.25
  -1   4   0    4.84    0.18
  -1   4   0    4.79    0.20
  -1   4   0    4.68    0.18
  -1   4   0    4.67    0.18
  -1   4   0    4.70    0.29
  -1   4   0    4.89    0.19
  -1   4   0    4.70    0.11
   1  -4   0    4.53    0.19
   1  -4   0    4.34    0.17
   1  -4   0    4.51    0.17
   1  -4   0    4.86    0.21
   1  -4   0    4.44    0.19
   1  -4   0    4.45    0.17
   1  -4   0    3.59    0.28
   1  -4   0    4.58    0.15
  -2   4   0   14.52    0.31
  -2   4   0   13.64    0.35
  -2   4   0   14.27    0.41
  -2   4   0   15.01    0.53
  -2   4   0   14.25    0.38
  -2   4   0   14.67    0.35
  -2   4   0   15.05    0.81
   2  -4   0   14.32    0.34
   2  -4   0   14.43    0.57
   2  -4   0   14.33    0.36
   2  -4   0   14.36    0.40
   2  -4   0   14.79    0.40
   2  -4   0   14.24    0.35
   2  -4   0   13.83    0.30
  -3   4   0   13.21    0.41
  -3   4   0   13.24    0.44
  -3   4   0   13.99    0.29
  -3   4   0   13.99    0.38
  -3   4   0   13.58    0.42
   3  -4   0   13.59    0.46
   3  -4   0   14.53    0.62
   3  -4   0   13.40    0.34
   3  -4   0   13.49    0.42
  -4   4   0    3.18    0.30
  -4   4   0    2.90    0.26
  -4   4   0    2.34    0.24
  -4   4   0    2.81    0.24
   4  -4   0    3.08    0.26
   4  -4   0    2.68    0.25
   4  -4   0    2.92    0.35
   4  -4   0    2.35    0.36
  -5   4   0    4.36    0.40
  -5   4   0    4.99    0.47
  -5   4   0    4.30    0.32
  -5   4   0    4.03    0.37
   5  -4   0    4.75    0.37
   5  -4   0    4.66    0.46
   5  -4   0    4.67    0.35
   5  -4   0    3.76    0.49
  -6   4   0    7.18    0.57
  -6   4   0    6.43    0.41
  -6   4   0    5.79    0.46
  -6   4   0    6.19    0.53
   6  -4   0    5.28    0.61
   6  -4   0    6.12    0.53
   6  -4   0    7.31    0.51
   6  -4   0    6.47    0.48
  -7   4   0    1.68    0.62
  -7   4   0    1.79    0.33
  -7   4   0    1.49    0.47
   7  -4   0    1.65    0.36
   7  -4   0    1.37    0.35
   7  -4   0    1.11    0.58
   7  -4   0    1.34    0.44
  -8   4   0    0.19    0.52
  -8   4   0    0.60    0.39
  -8   4   0    1.45    0.53
   8  -4   0    1.11    0.46
   8  -4   0    0.69    0.50
   8  -4   0    0.00    0.64
   8  -4   0    0.59    0.51
  -9   4   0    1.08    0.47
  -9   4   0    0.06    0.80
  -9   4   0   -0.38    0.43
   9  -4   0   -0.19    0.56
   9  -4   0    0.66    0.56
   9  -4   0   -1.73    1.01
   9   4  -1    0.41    0.52
   9   4  -1   -1.02    0.72
  -9  -4   1   -0.05    0.58
  -9  -4   1    0.33    0.70
   8   4  -1    2.34    0.91
   8   4  -1    3.55    0.69
  -8  -4   1    3.06    0.55
  -8  -4   1    2.43    0.62
   7   4  -1    3.93    0.64
   7   4  -1    4.21    0.63
   7   4  -1    4.46    0.35
   7   4  -1    4.59    0.42
  -7  -4   1    4.83    0.57
  -7  -4   1    5.04    0.51
  -7  -4   1    5.09    0.40
   6   4  -1    1.44    0.63
   6   4  -1    1.81    0.23
   6   4  -1    1.47    0.39
   6   4  -1    1.08    0.49
  -6  -4   1    1.86    0.31
  -6  -4   1    1.12    0.17
  -6  -4   1    1.51    0.24
  -6  -4   1    2.04    0.34
  -6  -4   1    0.87    0.36
   5   4  -1    6.03    0.64
   5   4  -1    5.17    0.47
   5   4  -1    4.81    0.34
   5   4  -1    4.99    0.25
  -5  -4   1    4.87    0.34
  -5  -4   1    4.83    0.38
  -5  -4   1    5.83    0.47
  -5  -4   1    4.42    0.38
   4   4  -1   91.14    1.44
   4   4  -1   94.04    2.82
   4   4  -1   94.01    1.94
   4   4  -1   93.21    2.38
  -4  -4   1   95.66    1.90
  -4  -4   1   94.79    1.78
  -4  -4   1   91.80    1.80
  -4  -4   1   92.84    1.64
   3   4  -1   88.40    1.66
   3   4  -1   88.45    1.80
   3   4  -1   89.92    2.68
   3   4  -1   88.11    2.19
   3   4  -1   90.37    1.78
  -3  -4   1   86.49    1.66
  -3  -4   1   87.96    1.35
  -3  -4   1   86.78    1.55
  -3  -4   1   90.33    1.66
   2   4  -1  123.18    2.39
   2   4  -1  125.78    2.40
   2   4  -1  127.76    2.25
   2   4  -1  124.36    2.89
   2   4  -1  123.67    2.24
  -2  -4   1  125.79    2.10
  -2  -4   1  123.72    2.25
  -2  -4   1  123.11    1.86
  -2  -4   1  124.68    2.88
   1   4  -1   27.31    0.69
   1   4  -1   27.35    0.64
   1   4  -1   27.33    0.55
   1   4  -1   28.66    0.56
   1   4  -1   27.36    0.50
  -1  -4   1   27.36    0.69
  -1  -4   1   28.35    0.56
  -1  -4   1   27.55    0.55
  -1  -4   1   28.02    0.61
  -1  -4   1   27.18    0.56
   0   4  -1  142.42    2.17
   0   4  -1  139.91    2.51
   0   4  -1  148.62    4.37
   0   4  -1  138.99    2.28
   0   4  -1  142.51    2.61
   0   4  -1  140.57    2.51
   0  -4   1  139.84    2.51
   0  -4   1  138.35    2.17
   0  -4   1  136.70    2.28
   0  -4   1  140.04    2.61
   0  -4   1  141.21    2.51
   0  -4   1  143.64    2.34
  -1   4  -1   14.05    0.33
  -1   4  -1   14.27    0.32
  -1   4  -1   15.55    0.73
  -1   4  -1   14.15    0.35
  -1   4  -1   14.04    0.34
  -1   4  -1   15.42    0.46
  -1   4  -1   14.43    0.32
   1  -4   1   15.04    0.33
   1  -4   1   14.90    0.33
   1  -4   1   14.78    0.46
   1  -4   1   14.37    0.37
   1  -4   1   14.26    0.35
   1  -4   1   14.82    0.32
   1  -4   1   14.53    0.30
  -2   4  -1  298.70    5.31
  -2   4  -1  298.36    4.71
  -2   4  -1  306.70    6.75
  -2   4  -1  295.86    4.77
   2  -4   1  290.98    5.59
   2  -4   1  302.19    5.31
   2  -4   1  291.51    5.02
   2  -4   1  308.16    9.20
   2  -4   1  301.71    4.78
   2  -4   1  306.80    6.76
   2  -4   1  302.47    4.71
   2  -4   1  299.19    5.31
  -3   4  -1    0.15    0.25
  -3   4  -1    0.26    0.19
  -3   4  -1    0.32    0.15
  -3   4  -1    0.30    0.14
   3  -4   1    0.06    0.18
   3  -4   1    0.07    0.30
   3  -4   1    0.16    0.08
   3  -4   1    0.20    0.25
  -4   4  -1    7.30    0.33
  -4   4  -1    8.00    0.49
  -4   4  -1    6.94    0.35
  -4   4  -1    6.74    0.38
   4  -4   1    6.87    0.34
   4  -4   1    6.77    0.47
   4  -4   1    6.46    0.58
  -5   4  -1   18.70    0.57
  -5   4  -1   19.38    0.54
  -5   4  -1   17.89    0.61
  -5   4  -1   19.18    0.64
   5  -4   1   18.59    0.55
   5  -4   1   18.05    0.94
   5  -4   1   18.47    0.54
   5  -4   1   19.11    0.63
  -6   4  -1    3.17    0.32
  -6   4  -1    3.27    0.40
  -6   4  -1    4.08    0.42
  -6   4  -1    4.12    0.44
   6  -4   1    4.09    0.36
   6  -4   1    3.60    0.43
   6  -4   1    3.20    0.70
   6  -4   1    3.49    0.32
  -7   4  -1   14.59    0.75
  -7   4  -1   15.06    0.58
  -7   4  -1   14.00    0.61
  -7   4  -1   14.54    0.51
   7  -4   1   15.26    0.77
   7  -4   1   14.00    1.16
   7  -4   1   15.08    0.61
   7  -4   1   15.57    0.68
  -8   4  -1    1.55    0.72
  -8   4  -1    1.49    0.35
  -8   4  -1    1.04    0.51
   8  -4   1    1.92    0.53
   8  -4   1    0.20    0.64
   8  -4   1    1.72    0.40
   8  -4   1    1.03    0.48
  -9   4  -1    0.17    0.82
  -9   4  -1    0.82    0.44
   9  -4   1    1.05    0.58
   9  -4   1    1.65    0.60
   9  -4   1   -0.65    0.74
   9   4  -2   -0.49    0.71
   9   4  -2    0.21    0.73
  -9  -4   2    0.14    0.61
  -9  -4   2   -0.14    0.71
   8   4  -2    0.42    0.64
   8   4  -2   -0.04    0.62
  -8  -4   2   -1.10    0.42
  -8  -4   2    0.72    0.40
  -8  -4   2    0.78    0.62
   7   4  -2    0.02    0.56
   7   4  -2   -0.03    0.25
   7   4  -2    0.24    0.54
  -7  -4   2    0.41    0.37
  -7  -4   2    0.14    0.26
  -7  -4   2   -1.13    0.38
  -7  -4   2   -0.17    0.32
   6   4  -2    9.69    0.49
   6   4  -2    8.12    0.62
   6   4  -2   11.44    1.11
   6   4  -2    9.33    0.35
  -6  -4   2   10.31    0.66
  -6  -4   2    8.66    0.43
  -6  -4   2    8.74    0.64
   5   4  -2    9.09    0.87
   5   4  -2    8.18    0.53
   5   4  -2    8.64    0.41
   5   4  -2    7.58    0.30
  -5  -4   2    7.95    0.42
  -5  -4   2    8.13    0.28
  -5  -4   2    8.27    0.52
  -5  -4   2    7.62    0.57
   4   4  -2    2.90    0.41
   4   4  -2    3.16    0.31
   4   4  -2    3.80    0.28
  -4  -4   2    3.14    0.29
  -4  -4   2    3.31    0.29
  -4  -4   2    3.51    0.20
  -4  -4   2    3.42    0.27
  -4  -4   2    2.80    0.28
   3   4  -2    1.96    0.22
   3   4  -2    1.67    0.23
   3   4  -2    1.80    0.24
  -3  -4   2    1.96    0.24
  -3  -4   2    1.94    0.23
  -3  -4   2    1.81    0.13
  -3  -4   2    1.64    0.27
   2   4  -2   75.73    1.61
   2   4  -2   77.37    1.45
   2   4  -2   77.61    2.38
   2   4  -2   77.36    1.56
   2   4  -2   75.76    1.84
  -2  -4   2   77.77    1.45
  -2  -4   2   75.69    1.46
  -2  -4   2   77.39    1.83
   1   4  -2   52.69    1.71
   1   4  -2   50.85    1.00
   1   4  -2   51.01    1.19
   1   4  -2   49.69    0.98
   1   4  -2   50.59    1.07
   1   4  -2   51.03    1.09
   1   4  -2   49.87    0.91
  -1  -4   2   50.21    0.99
  -1  -4   2   50.87    1.05
  -1  -4   2   51.19    0.99
  -1  -4   2   53.95    1.71
  -1  -4   2   50.08    1.18
   0   4  -2  126.11    2.10
   0   4  -2  128.69    1.98
   0   4  -2  126.19    2.40
   0   4  -2  125.94    2.31
   0   4  -2  130.40    2.32
   0   4  -2  129.62    4.04
   0  -4   2  131.11    4.05
   0  -4   2  127.25    2.32
   0  -4   2  129.58    2.41
   0  -4   2  124.99    2.09
   0  -4   2  131.15    2.32
   0  -4   2  126.17    1.97
  -1   4  -2   14.06    0.38
  -1   4  -2   14.19    0.37
  -1   4  -2   14.83    0.44
  -1   4  -2   14.67    0.36
  -1   4  -2   15.22    0.39
  -1   4  -2   17.01    0.89
  -1   4  -2   14.15    0.35
   1  -4   2   15.03    0.46
   1  -4   2   14.72    0.37
   1  -4   2   14.62    0.35
   1  -4   2   14.59    0.39
   1  -4   2   14.20    0.29
   1  -4   2   15.71    0.80
   1  -4   2   14.71    0.38
  -2   4  -2   19.39    0.45
  -2   4  -2   18.98    0.44
  -2   4  -2   20.33    0.51
  -2   4  -2   19.83    0.61
   2  -4   2   19.87    0.54
   2  -4   2   19.89    0.64
   2  -4   2   19.90    0.45
   2  -4   2   18.89    0.52
   2  -4   2   20.34    1.00
   2  -4   2   20.27    0.41
  -3   4  -2   29.40    0.71
  -3   4  -2   28.48    0.63
  -3   4  -2   28.98    0.61
   3  -4   2   28.51    0.93
   3  -4   2   28.74    0.70
   3  -4   2   29.81    1.34
  -4   4  -2    0.33    0.26
  -4   4  -2    0.36    0.22
  -4   4  -2    0.01    0.16
  -4   4  -2    0.05    0.20
   4  -4   2    0.14    0.44
   4  -4   2   -0.53    0.39
   4  -4   2   -0.22    0.09
   4  -4   2    0.02    0.24
  -5   4  -2    1.14    0.29
  -5   4  -2    0.86    0.20
  -5   4  -2    1.41    0.34
  -5   4  -2    1.02    0.32
   5  -4   2    0.99    0.40
   5  -4   2    1.31    0.32
   5  -4   2    0.61    0.53
  -6   4  -2    0.27    0.38
  -6   4  -2    0.02    0.33
  -6   4  -2    0.27    0.21
  -6   4  -2    0.29    0.37
  -6   4  -2    0.06    0.24
   6  -4   2    0.10    0.58
   6  -4   2    0.26    0.27
   6  -4   2    0.61    0.48
   6  -4   2    0.46    0.50
   6  -4   2    0.46    0.31
  -7   4  -2    1.04    0.62
  -7   4  -2    0.69    0.26
  -7   4  -2    0.79    0.34
  -7   4  -2    0.82    0.31
  -7   4  -2    0.72    0.27
   7  -4   2    1.25    0.37
   7  -4   2    0.72    0.44
   7  -4   2    0.78    0.37
   7  -4   2    0.49    0.57
  -8   4  -2    0.26    0.72
  -8   4  -2   -0.12    0.48
   8  -4   2    0.56    0.42
   8  -4   2   -1.54    0.88
   8  -4   2    0.30    0.51
   8  -4   2    0.14    0.54
  -9   4  -2   -0.35    0.83
  -9   4  -2   -0.76    0.53
   9  -4   2    0.56    0.60
   9  -4   2    0.54    0.61
   9  -4   2   -2.40    1.01
   9   4  -3   -0.05    0.55
   9   4  -3   -1.02    0.68
  -9  -4   3    0.44    0.64
  -9  -4   3    0.37    0.54
   8   4  -3    1.77    0.45
   8   4  -3    1.36    0.86
   8   4  -3    1.18    0.51
  -8  -4   3    1.62    0.49
  -8  -4   3   -0.20    0.56
   7   4  -3    0.31    0.59
   7   4  -3    0.95    0.75
   7   4  -3    1.26    0.50
  -7  -4   3    0.65    0.41
  -7  -4   3   -0.50    0.44
  -7  -4   3    0.31    0.30
   6   4  -3    0.37    0.30
   6   4  -3    0.51    0.52
   6   4  -3    0.37    0.43
  -6  -4   3   -0.08    0.44
  -6  -4   3   -0.50    0.34
  -6  -4   3   -0.66    0.40
   5   4  -3    9.84    0.72
   5   4  -3   11.53    0.92
   5   4  -3   11.20    0.56
  -5  -4   3   10.19    0.56
  -5  -4   3   10.39    0.49
   4   4  -3   13.87    0.53
   4   4  -3   12.46    0.67
   4   4  -3   13.87    0.78
  -4  -4   3   12.56    0.66
  -4  -4   3   13.10    0.34
  -4  -4   3   13.48    0.55
   3   4  -3   23.87    0.82
   3   4  -3   24.88    0.79
   3   4  -3   23.48    0.69
   3   4  -3   23.59    0.63
  -3  -4   3   23.64    0.62
  -3  -4   3   24.94    0.47
  -3  -4   3   23.83    0.71
   2   4  -3    2.27    0.34
   2   4  -3    1.97    0.22
   2   4  -3    2.15    0.23
   2   4  -3    2.15    0.20
   2   4  -3    2.25    0.23
  -2  -4   3    2.40    0.23
  -2  -4   3    1.83    0.23
  -2  -4   3    2.12    0.22
  -2  -4   3    1.42    0.22
  -2  -4   3    2.00    0.25
   1   4  -3  265.32    4.28
   1   4  -3  264.87    4.97
   1   4  -3  263.63    8.15
   1   4  -3  265.62    4.76
  -1  -4   3  268.98    4.77
  -1  -4   3  269.69    4.28
  -1  -4   3  264.27    8.16
  -1  -4   3  274.09    6.16
  -1  -4   3  271.79    4.76
   0   4  -3  137.59    2.61
   0   4  -3  134.38    2.27
   0   4  -3  139.95    4.41
   0   4  -3  133.94    2.66
   0   4  -3  139.95    2.12
   0   4  -3  138.07    2.53
   0  -4   3  143.42    4.43
   0  -4   3  136.61    2.53
   0  -4   3  132.80    3.11
   0  -4   3  143.78    2.63
   0  -4   3  140.57    2.53
   0  -4   3  136.96    2.27
  -1   4  -3   96.50    2.21
  -1   4  -3   93.61    1.82
  -1   4  -3   96.37    1.85
  -1   4  -3   95.94    1.64
   1  -4   3   97.90    1.85
   1  -4   3   96.74    1.83
   1  -4   3   97.45    1.82
   1  -4   3   97.82    1.49
   1  -4   3   94.92    2.22
   1  -4   3   96.14    3.24
  -2   4  -3   36.61    0.70
  -2   4  -3   36.69    0.75
  -2   4  -3   37.76    1.01
  -2   4  -3   38.58    0.84
   2  -4   3   37.59    0.80
   2  -4   3   37.86    0.63
   2  -4   3   36.33    1.58
   2  -4   3   38.32    1.05
   2  -4   3   37.64    0.83
  -3   4  -3   34.55    0.77
  -3   4  -3   33.87    0.68
  -3   4  -3   35.50    0.87
   3  -4   3   32.88    1.05
   3  -4   3   35.02    1.70
   3  -4   3   33.55    0.86
   3  -4   3   35.22    0.76
  -4   4  -3    3.58    0.28
  -4   4  -3    4.09    0.44
  -4   4  -3    3.52    0.27
  -4   4  -3    3.78    0.31
   4  -4   3    3.44    0.49
   4  -4   3    2.58    0.48
   4  -4   3    3.65    0.35
  -5   4  -3   23.99    0.76
  -5   4  -3   23.61    0.75
  -5   4  -3   23.16    0.63
  -5   4  -3   23.11    0.62
   5  -4   3   23.58    1.07
   5  -4   3   23.43    0.44
   5  -4   3   23.84    1.44
   5  -4   3   23.71    0.75
  -6   4  -3    1.20    0.34
  -6   4  -3    1.37    0.43
  -6   4  -3    1.26    0.23
  -6   4  -3    1.59    0.43
   6  -4   3    1.05    0.51
   6  -4   3    1.19    0.41
   6  -4   3    1.37    0.68
  -7   4  -3    5.63    0.46
  -7   4  -3    5.94    0.74
  -7   4  -3    5.58    0.46
   7  -4   3    5.63    0.56
   7  -4   3    4.98    0.89
   7  -4   3    6.14    0.61
   7  -4   3    4.23    0.85
   7  -4   3    7.52    0.61
  -8   4  -3   -0.28    0.44
  -8   4  -3   -0.10    0.73
   8  -4   3   -0.04    0.51
   8  -4   3   -0.70    0.64
   8  -4   3    0.00    0.42
   8  -4   3    0.51    0.50
  -9   4  -3   -0.47    0.53
  -9   4  -3    1.28    0.87
   9  -4   3    0.33    0.62
   9  -4   3    0.50    0.60
   9  -4   3   -0.79    0.76
   9   4  -4   -0.17    0.98
   9   4  -4    1.65    0.72
   9   4  -4    0.37    0.79
  -9  -4   4    1.49    0.59
  -9  -4   4   -1.40    0.58
   8   4  -4    0.51    0.60
   8   4  -4   -0.39    0.59
   8   4  -4   -0.09    0.50
  -8  -4   4    0.03    0.40
  -8  -4   4   -0.96    0.53
  -8  -4   4    0.45    0.66
   7   4  -4    1.46    0.41
   7   4  -4    1.15    0.74
   7   4  -4    1.12    0.63
  -7  -4   4    0.40    0.36
  -7  -4   4    0.20    0.39
  -7  -4   4    1.41    0.58
   6   4  -4    0.31    0.58
   6   4  -4   -0.37    0.38
   6   4  -4    0.10    0.33
  -6  -4   4   -0.17    0.47
  -6  -4   4   -0.49    0.46
   5   4  -4    0.64    0.48
   5   4  -4    0.40    0.46
   5   4  -4    0.92    0.38
  -5  -4   4    0.24    0.32
  -5  -4   4    0.72    0.40
   4   4  -4    1.32    0.42
   4   4  -4    2.02    0.28
   4   4  -4    1.60    0.38
  -4  -4   4    1.80    0.29
  -4  -4   4    1.57    0.32
   3   4  -4   12.75    0.60
   3   4  -4   12.78    0.54
   3   4  -4   13.28    0.60
   3   4  -4   13.08    0.45
  -3  -4   4   12.68    0.54
  -3  -4   4   12.03    0.64
  -3  -4   4   13.53    0.57
   2   4  -4   42.97    0.84
   2   4  -4   44.59    1.52
   2   4  -4   40.37    1.00
   2   4  -4   43.39    0.93
   2   4  -4   42.92    1.10
  -2  -4   4   41.54    1.08
  -2  -4   4   44.01    1.12
  -2  -4   4   42.53    0.95
  -2  -4   4   41.79    1.57
   1   4  -4    0.26    0.18
   1   4  -4   -0.07    0.17
   1   4  -4    0.04    0.17
   1   4  -4    0.06    0.22
  -1  -4   4    0.41    0.13
  -1  -4   4    0.37    0.22
  -1  -4   4    0.17    0.27
  -1  -4   4    0.36    0.20
  -1  -4   4    0.14    0.25
   0   4  -4    0.46    0.22
   0   4  -4    0.12    0.13
   0   4  -4    0.30    0.18
   0   4  -4   -0.04    0.09
   0  -4   4    0.25    0.34
   0  -4   4   -0.04    0.24
   0  -4   4    0.13    0.09
  -1   4  -4   10.59    0.39
  -1   4  -4   10.23    0.35
  -1   4  -4   10.49    0.39
   1  -4   4   10.80    0.42
   1  -4   4   10.44    0.83
   1  -4   4   10.35    0.39
  -2   4  -4    2.76    0.28
  -2   4  -4    2.62    0.21
  -2   4  -4    2.38    0.27
  -2   4  -4    2.02    0.23
   2  -4   4    2.61    0.28
   2  -4   4    1.71    0.51
   2  -4   4    2.56    0.12
   2  -4   4    2.07    0.27
  -3   4  -4   31.17    0.66
  -3   4  -4   33.14    0.78
  -3   4  -4   32.59    0.88
   3  -4   4   30.63    1.58
   3  -4   4   31.49    1.08
   3  -4   4   33.59    0.88
  -4   4  -4    0.12    0.30
  -4   4  -4   -0.01    0.20
  -4   4  -4    0.45    0.33
   4  -4   4   -0.15    0.29
   4  -4   4    0.29    0.42
   4  -4   4    0.12    0.60
  -5   4  -4    6.14    0.40
  -5   4  -4    6.36    0.46
  -5   4  -4    6.85    0.60
  -5   4  -4    5.92    0.37
   5  -4   4    5.03    0.66
   5  -4   4    5.01    0.84
   5  -4   4    5.73    0.52
  -6   4  -4    8.08    0.49
  -6   4  -4    8.04    0.55
  -6   4  -4    8.16    0.40
  -6   4  -4    8.18    0.71
   6  -4   4    7.28    0.84
   6  -4   4    8.24    0.63
   6  -4   4    6.10    0.94
  -7   4  -4    3.22    0.70
  -7   4  -4    2.60    0.55
  -7   4  -4    1.91    0.40
   7  -4   4    2.01    0.86
   7  -4   4    1.34    0.61
   7  -4   4    2.57    0.53
  -8   4  -4    0.18    0.44
  -8   4  -4   -0.11    0.55
   8  -4   4    0.17    0.85
   8  -4   4    0.93    0.74
   8  -4   4   -0.83    0.91
   8  -4   4    1.03    0.54
   8  -4   4   -0.25    0.62
  -9   4  -4    2.20    0.68
   9  -4   4    0.36    0.66
   9  -4   4   -0.38    0.79
   9  -4   4    1.73    0.86
   9   4  -5    0.52    0.73
   9   4  -5   -0.54    0.80
   9   4  -5   -0.96    0.66
  -9  -4   5   -1.53    0.66
  -9  -4   5    0.20    0.81
   8   4  -5    0.21    0.74
   8   4  -5   -0.95    0.81
   8   4  -5    0.91    0.65
  -8  -4   5    0.97    0.71
  -8  -4   5   -1.07    0.61
  -8  -4   5    0.25    0.40
   7   4  -5    1.89    0.74
   7   4  -5    2.33    0.70
   7   4  -5    2.97    0.47
  -7  -4   5    2.47    0.63
  -7  -4   5    3.13    0.64
   6   4  -5    0.71    0.44
   6   4  -5    0.34    0.43
   6   4  -5    0.32    0.48
  -6  -4   5    0.42    0.53
  -6  -4   5    0.36    0.55
   5   4  -5   14.44    0.73
   5   4  -5   15.89    0.95
   5   4  -5   13.67    0.60
  -5  -4   5   13.75    0.62
  -5  -4   5   15.80    0.92
   4   4  -5    9.93    0.68
   4   4  -5    9.83    0.74
   4   4  -5    8.61    0.47
  -4  -4   5    8.12    0.60
  -4  -4   5    9.01    0.49
  -4  -4   5    9.08    0.76
   3   4  -5    0.62    0.29
   3   4  -5    0.59    0.17
   3   4  -5    0.22    0.21
   3   4  -5    0.87    0.34
   3   4  -5    0.41    0.24
  -3  -4   5    0.27    0.29
  -3  -4   5    0.23    0.35
  -3  -4   5    0.19    0.26
   2   4  -5    8.54    0.63
   2   4  -5    8.12    0.31
   2   4  -5    7.29    0.45
   2   4  -5    8.61    0.40
  -2  -4   5    7.57    0.50
  -2  -4   5    8.08    0.46
  -2  -4   5    7.21    0.71
  -2  -4   5    8.53    0.61
   1   4  -5   37.33    0.87
   1   4  -5   36.77    0.75
   1   4  -5   37.54    0.96
  -1  -4   5   37.72    0.93
  -1  -4   5   38.01    1.61
  -1  -4   5   37.93    0.97
  -1  -4   5   38.32    0.97
   0   4  -5  104.64    2.09
   0   4  -5  103.91    2.01
   0   4  -5  104.09    1.80
   0  -4   5  105.49    3.62
   0  -4   5  102.47    2.04
  -1   4  -5    2.12    0.21
  -1   4  -5    2.07    0.27
  -1   4  -5    2.31    0.35
   1  -4   5    1.87    0.20
   1  -4   5    2.44    0.28
   1  -4   5    1.69    0.41
  -2   4  -5    7.47    0.36
  -2   4  -5    7.20    0.42
  -2   4  -5    7.24    0.29
   2  -4   5    7.50    0.49
   2  -4   5    7.21    0.42
   2  -4   5    7.31    0.92
  -3   4  -5    5.41    0.49
  -3   4  -5    4.67    0.30
  -3   4  -5    4.76    0.36
   3  -4   5    5.00    0.47
   3  -4   5    3.16    0.57
   3  -4   5    4.17    0.43
   3  -4   5    4.81    0.17
  -4   4  -5   15.95    0.65
  -4   4  -5   14.28    0.63
  -4   4  -5   14.09    0.46
   4  -4   5   13.90    1.30
   4  -4   5   14.50    0.62
   4  -4   5   14.47    0.93
  -5   4  -5    5.08    0.42
  -5   4  -5    6.36    0.49
  -5   4  -5    4.89    0.61
  -5   4  -5    5.64    0.36
   5  -4   5    4.82    0.55
   5  -4   5    3.87    0.71
   5  -4   5    5.51    0.49
  -6   4  -5    7.80    0.60
  -6   4  -5    8.92    0.48
  -6   4  -5    8.43    0.75
   6  -4   5    5.54    1.01
   6  -4   5    6.38    0.70
   6  -4   5    7.99    0.67
  -7   4  -5    3.22    0.46
  -7   4  -5    2.90    0.44
  -7   4  -5    3.26    0.75
   7  -4   5    2.07    0.93
   7  -4   5    3.68    0.57
   7  -4   5    1.45    0.86
  -8   4  -5    1.14    0.63
   8  -4   5   -0.64    0.93
   8  -4   5    0.73    0.72
   8  -4   5    1.56    0.59
   9   4  -6   -1.08    0.90
   9   4  -6   -0.31    0.62
   9   4  -6    0.28    0.76
  -9  -4   6   -0.13    0.83
  -9  -4   6   -1.19    0.51
   8   4  -6    0.52    0.67
   8   4  -6   -0.25    0.79
   8   4  -6    0.31    0.57
  -8  -4   6   -0.22    0.68
  -8  -4   6    0.59    0.55
   7   4  -6    0.32    0.68
   7   4  -6   -0.16    0.69
   7   4  -6    0.80    0.61
  -7  -4   6   -0.36    0.46
  -7  -4   6    0.13    0.64
   6   4  -6    0.72    0.40
   6   4  -6    0.43    0.47
   6   4  -6    0.64    0.57
  -6  -4   6    1.24    0.45
  -6  -4   6   -0.02    0.60
   5   4  -6    3.32    0.52
   5   4  -6    4.37    0.50
   5   4  -6    2.90    0.41
  -5  -4   6    2.05    0.30
  -5  -4   6    3.99    0.46
  -5  -4   6    3.53    0.48
   4   4  -6    4.08    0.43
   4   4  -6    4.54    0.47
   4   4  -6    5.37    0.43
   4   4  -6    4.96    0.41
  -4  -4   6    4.99    0.55
  -4  -4   6    4.41    0.46
   3   4  -6    0.91    0.19
   3   4  -6    0.98    0.34
   3   4  -6    1.25    0.39
  -3  -4   6    0.86    0.32
  -3  -4   6    0.98    0.34
  -3  -4   6    0.47    0.34
   2   4  -6   16.41    0.50
   2   4  -6   16.26    0.74
   2   4  -6   16.29    0.58
  -2  -4   6   16.28    1.06
  -2  -4   6   18.00    0.70
  -2  -4   6   16.52    0.62
  -2  -4   6   15.58    0.68
   1   4  -6    8.88    0.41
   1   4  -6    8.95    0.45
   1   4  -6    9.37    0.59
  -1  -4   6    9.77    0.43
  -1  -4   6    8.46    0.99
  -1  -4   6    8.98    0.47
  -1  -4   6    8.52    0.52
   0   4  -6    2.05    0.30
   0   4  -6    1.82    0.35
   0   4  -6    1.68    0.26
   0  -4   6    1.83    0.30
   0  -4   6    1.06    0.39
   0  -4   6    1.60    0.27
  -1   4  -6   17.23    0.63
  -1   4  -6   15.85    0.66
  -1   4  -6   16.18    0.49
   1  -4   6   16.71    1.40
   1  -4   6   16.54    0.61
   1  -4   6   17.49    0.68
  -2   4  -6    2.37    0.34
  -2   4  -6    2.35    0.27
  -2   4  -6    1.94    0.19
   2  -4   6    1.34    0.49
   2  -4   6    1.57    0.30
   2  -4   6    2.18    0.34
  -3   4  -6    3.07    0.31
  -3   4  -6    3.04    0.39
  -3   4  -6    2.59    0.23
   3  -4   6    2.21    0.41
   3  -4   6    2.16    0.75
   3  -4   6    2.99    0.38
  -4   4  -6    0.96    0.23
  -4   4  -6    1.41    0.31
  -4   4  -6    1.11    0.39
   4  -4   6    1.46    0.52
   4  -4   6    1.34    0.49
   4  -4   6    1.16    0.79
  -5   4  -6    3.41    0.30
  -5   4  -6    4.22    0.50
  -5   4  -6    4.47    0.42
   5  -4   6    4.24    0.50
   5  -4   6    3.12    0.94
   5  -4   6    3.34    0.66
  -6   4  -6    3.32    0.57
  -6   4  -6    2.88    0.54
  -6   4  -6    2.03    0.34
   6  -4   6    1.83    0.76
   6  -4   6    2.27    0.68
   6  -4   6    1.33    0.93
  -7   4  -6    0.58    0.43
  -7   4  -6    1.14    0.58
   7  -4   6    0.84    0.73
   7  -4   6    0.54    0.99
   7  -4   6   -0.14    0.84
  -8   4  -6    0.10    0.63
   8  -4   6   -1.47    1.00
   8  -4   6   -0.73    0.78
   8  -4   6   -1.67    0.92
   8   4  -7    0.04    0.52
   8   4  -7    0.70    0.59
   8   4  -7   -0.34    0.83
  -8  -4   7   -0.94    0.76
  -8  -4   7    0.40    0.58
   7   4  -7    0.32    0.55
   7   4  -7    0.72    0.65
   7   4  -7   -0.20    0.66
  -7  -4   7    0.50    0.52
  -7  -4   7    0.44    0.52
   6   4  -7    7.46    0.81
   6   4  -7    8.88    0.67
   6   4  -7    9.65    0.82
  -6  -4   7    8.31    0.77
  -6  -4   7    8.13    0.81
   5   4  -7    4.30    0.54
   5   4  -7    4.18    0.45
   5   4  -7    3.89    0.38
   5   4  -7    4.51    0.47
  -5  -4   7    3.01    0.43
  -5  -4   7    4.30    0.64
  -5  -4   7    3.19    0.52
   4   4  -7    7.67    0.48
   4   4  -7    6.69    0.66
   4   4  -7    7.72    0.70
  -4  -4   7    7.85    0.71
  -4  -4   7    7.43    0.87
  -4  -4   7    6.68    0.57
   3   4  -7   12.35    0.50
   3   4  -7   12.80    0.71
   3   4  -7   11.83    0.67
  -3  -4   7   11.60    0.61
  -3  -4   7   12.07    1.09
  -3  -4   7   11.93    0.71
   2   4  -7    0.50    0.32
   2   4  -7    0.06    0.42
   2   4  -7    0.54    0.26
  -2  -4   7   -0.03    0.32
  -2  -4   7    0.06    0.32
  -2  -4   7   -0.09    0.42
   1   4  -7   13.86    0.51
   1   4  -7   13.32    0.60
   1   4  -7   13.50    0.57
  -1  -4   7   13.95    1.06
  -1  -4   7   13.58    0.65
  -1  -4   7   13.67    0.60
   0   4  -7    1.32    0.39
   0   4  -7    1.22    0.29
   0   4  -7    1.63    0.32
   0  -4   7    0.98    0.44
   0  -4   7    1.75    0.40
   0  -4   7    1.66    0.35
  -1   4  -7   28.38    0.89
  -1   4  -7   28.59    0.83
  -1   4  -7   28.51    0.76
   1  -4   7   28.18    1.84
   1  -4   7   28.70    0.92
   1  -4   7   28.40    0.92
  -2   4  -7   31.85    0.65
  -2   4  -7   31.54    0.91
  -2   4  -7   32.15    0.78
   2  -4   7   32.19    1.00
   2  -4   7   33.79    1.09
   2  -4   7   32.98    1.85
  -3   4  -7   29.94    1.03
  -3   4  -7   29.44    0.78
  -3   4  -7   29.21    0.62
   3  -4   7   29.65    1.87
   3  -4   7   29.15    0.90
   3  -4   7   30.61    1.16
  -4   4  -7    1.18    0.23
  -4   4  -7    1.70    0.46
  -4   4  -7    0.91    0.33
   4  -4   7    1.28    0.88
   4  -4   7    1.36    0.42
   4  -4   7    1.00    0.51
  -5   4  -7   12.96    0.66
  -5   4  -7   14.00    0.98
  -5   4  -7   11.34    0.48
   5  -4   7   12.85    0.75
   5  -4   7   12.40    0.96
   5  -4   7   13.89    2.12
  -6   4  -7    3.36    0.76
  -6   4  -7    4.09    0.61
   6  -4   7    2.76    0.80
   6  -4   7    3.82    0.75
   6  -4   7    2.67    1.07
  -7   4  -7    0.92    0.47
  -7   4  -7    0.96    0.61
   7  -4   7    0.77    0.76
   7  -4   7    0.89    0.91
   7  -4   7   -0.09    1.06
  -8   4  -7    0.80    0.53
  -8   4  -7   -0.71    0.90
   8  -4   7   -1.03    0.99
   8  -4   7   -0.35    0.82
   8  -4   7   -1.01    1.13
   8   4  -8    0.98    0.78
   8   4  -8    0.81    0.59
   8   4  -8   -0.14    0.65
  -8  -4   8    0.49    0.63
  -8  -4   8    0.23    0.83
   7   4  -8    0.43    0.70
   7   4  -8    0.59    0.67
   7   4  -8   -1.38    0.79
   7   4  -8    0.24    0.39
  -7  -4   8   -0.28    0.55
  -7  -4   8    0.24    0.56
   6   4  -8    0.38    0.56
   6   4  -8    0.97    0.46
   6   4  -8    0.83    0.37
   6   4  -8   -0.13    0.73
  -6  -4   8   -0.03    0.71
  -6  -4   8   -0.07    0.68
   5   4  -8    0.03    0.42
   5   4  -8   -0.05    0.33
   5   4  -8   -0.81    0.66
  -5  -4   8    0.14    0.48
  -5  -4   8   -0.01    0.42
  -5  -4   8    0.23    0.63
   4   4  -8   -0.08    0.60
   4   4  -8    1.03    0.55
   4   4  -8    0.43    0.29
  -4  -4   8    1.13    0.63
  -4  -4   8   -0.33    0.43
  -4  -4   8    0.55    0.44
   3   4  -8    6.54    0.47
   3   4  -8    6.70    0.66
   3   4  -8    7.36    0.64
  -3  -4   8    6.92    1.03
  -3  -4   8    8.06    0.61
  -3  -4   8    7.18    0.70
   2   4  -8   -0.22    0.48
   2   4  -8    0.06    0.34
   2   4  -8    0.09    0.27
  -2  -4   8   -0.23    0.37
  -2  -4   8   -0.26    0.35
  -2  -4   8    0.44    0.52
   1   4  -8    3.68    0.34
   1   4  -8    3.58    0.42
   1   4  -8    3.63    0.41
  -1  -4   8    2.91    0.67
  -1  -4   8    4.04    0.45
  -1  -4   8    3.94    0.44
   0   4  -8    7.38    0.50
   0   4  -8    6.72    0.54
   0   4  -8    7.54    0.69
   0  -4   8    6.96    0.62
   0  -4   8    6.90    0.57
   0  -4   8    5.34    0.83
  -1   4  -8   -0.05    0.24
  -1   4  -8    0.17    0.42
  -1   4  -8    0.04    0.35
   1  -4   8   -0.01    0.28
   1  -4   8   -0.25    0.51
   1  -4   8   -0.32    0.49
  -2   4  -8   -0.44    0.51
  -2   4  -8    0.14    0.19
  -2   4  -8    0.30    0.27
   2  -4   8    0.09    0.34
   2  -4   8   -0.19    0.37
   2  -4   8    0.30    0.79
  -3   4  -8    0.68    0.43
  -3   4  -8    0.64    0.20
  -3   4  -8    1.14    0.44
   3  -4   8    0.54    0.41
   3  -4   8    0.67    0.65
   3  -4   8    0.26    0.44
  -4   4  -8    0.32    0.48
  -4   4  -8    0.34    0.47
   4  -4   8    0.43    0.70
   4  -4   8   -0.42    0.42
   4  -4   8   -0.01    0.38
  -5   4  -8   -0.15    0.69
  -5   4  -8    0.83    0.40
   5  -4   8   -0.23    1.01
   5  -4   8    0.51    0.47
   5  -4   8    0.65    0.50
  -6   4  -8   -0.53    0.76
  -6   4  -8   -0.51    0.59
   6  -4   8   -0.76    0.74
   6  -4   8   -0.44    1.08
   6  -4   8   -0.55    0.72
  -7   4  -8   -0.14    0.48
  -7   4  -8   -0.40    0.84
   7  -4   8   -0.56    0.89
   7  -4   8   -0.25    0.81
   7  -4   8   -1.89    1.13
   7   4  -9   -0.64    0.61
   7   4  -9    1.24    0.44
   7   4  -9    1.62    0.78
  -7  -4   9    1.38    0.63
  -7  -4   9    1.14    0.64
   6   4  -9   -0.55    0.77
   6   4  -9    0.45    0.51
   6   4  -9    0.79    0.44
  -6  -4   9    0.07    0.78
  -6  -4   9    0.70    0.77
   5   4  -9    2.43    0.42
   5   4  -9    1.77    0.56
   5   4  -9    2.51    0.52
  -5  -4   9    2.89    0.75
  -5  -4   9    1.51    0.76
   4   4  -9   13.99    0.89
   4   4  -9   13.76    0.77
   4   4  -9   13.01    0.60
  -4  -4   9   13.85    0.94
  -4  -4   9   13.98    1.23
  -4  -4   9   14.90    0.82
   3   4  -9   50.79    1.33
   3   4  -9   49.83    1.42
   3   4  -9   51.00    1.09
  -3  -4   9   50.05    2.31
  -3  -4   9   53.64    1.65
  -3  -4   9   50.78    1.37
   2   4  -9   23.47    1.01
   2   4  -9   22.41    1.06
   2   4  -9   22.15    0.70
  -2  -4   9   23.45    1.16
  -2  -4   9   22.51    0.87
  -2  -4   9   21.34    1.65
   1   4  -9    6.21    0.52
   1   4  -9    5.15    0.50
   1   4  -9    6.26    0.59
  -1  -4   9    4.01    0.81
  -1  -4   9    6.10    0.56
  -1  -4   9    7.16    0.68
   0   4  -9    8.39    0.57
   0   4  -9    8.23    0.62
   0   4  -9    8.77    0.80
   0  -4   9    6.24    0.96
   0  -4   9    8.87    0.66
   0  -4   9    7.86    0.63
  -1   4  -9   11.15    0.82
  -1   4  -9    9.85    0.64
  -1   4  -9   10.23    0.67
   1  -4   9   10.82    0.71
   1  -4   9   10.89    1.45
   1  -4   9   10.47    0.85
  -2   4  -9   14.01    0.60
  -2   4  -9   14.23    0.93
  -2   4  -9   14.19    0.42
   2  -4   9   14.40    1.65
   2  -4   9   15.62    0.76
   2  -4   9   14.01    0.87
  -3   4  -9    1.94    0.37
  -3   4  -9    2.17    0.67
   3  -4   9    1.13    0.73
   3  -4   9    2.61    0.52
   3  -4   9    2.68    0.51
  -4   4  -9    0.26    0.38
  -4   4  -9    0.04    0.49
   4  -4   9   -0.18    0.54
   4  -4   9   -0.79    1.00
   4  -4   9   -0.86    0.65
  -5   4  -9   -0.39    0.57
  -5   4  -9    0.27    0.77
   5  -4   9    0.27    0.49
   5  -4   9   -0.14    0.52
   5  -4   9   -0.55    0.78
  -6   4  -9   -0.41    0.46
  -6   4  -9   -0.38    0.59
   6  -4   9   -0.52    0.78
   6  -4   9   -0.12    0.78
   6  -4   9   -0.68    0.85
   7   4 -10   -0.48    0.66
   7   4 -10    0.46    0.83
  -7  -4  10    0.57    0.65
  -7  -4  10   -1.55    0.88
   6   4 -10   -0.78    0.60
   6   4 -10    0.16    0.55
  -6  -4  10    1.07    0.84
  -6  -4  10   -0.17    0.62
   5   4 -10    0.27    0.71
   5   4 -10    0.96    0.41
   5   4 -10    0.24    0.57
  -5  -4  10    0.90    0.77
  -5  -4  10    0.27    0.57
   4   4 -10    0.43    0.52
   4   4 -10    0.81    0.51
   4   4 -10    0.16    0.34
  -4  -4  10   -0.44    0.51
  -4  -4  10   -0.38    0.63
  -4  -4  10    0.90    0.53
   3   4 -10    3.25    0.54
   3   4 -10    2.94    0.38
   3   4 -10    3.32    0.71
  -3  -4  10    2.55    0.56
  -3  -4  10    3.84    0.75
  -3  -4  10    1.77    0.68
   2   4 -10    1.61    0.49
   2   4 -10    0.33    0.62
   2   4 -10    0.61    0.34
  -2  -4  10    0.37    0.68
  -2  -4  10    1.09    0.67
  -2  -4  10    0.64    0.48
   1   4 -10   -0.32    0.57
   1   4 -10   -0.26    0.35
   1   4 -10    0.35    0.44
  -1  -4  10   -0.20    0.58
  -1  -4  10   -0.32    0.46
  -1  -4  10   -0.10    0.77
   0   4 -10    0.11    0.44
   0   4 -10    0.62    0.42
   0   4 -10   -0.21    0.37
   0  -4  10    0.46    0.47
   0  -4  10    0.82    0.56
   0  -4  10    0.86    0.86
  -1   4 -10   -0.38    0.29
  -1   4 -10    0.26    0.64
   1  -4  10   -0.10    0.66
   1  -4  10   -0.20    0.46
   1  -4  10    0.18    0.38
  -2   4 -10   -0.02    0.44
  -2   4 -10   -0.51    0.65
   2  -4  10   -0.23    0.47
   2  -4  10    0.47    0.44
   2  -4  10   -0.65    0.69
  -3   4 -10    1.29    0.54
  -3   4 -10    0.51    0.37
   3  -4  10   -1.11    1.01
   3  -4  10    1.09    0.53
   3  -4  10    0.34    0.70
  -4   4 -10    1.41    0.79
  -4   4 -10    0.98    0.57
   4  -4  10    0.65    0.54
   4  -4  10    0.98    0.63
   4  -4  10    0.17    0.83
  -5   4 -10   -0.10    0.44
  -5   4 -10    0.22    0.60
   5  -4  10    0.00    0.78
   5  -4  10   -0.45    0.87
   5  -4  10    0.22    0.71
  -6   4 -10    0.06    0.65
  -6   4 -10   -0.27    0.68
   6  -4  10   -1.05    0.78
   6  -4  10   -0.89    0.59
   6   4 -11    2.70    0.87
   6   4 -11    1.17    0.69
  -6  -4  11    3.17    0.94
  -6  -4  11    0.65    0.94
   5   4 -11    1.97    0.81
   5   4 -11    1.77    0.86
  -5  -4  11    2.12    0.65
  -5  -4  11    1.56    0.88
   4   4 -11    1.80    0.60
   4   4 -11    4.11    0.82
  -4  -4  11    4.21    0.86
  -4  -4  11    3.12    0.66
   3   4 -11    3.81    0.60
   3   4 -11    3.08    0.40
   3   4 -11    2.43    0.58
  -3  -4  11    2.73    0.81
  -3  -4  11    3.97    0.63
  -3  -4  11    1.78    0.78
   2   4 -11   -0.43    0.66
   2   4 -11   -0.12    0.49
   2   4 -11   -0.32    0.35
  -2  -4  11   -0.37    0.52
  -2  -4  11   -0.29    0.78
  -2  -4  11   -0.87    0.69
   1   4 -11    1.05    0.50
   1   4 -11    1.71    0.53
   1   4 -11    0.95    0.44
  -1  -4  11    0.92    0.68
  -1  -4  11    0.79    0.66
  -1  -4  11    1.24    0.55
   0   4 -11    5.38    0.49
   0   4 -11    5.86    0.79
   0   4 -11    5.20    0.57
   0  -4  11    4.91    0.69
   0  -4  11    7.78    0.76
   0  -4  11    3.90    0.86
   0  -4  11    5.93    0.82
  -1   4 -11    4.21    0.51
  -1   4 -11    4.71    0.62
   1  -4  11    5.25    0.80
   1  -4  11    4.22    0.52
   1  -4  11    2.46    0.86
  -2   4 -11   -0.32    0.74
  -2   4 -11   -0.10    0.49
   2  -4  11    0.42    0.53
   2  -4  11   -0.12    0.47
   2  -4  11   -0.53    1.07
  -3   4 -11   -0.39    0.39
  -3   4 -11   -0.15    0.57
   3  -4  11   -1.34    1.11
   3  -4  11    0.13    0.53
   3  -4  11   -1.13    0.74
  -4   4 -11    1.26    0.85
  -4   4 -11    0.82    0.62
   4  -4  11    0.99    0.66
   4  -4  11   -0.08    0.91
   4  -4  11    1.08    0.59
[truncated: 727,256 more chars]
