# Supplementary material for: Crystal structure of 2-benzyl­amino-4-(4-bromo­phen­yl)-6,7-di­hydro-5H-cyclo­penta­[b]pyridine-3-carbo­nitrile
Source: Acta Crystallogr E Crystallogr Commun. 2015 Feb 21;71(Pt 3):296–8. doi: 10.1107/S2056989015002820 (PMC4350685; doi:10.1107/S2056989015002820)
Supplement: Supplementary file 2 [file e-71-00296-Isup2.hkl]

#
# h,k,l, Fc-squared, Fo-squared, sigma(Fo-squared), status flag
#
data_I
_shelx_title ' NAGACPA in P2(1)/c'
_shelx_refln_list_code          4
_shelx_F_calc_maximum      235.09
_exptl_crystal_F_000       824.00
_reflns_d_resolution_high  0.8586

loop_
 _space_group_symop_operation_xyz
 'x, y, z'
 '-x, y+1/2, -z+1/2'
 '-x, -y, -z'
 'x, -y-1/2, z-1/2'

_cell_length_a     8.6471
_cell_length_b    18.0807
_cell_length_c    12.0395
_cell_angle_alpha  90.000
_cell_angle_beta   94.719
_cell_angle_gamma  90.000

_shelx_F_squared_multiplier     1.000

loop_
 _refln_index_h
 _refln_index_k
 _refln_index_l
 _refln_F_squared_calc
 _refln_F_squared_meas
 _refln_F_squared_sigma
 _refln_observed_status
   2   0   0       5998.26       6130.18        28.61 o
   3   0   0         15.06         17.32         1.99 o
   4   0   0       1723.92       1645.34        12.45 o
   5   0   0       3458.28       3458.40        30.17 o
   6   0   0        357.63        387.49        10.27 o
   7   0   0        643.61        609.42        13.14 o
   8   0   0        896.74        874.41        16.24 o
   9   0   0         86.76         95.47        13.29 o
  10   0   0         22.70         30.69        16.71 o
   1   1   0        293.50        307.51         3.87 o
   2   1   0      22945.94      21794.44        74.88 o
   3   1   0       9565.55       9900.49        36.06 o
   4   1   0        386.66        381.44         4.26 o
   5   1   0          0.44          2.66         2.65 o
   6   1   0        111.36        115.38         4.19 o
   7   1   0          8.72         13.27         5.02 o
   8   1   0         19.50         15.78         6.93 o
   9   1   0         13.06          6.88         9.44 o
  10   1   0         36.88         16.91        12.43 o
   1   2   0       2124.02       2378.00        10.84 o
   2   2   0       8386.43       8658.68        27.87 o
   3   2   0          3.78          4.77         1.59 o
   4   2   0       2160.66       2193.80        13.03 o
   5   2   0        277.38        282.34         4.77 o
   6   2   0        233.25        237.34         5.25 o
   7   2   0        157.71        130.62         5.27 o
   8   2   0        115.60        108.52         7.04 o
   9   2   0          0.08         -9.30         9.30 o
   1   3   0        165.96        142.31         2.65 o
   2   3   0       8023.50       7737.56        26.01 o
   3   3   0       3446.94       3309.18        14.66 o
   4   3   0         32.63         56.82         2.53 o
   5   3   0         63.40         54.87         3.13 o
   6   3   0        363.53        336.12         6.07 o
   7   3   0         23.73         14.89         5.18 o
   8   3   0         33.74         18.97         6.98 o
   9   3   0        134.29        145.66        10.36 o
   0   4   0       3858.84       3814.73        19.57 o
   1   4   0        309.93        249.58         2.64 o
   2   4   0        674.22        774.59         4.37 o
   3   4   0        613.21        735.71         4.85 o
   4   4   0        188.46        162.27         4.21 o
   5   4   0        253.27        239.45         4.77 o
   6   4   0        325.68        335.91         6.79 o
   7   4   0         78.81         84.26         5.53 o
   8   4   0         42.20         35.89         7.62 o
   9   4   0         17.74         11.92        10.87 o
   1   5   0       4114.76       4294.64        15.41 o
   2   5   0        485.10        376.38         3.40 o
   3   5   0         54.52         73.35         2.32 o
   4   5   0         68.34         84.83         2.82 o
   5   5   0        285.78        308.63         5.10 o
   6   5   0        486.09        511.57         7.26 o
   7   5   0         42.56         56.92         6.17 o
   8   5   0          5.23         -2.94         7.85 o
   9   5   0          1.11         -0.56        11.80 o
   0   6   0      17433.82      16877.89        96.30 o
   1   6   0       2166.64       1999.09         8.66 o
   2   6   0        118.55        119.03         2.61 o
   3   6   0        183.40        173.68         3.49 o
   4   6   0       1707.60       1545.15        10.51 o
   5   6   0        297.43        283.81         5.62 o
   6   6   0         67.99         82.42         4.59 o
   7   6   0        416.62        387.78         8.90 o
   8   6   0          7.05         -7.06         9.63 o
   9   6   0         47.36         40.57        11.08 o
   1   7   0        164.88        174.35         2.39 o
   2   7   0        445.75        404.58         3.87 o
   3   7   0       1357.22       1323.77         8.25 o
   4   7   0         32.10         39.80         3.79 o
   5   7   0        477.99        464.93         7.13 o
   6   7   0         51.43         43.20         5.26 o
   7   7   0          0.70         -6.93         6.93 o
   8   7   0          2.02         -3.05         9.31 o
   9   7   0         21.54          2.76        11.61 o
   0   8   0       8841.12       8575.99        51.69 o
   1   8   0       2052.98       2106.20         9.70 o
   2   8   0        947.85        907.22         7.50 o
   3   8   0         10.26          8.61         2.63 o
   4   8   0        542.41        545.57         6.97 o
   5   8   0        422.94        433.32         8.30 o
   6   8   0         11.74         12.63         6.27 o
   7   8   0          0.35         -3.15         6.76 o
   8   8   0         18.64         17.09         8.98 o
   9   8   0          0.43        -11.73        11.91 o
   1   9   0       4803.80       4794.33        20.30 o
   2   9   0       4274.86       4106.62        19.07 o
   3   9   0       5471.31       5493.39        26.79 o
   4   9   0        823.02        889.87         8.27 o
   5   9   0         36.50         26.88         4.83 o
   6   9   0         90.37         93.34         7.05 o
   7   9   0          9.16         19.53         7.56 o
   8   9   0          6.69         -3.57         8.39 o
   9   9   0          0.77        -13.09        13.09 o
   0  10   0       1386.51       1431.65        12.63 o
   1  10   0        715.32        821.40         5.79 o
   2  10   0        624.39        615.84         5.25 o
   3  10   0        431.19        411.34         5.75 o
   4  10   0        299.95        289.24         5.86 o
   5  10   0        377.06        326.28         7.95 o
   6  10   0        587.35        572.72        11.11 o
   7  10   0          4.66          8.24         7.96 o
   8  10   0         33.33         33.25         9.02 o
   1  11   0        465.69        435.07         4.45 o
   2  11   0        880.13        818.53         6.30 o
   3  11   0        949.44        897.48         7.81 o
   4  11   0         33.15         25.15         4.78 o
   5  11   0        190.89        181.36         6.59 o
   6  11   0        231.92        248.76         8.27 o
   7  11   0          7.89         -8.00         8.00 o
   8  11   0         20.51          2.53         9.10 o
   0  12   0       7181.78       7172.05        41.67 o
   1  12   0       3095.58       2985.56        14.02 o
   2  12   0         58.76         49.47         3.35 o
   3  12   0        310.37        309.86         5.07 o
   4  12   0       1467.22       1469.26        12.23 o
   5  12   0       1166.22       1205.95        12.72 o
   6  12   0        428.56        443.63        10.20 o
   7  12   0          1.78          0.90         8.91 o
   8  12   0          3.06         -8.82         8.82 o
   1  13   0        843.73        838.06         6.31 o
   2  13   0        536.83        566.73         6.31 o
   3  13   0        729.46        696.76         7.98 o
   4  13   0        318.40        298.75         7.45 o
   5  13   0        404.49        426.08        10.30 o
   6  13   0          4.65         14.21         7.30 o
   7  13   0         24.82         10.88         8.48 o
   0  14   0        628.36        593.35        10.12 o
   1  14   0         65.70         72.46         4.01 o
   2  14   0        310.32        309.86         6.22 o
   3  14   0        257.97        262.56         6.62 o
   4  14   0        129.40        146.58         7.10 o
   5  14   0        468.48        557.98        11.49 o
   6  14   0        123.19        154.14         9.40 o
   7  14   0          7.77          2.62         8.94 o
   1  15   0        249.37        229.50         5.55 o
   2  15   0        229.94        256.63         6.20 o
   3  15   0        178.14        169.43         6.03 o
   4  15   0          3.75          9.29         5.64 o
   5  15   0          1.07          5.22         8.30 o
   6  15   0         43.45         43.34         9.10 o
   7  15   0         36.83         49.18        12.61 o
   0  16   0        170.92        227.29         7.79 o
   1  16   0         31.32         27.58         4.82 o
   2  16   0         31.81         38.47         4.91 o
   3  16   0         36.29         31.88         7.46 o
   4  16   0         66.94         61.98         7.13 o
   5  16   0         12.66         10.16         9.09 o
   6  16   0         16.93         20.20        11.01 o
   1  17   0        280.76        290.72         6.62 o
   2  17   0         43.98         43.82         6.89 o
   3  17   0        187.61        204.82         8.24 o
   4  17   0        108.80        101.44         9.05 o
   5  17   0          1.28         -7.86         9.40 o
   0  18   0       1343.69       1432.12        19.58 o
   1  18   0        604.91        596.99        11.66 o
   2  18   0          9.55         10.39         8.03 o
   3  18   0        122.01        119.27         8.84 o
   4  18   0        356.76        374.59        11.17 o
   5  18   0        172.94        211.10        11.81 o
   1  19   0         51.62         51.45         8.56 o
   2  19   0        407.84        407.77        10.80 o
   3  19   0        181.76        178.83         9.99 o
   4  19   0          7.37          9.18         8.66 o
   0  20   0         85.15         64.75        17.34 o
   1  20   0         72.40        116.59         9.15 o
   2  20   0          3.21          7.16         9.01 o
   3  20   0         82.67         86.51         9.50 o
 -10   1   1         44.83         44.10        15.11 o
  -9   1   1        127.21        121.62         8.77 o
  -8   1   1        234.89        212.71         7.42 o
  -7   1   1          2.99         11.14         4.86 o
  -6   1   1        128.00        126.13         3.82 o
  -5   1   1       1501.91       1526.61         9.64 o
  -4   1   1       1271.23       1289.70         7.94 o
  -3   1   1        126.80        132.15         3.35 o
  -2   1   1       5203.26       4746.11        15.93 o
  -1   1   1       2390.85       2400.50         9.43 o
   0   1   1         57.47         39.40         7.95 o
   1   1   1        242.29        218.80         1.65 o
   2   1   1        154.21        118.47         2.44 o
   3   1   1       3478.33       3577.88        15.26 o
   4   1   1       2064.41       1927.09        11.01 o
   5   1   1         90.95         78.92         3.05 o
   6   1   1          4.20          8.12         3.62 o
   7   1   1       1117.94       1189.57        10.62 o
   8   1   1        129.23        131.64         7.61 o
   9   1   1          0.17         -8.27         8.27 o
 -10   2   1         64.96         52.29        12.11 o
  -9   2   1         18.61          8.52         8.82 o
  -8   2   1        148.89        160.17         9.25 o
  -7   2   1        475.31        482.27         7.99 o
  -6   2   1         83.76         85.91         4.45 o
  -5   2   1        142.64        163.07         4.88 o
  -4   2   1       3257.56       3153.76        15.81 o
  -3   2   1       2134.11       2062.00         8.94 o
  -2   2   1      10448.62      10543.22        34.42 o
  -1   2   1       1220.48       1202.65         4.81 o
   0   2   1         14.13         15.29         1.01 o
   1   2   1      16792.68      16284.08        66.29 o
   2   2   1      14277.40      13863.94        52.17 o
   3   2   1        398.23        528.45         4.50 o
   4   2   1         28.02         32.70         2.38 o
   5   2   1        285.91        264.62         4.68 o
   6   2   1       1084.53       1136.62         9.23 o
   7   2   1        550.67        608.26         9.14 o
   8   2   1        151.27        186.15         7.92 o
   9   2   1         15.47         -3.29         8.46 o
  -9   3   1          3.29         -8.31         8.31 o
  -8   3   1         58.11         63.74         8.88 o
  -7   3   1         38.52         36.44         5.26 o
  -6   3   1        197.12        207.82         5.21 o
  -5   3   1          8.01          9.61         2.57 o
  -4   3   1         73.94         60.59         2.41 o
  -3   3   1         96.60         88.63         2.04 o
  -2   3   1          6.36         11.68         1.29 o
  -1   3   1        957.78        985.16         4.38 o
   0   3   1       3242.71       3452.19        12.84 o
   1   3   1       4750.13       4676.44        17.75 o
   2   3   1       4532.92       4482.22        17.86 o
   3   3   1       1139.87       1258.36         7.24 o
   4   3   1        417.27        511.00         5.34 o
   5   3   1         47.15         39.47         3.25 o
   6   3   1         68.12         68.24         4.19 o
   7   3   1        113.49        110.39         5.54 o
   8   3   1        154.74        164.68         7.52 o
   9   3   1          0.14         -9.17         9.17 o
  -9   4   1          5.27        -10.14        10.14 o
  -8   4   1        140.57        151.86         9.34 o
  -7   4   1        240.63        250.05         7.10 o
  -6   4   1        102.25         91.84         5.29 o
  -5   4   1        232.76        271.69         4.51 o
  -4   4   1       4920.32       5086.78        23.77 o
  -3   4   1       4837.43       4836.47        20.33 o
  -2   4   1       6847.06       6737.95        25.57 o
  -1   4   1       1437.31       1532.97         6.03 o
   0   4   1       7777.11       7658.14        27.04 o
   1   4   1        841.62        787.88         3.98 o
   2   4   1      16849.23      16294.72        67.24 o
   3   4   1         10.37         11.15         2.01 o
   4   4   1        326.60        371.62         5.01 o
   5   4   1        997.94       1025.90         7.47 o
   6   4   1        220.51        204.08         5.17 o
   7   4   1        735.61        820.22         9.72 o
   8   4   1         64.23         81.62         8.84 o
   9   4   1         71.53         38.61        14.98 o
  -9   5   1         30.32          3.90        14.89 o
  -8   5   1          9.82          4.29         8.08 o
  -7   5   1         84.82         91.74         6.93 o
  -6   5   1         42.17         43.13         4.74 o
  -5   5   1        628.46        621.85         6.91 o
  -4   5   1       1981.90       2038.02        11.39 o
  -3   5   1         76.74         91.32         2.71 o
  -2   5   1        723.05        691.90         5.20 o
  -1   5   1      14688.92      14406.56        54.37 o
   0   5   1       1639.99       1488.00         6.18 o
   1   5   1        802.59        862.88         4.56 o
   2   5   1        464.03        563.93         4.10 o
   3   5   1       2457.73       2412.84        13.11 o
   4   5   1       7730.54       7909.31        34.25 o
   5   5   1        542.10        590.07         6.29 o
   6   5   1          1.20          5.53         4.20 o
   7   5   1         10.73         16.22         5.52 o
   8   5   1         58.84         53.28        10.20 o
   9   5   1         10.41        -10.03        10.98 o
  -9   6   1         26.07          2.65        12.30 o
  -8   6   1          5.20         -1.75         9.31 o
  -7   6   1        187.36        181.48         7.37 o
  -6   6   1          0.79         -2.15         5.27 o
  -5   6   1         72.89         77.84         3.59 o
  -4   6   1       1863.41       2053.21        11.59 o
  -3   6   1        125.16        138.25         3.96 o
  -2   6   1        199.60        180.03         2.72 o
  -1   6   1        370.78        362.92         3.00 o
   0   6   1        646.19        638.65         3.83 o
   1   6   1         70.90         83.03         2.75 o
   2   6   1        549.26        632.54         5.46 o
   3   6   1        848.93        831.91         5.59 o
   4   6   1       1552.05       1616.01         8.96 o
   5   6   1         11.01         11.49         3.28 o
   6   6   1        108.61        103.19         4.82 o
   7   6   1         62.86         71.91         6.80 o
   8   6   1         16.27         10.24        10.01 o
   9   6   1          2.00         -4.25        11.18 o
  -9   7   1          4.65         -4.41        15.28 o
  -8   7   1         56.56         45.23        10.18 o
  -7   7   1        127.16        128.12         7.78 o
  -6   7   1        318.09        330.24         8.75 o
  -5   7   1        193.26        167.15         4.48 o
  -4   7   1       1507.00       1625.37        10.08 o
  -3   7   1        730.41        790.15         6.75 o
  -2   7   1       3180.68       3114.53        14.47 o
  -1   7   1       8709.31       8300.15        33.76 o
   0   7   1       2027.98       1753.75         8.50 o
   1   7   1        671.62        626.90         4.96 o
   2   7   1        471.35        508.31         3.66 o
   3   7   1       1808.36       1771.88        11.27 o
   4   7   1       1412.11       1364.18         8.95 o
   5   7   1       1086.48       1125.87         8.30 o
   6   7   1         57.16         45.14         5.38 o
   7   7   1          0.83         -4.55         6.83 o
   8   7   1          5.81         -0.09         9.30 o
   9   7   1          8.95         11.18        13.87 o
  -9   8   1          0.94         -0.77        12.57 o
  -8   8   1        421.73        418.88        14.56 o
  -7   8   1        325.36        312.31        10.82 o
  -6   8   1        103.41        102.47         6.32 o
  -5   8   1          0.98          5.18         2.69 o
  -4   8   1        298.26        282.88         5.84 o
  -3   8   1        721.99        628.81         6.50 o
  -2   8   1       7123.13       7068.67        28.73 o
  -1   8   1       2035.13       2050.86        10.20 o
   0   8   1       4331.30       4707.48        22.13 o
   1   8   1       8797.87       9070.42        39.90 o
   2   8   1       5343.62       5361.08        23.54 o
   3   8   1        990.28       1027.29         7.99 o
   4   8   1         63.17         60.72         3.83 o
   5   8   1        363.41        331.03         5.57 o
   6   8   1        216.30        199.09         7.06 o
   7   8   1          2.63         -9.99         9.99 o
   8   8   1         16.71          4.46         8.91 o
   9   8   1         15.75          1.50        11.43 o
  -9   9   1         48.41         40.26        12.68 o
  -8   9   1         18.40         16.10         9.49 o
  -7   9   1        140.28        145.34         8.78 o
  -6   9   1         14.13         13.26         6.54 o
  -5   9   1        237.36        195.31         7.05 o
  -4   9   1        135.59        140.66         5.24 o
  -3   9   1        401.70        429.51         5.78 o
  -2   9   1        752.17        813.08         5.45 o
  -1   9   1        554.73        576.72         4.69 o
   0   9   1        557.12        704.00         4.88 o
   1   9   1        192.93        213.15         4.73 o
   2   9   1         70.16         79.88         2.40 o
   3   9   1        355.53        381.65         5.02 o
   4   9   1          5.20          2.95         3.16 o
   5   9   1         58.50         60.96         5.78 o
   6   9   1          0.04         -1.21         5.96 o
   7   9   1          0.81         -6.45         7.51 o
   8   9   1          6.61          1.25         9.64 o
  -8  10   1         77.07         72.90         9.16 o
  -7  10   1        266.11        259.87         9.21 o
  -6  10   1         11.23          9.06         6.85 o
  -5  10   1        159.22        177.81         6.88 o
  -4  10   1       1016.61       1026.68         9.28 o
  -3  10   1       2443.53       2320.71        14.11 o
  -2  10   1       1694.71       1626.74         9.17 o
  -1  10   1         16.04         20.53         2.51 o
   0  10   1       1296.82       1277.42         7.35 o
   1  10   1       1803.87       1700.81         8.91 o
   2  10   1       3800.77       3636.76        18.21 o
   3  10   1         69.47         55.22         2.74 o
   4  10   1         14.73          9.42         3.55 o
   5  10   1        368.62        353.98         9.08 o
   6  10   1         99.97         99.07         6.52 o
   7  10   1         84.58         97.37         8.59 o
   8  10   1        102.61        126.78         9.67 o
  -8  11   1          8.05          0.45         9.08 o
  -7  11   1         19.43          3.45         8.92 o
  -6  11   1         26.20         16.73         7.62 o
  -5  11   1        422.32        374.01         8.87 o
  -4  11   1        287.68        271.63         6.48 o
  -3  11   1          7.92          6.01         2.85 o
  -2  11   1         99.42         86.91         3.19 o
  -1  11   1       2462.58       2212.04        10.89 o
   0  11   1       2440.45       2351.98        11.55 o
   1  11   1       1646.31       1717.92         9.89 o
   2  11   1          6.52         10.28         3.16 o
   3  11   1        663.20        660.78         7.29 o
   4  11   1        461.01        486.62         7.57 o
   5  11   1         51.77         40.63         5.69 o
   6  11   1          3.74         14.46         6.94 o
   7  11   1          1.33         -1.06         7.74 o
   8  11   1         73.99         68.55         9.34 o
  -8  12   1          1.72          5.37         9.51 o
  -7  12   1         56.76         57.31         8.53 o
  -6  12   1         25.43         32.52         7.01 o
  -5  12   1         44.35         38.18         6.43 o
  -4  12   1        248.01        262.93         7.25 o
  -3  12   1        206.28        203.50         4.56 o
  -2  12   1          7.60         17.96         2.71 o
  -1  12   1         19.57         26.75         3.09 o
   0  12   1          0.52         17.79         2.74 o
   1  12   1        229.78        214.20         3.58 o
   2  12   1          8.71          4.05         3.46 o
   3  12   1         20.24         20.32         2.87 o
   4  12   1         82.23         76.83         5.04 o
   5  12   1         43.19         34.23         5.78 o
   6  12   1         41.43         29.56         7.41 o
   7  12   1          0.04         -4.43         7.94 o
   8  12   1          0.52         -0.91         9.91 o
  -7  13   1         54.85         85.86         8.79 o
  -6  13   1          2.02          8.62         7.81 o
  -5  13   1        420.50        442.80        10.25 o
  -4  13   1        721.84        801.68        10.97 o
  -3  13   1        985.13        946.83         8.79 o
  -2  13   1        112.11         94.74         3.75 o
  -1  13   1       3748.35       3518.47        16.06 o
   0  13   1       1074.39       1002.42         6.78 o
   1  13   1        200.33        174.55         4.81 o
   2  13   1         73.89         79.66         4.35 o
   3  13   1        739.24        756.05        10.81 o
   4  13   1       1186.62       1205.57        11.58 o
   5  13   1        153.81        203.32         7.24 o
   6  13   1          0.57         -0.19         7.76 o
   7  13   1          6.97          1.79         8.64 o
  -7  14   1        270.65        247.22        11.10 o
  -6  14   1        269.63        258.36         9.82 o
  -5  14   1        133.14        123.62         8.27 o
  -4  14   1         21.33         18.35         6.33 o
  -3  14   1        530.26        508.50         8.96 o
  -2  14   1        707.35        729.08         8.46 o
  -1  14   1          1.39         26.10         4.24 o
   0  14   1        384.64        392.94         6.03 o
   1  14   1       3690.03       3549.29        19.05 o
   2  14   1       5093.18       5133.10        26.59 o
   3  14   1        519.26        538.05        10.38 o
   4  14   1          6.67         18.22         4.44 o
   5  14   1        358.75        348.88         9.05 o
   6  14   1        304.44        280.21         9.48 o
   7  14   1         19.58         25.18         9.48 o
  -7  15   1          0.14         -2.54         9.88 o
  -6  15   1         24.46         20.69         8.42 o
  -5  15   1        390.52        344.41        10.20 o
  -4  15   1          3.49          8.71         6.47 o
  -3  15   1         94.49         95.46         6.27 o
  -2  15   1          2.42          2.51         4.80 o
  -1  15   1         26.70         17.19         4.62 o
   0  15   1         12.18         20.39         4.43 o
   1  15   1        154.89        166.81         5.44 o
   2  15   1        999.51       1026.97        11.50 o
   3  15   1        512.06        494.38        10.40 o
   4  15   1        163.25        139.60         7.93 o
   5  15   1         82.67         73.18         9.46 o
   6  15   1         54.35         53.95        10.43 o
  -6  16   1         10.19          7.13        10.55 o
  -5  16   1         26.08         20.64         8.22 o
  -4  16   1        363.54        377.89         9.82 o
  -3  16   1        551.11        558.57        10.33 o
  -2  16   1        580.43        577.00         9.42 o
  -1  16   1        118.15         99.05         5.47 o
   0  16   1         32.33         35.00         4.81 o
   1  16   1       1189.15       1125.02        14.36 o
   2  16   1       1963.51       1933.28        17.32 o
   3  16   1        143.57        138.91         7.81 o
   4  16   1         26.32         17.07         7.56 o
   5  16   1         55.70         63.69         9.69 o
   6  16   1         11.27         23.47        10.62 o
  -5  17   1        106.49        100.54         9.78 o
  -4  17   1         18.55         11.48         8.89 o
  -3  17   1         38.28         37.02         6.70 o
  -2  17   1        247.28        250.00         7.64 o
  -1  17   1       1669.75       1580.58        12.38 o
   0  17   1        733.94        817.36         9.42 o
   1  17   1         50.65         55.76         6.69 o
   2  17   1          6.78          1.63         8.23 o
   3  17   1        176.78        191.67         8.57 o
   4  17   1        119.18        123.88         9.12 o
   5  17   1         25.45         27.98        10.85 o
  -5  18   1          5.93          2.26        10.10 o
  -4  18   1          4.17          3.66         8.92 o
  -3  18   1          1.74          9.13         8.22 o
  -2  18   1          0.38          7.82         8.28 o
  -1  18   1         25.91         36.09         6.39 o
   0  18   1         56.77         71.21         6.32 o
   1  18   1         49.25         47.40         7.40 o
   2  18   1        250.69        198.39         8.91 o
   3  18   1        106.83        117.61         8.58 o
   4  18   1          8.57          1.28         8.75 o
   5  18   1          1.99          0.43        10.01 o
  -4  19   1        113.07        121.74        10.43 o
  -3  19   1         44.25         35.38         9.37 o
  -2  19   1        279.11        258.64        10.43 o
  -1  19   1        956.35       1005.32        13.74 o
   0  19   1        414.42        413.66         9.64 o
   1  19   1        233.15        237.56        10.36 o
   2  19   1         41.55         42.62         8.90 o
   3  19   1        155.59        144.87         9.84 o
   4  19   1        197.90        232.42        10.36 o
  -3  20   1        272.76        301.82        11.40 o
  -2  20   1        238.32        245.08        10.49 o
  -1  20   1         43.14         43.66         9.47 o
   0  20   1        152.12        148.31         9.93 o
   1  20   1        249.31        282.22         9.96 o
   2  20   1        399.23        438.60        11.86 o
   3  20   1         30.84         51.81        26.72 o
 -10   0   2         94.93        110.94        19.28 o
  -9   0   2        463.06        501.25        31.50 o
  -8   0   2       1891.80       2035.78        25.48 o
  -7   0   2        669.00        725.40        11.96 o
  -6   0   2       1584.66       1581.24        15.46 o
  -5   0   2       5229.10       5294.93        45.78 o
  -4   0   2       1385.56       1386.73        13.24 o
  -3   0   2       1612.13       1441.44        10.63 o
  -2   0   2      20076.28      18882.79       113.24 o
  -1   0   2      12606.03      12156.36        63.23 o
   0   0   2       3770.30       3591.32        17.85 o
   1   0   2       1065.76       1110.43         6.86 o
   2   0   2         27.18         33.88         2.65 o
   3   0   2      17971.64      18191.61       102.70 o
   4   0   2       2873.09       3101.60        24.70 o
   5   0   2        203.40        228.14        10.45 o
   6   0   2        138.66        103.98         5.68 o
   7   0   2       1538.20       1599.83        19.63 o
   8   0   2        197.24        194.13        11.47 o
   9   0   2         84.00        111.89        17.42 o
 -10   1   2          0.18         -9.62        12.05 o
  -9   1   2          8.43         17.53         8.64 o
  -8   1   2        123.82        159.54        10.25 o
  -7   1   2         69.77         54.48         4.69 o
  -6   1   2        103.49        105.11         4.86 o
  -5   1   2       1536.64       1531.52        10.94 o
  -4   1   2       6497.53       6405.51        31.54 o
  -3   1   2      14597.97      14691.69        60.59 o
  -2   1   2      13900.93      13853.55        47.54 o
  -1   1   2       4387.46       4258.71        15.00 o
   0   1   2        754.69        724.59         3.21 o
   1   1   2      21046.37      20541.33        97.21 o
   2   1   2        849.69        940.01         5.70 o
   3   1   2        210.31        225.91         3.51 o
   4   1   2        538.95        513.30         5.46 o
   5   1   2        408.50        426.10         6.61 o
   6   1   2        755.54        814.10         8.31 o
   7   1   2          0.17          6.36         5.42 o
   8   1   2          1.94         -6.65         6.65 o
   9   1   2         18.67         12.00        10.05 o
  -9   2   2         78.61         75.01         9.63 o
  -8   2   2        631.21        687.62        17.45 o
  -7   2   2         23.94         23.92         5.33 o
  -6   2   2         19.36         21.90         4.22 o
  -5   2   2        175.21        191.72         5.49 o
  -4   2   2         22.52         16.93         2.85 o
  -3   2   2        390.16        397.01         4.18 o
  -2   2   2         74.81         95.33         2.02 o
  -1   2   2       3562.31       3898.83        14.30 o
   0   2   2       1269.37       1276.78         5.70 o
   1   2   2       1484.26       1613.21         6.71 o
   2   2   2         13.71         11.12         1.28 o
   3   2   2       3428.62       3710.35        18.89 o
   4   2   2        701.50        746.86         7.04 o
   5   2   2         37.08         39.18         3.79 o
   6   2   2          0.41          4.33         4.30 o
   7   2   2        111.09        103.10         5.56 o
   8   2   2          0.16         -6.43         6.43 o
   9   2   2          8.97          6.17        10.81 o
  -9   3   2          4.17         -0.89         8.69 o
  -8   3   2         90.76         91.14         7.14 o
  -7   3   2        188.51        180.54         7.26 o
  -6   3   2          5.87         -0.02         3.70 o
  -5   3   2          7.03          0.34         3.75 o
  -4   3   2        346.49        278.50         5.64 o
  -3   3   2       3011.80       2971.44        14.33 o
  -2   3   2        126.22        148.96         2.12 o
  -1   3   2        540.96        709.07         5.03 o
   0   3   2       4577.94       4584.52        17.98 o
   1   3   2      19373.78      18790.40        73.21 o
   2   3   2       4188.75       4012.39        17.78 o
   3   3   2        265.20        324.63         4.10 o
   4   3   2        862.59       1019.95         7.81 o
   5   3   2        407.58        404.90         6.78 o
   6   3   2        209.50        223.76         6.15 o
   7   3   2          1.13         -5.30         5.30 o
   8   3   2         97.06         64.30         7.98 o
   9   3   2          1.32         -8.96        10.84 o
  -9   4   2         15.56         11.81        10.86 o
  -8   4   2         22.53         10.08         7.82 o
  -7   4   2          3.08         -2.90         5.50 o
  -6   4   2        533.68        526.34        10.90 o
  -5   4   2        444.07        440.34         6.27 o
  -4   4   2        171.08        184.98         3.78 o
  -3   4   2        120.30        112.03         2.74 o
  -2   4   2       4277.74       4242.72        18.91 o
  -1   4   2       2700.46       2761.34        10.55 o
   0   4   2       6849.30       6890.86        25.03 o
   1   4   2        726.80        804.21         4.65 o
   2   4   2       1060.45       1064.31         6.30 o
   3   4   2       1593.64       1555.72        10.48 o
   4   4   2          8.83          3.34         2.60 o
   5   4   2         67.67         59.39         3.83 o
   6   4   2          8.98         13.21         4.30 o
   7   4   2         56.39         46.46         5.10 o
   8   4   2          5.65          2.71         9.21 o
   9   4   2          0.45         -5.87        14.83 o
  -9   5   2         13.86          9.10        10.38 o
  -8   5   2          2.27         -5.17         7.37 o
  -7   5   2          1.12         -4.47         6.12 o
  -6   5   2         89.36         86.80         6.29 o
  -5   5   2         25.37         19.39         3.68 o
  -4   5   2         77.81         57.14         2.89 o
  -3   5   2       2361.04       2237.74        10.85 o
  -2   5   2         43.69         37.88         1.86 o
  -1   5   2        348.61        295.58         2.58 o
   0   5   2       1436.81       1353.36         9.60 o
   1   5   2       2695.50       2582.00        11.02 o
   2   5   2       1040.83        959.33         6.49 o
   3   5   2        809.93        946.37         6.78 o
   4   5   2        259.49        218.07         4.43 o
   5   5   2        351.05        397.19         9.42 o
   6   5   2        215.14        238.42         8.11 o
   7   5   2          1.40         -3.46         6.11 o
   8   5   2         44.61         31.87        10.00 o
   9   5   2          6.20        -11.14        11.14 o
  -9   6   2         25.87          9.67         9.71 o
  -8   6   2          1.46          5.72         7.94 o
  -7   6   2          2.80          8.63         6.43 o
  -6   6   2        895.06        894.84        10.74 o
  -5   6   2        873.36        906.12         8.42 o
  -4   6   2        612.11        656.05         5.53 o
  -3   6   2       1909.90       1825.39         9.41 o
  -2   6   2       2572.06       2442.13        12.34 o
  -1   6   2       6416.85       6044.25        27.61 o
   0   6   2       5806.18       5507.26        22.03 o
   1   6   2       2548.32       2672.95        12.29 o
   2   6   2       8848.52       9542.27        50.25 o
   3   6   2       3752.11       3808.68        20.28 o
   4   6   2       2120.80       2097.49        12.09 o
   5   6   2         29.87         31.45         3.59 o
   6   6   2          6.93          2.10         4.90 o
   7   6   2        444.79        413.86        13.25 o
   8   6   2         46.97         42.45         9.80 o
   9   6   2          0.80          3.98        11.00 o
  -9   7   2          3.16         -5.55        10.84 o
  -8   7   2         12.34         11.50         8.50 o
  -7   7   2         13.47          7.74         7.21 o
  -6   7   2         29.34         30.68         5.59 o
  -5   7   2        408.17        416.36         6.75 o
  -4   7   2        337.28        278.15         5.22 o
  -3   7   2        288.30        287.61         4.92 o
  -2   7   2         22.50         15.57         2.18 o
  -1   7   2        170.89        179.74         3.15 o
   0   7   2         63.09         54.04         1.84 o
   1   7   2        613.97        568.30         5.30 o
   2   7   2         30.43         13.98         1.74 o
   3   7   2       3098.29       3307.43        16.96 o
   4   7   2        844.52        924.62         7.81 o
   5   7   2        120.52        123.60         4.04 o
   6   7   2        333.28        354.83         8.87 o
   7   7   2        160.55        155.09         8.15 o
   8   7   2          2.07         -8.94         8.94 o
   9   7   2         38.18         24.79        12.25 o
  -9   8   2         26.84         15.71        11.82 o
  -8   8   2         59.25         77.06         9.56 o
  -7   8   2         93.61         93.71         8.35 o
  -6   8   2        612.57        688.19         9.68 o
  -5   8   2       1281.89       1292.79        10.52 o
  -4   8   2        120.68        121.13         4.33 o
  -3   8   2        204.58        201.12         4.49 o
  -2   8   2        466.31        411.15         4.36 o
  -1   8   2       1291.82       1217.13         7.56 o
   0   8   2       6361.20       6777.63        28.40 o
   1   8   2       1649.41       1920.83        10.43 o
   2   8   2        993.74        978.81         6.26 o
   3   8   2       1008.31       1055.58         7.56 o
   4   8   2         84.14         89.19         3.26 o
   5   8   2        274.54        268.85         5.24 o
   6   8   2         82.71         95.64         6.76 o
   7   8   2         98.03         96.70         8.40 o
   8   8   2         72.70         77.37         9.57 o
   9   8   2          4.01         -4.09        12.05 o
  -9   9   2         97.26        101.44        13.85 o
  -8   9   2         49.59         48.81         9.25 o
  -7   9   2         11.54          1.63         7.81 o
  -6   9   2         20.11         12.73         6.25 o
  -5   9   2        848.04        863.53        10.38 o
  -4   9   2       1652.84       1680.68        11.69 o
  -3   9   2       4769.80       4749.69        23.96 o
  -2   9   2       2474.84       2552.91        12.99 o
  -1   9   2         97.59        122.17         3.30 o
   0   9   2        954.41        766.56         5.33 o
   1   9   2       4628.07       4428.98        21.04 o
   2   9   2       1663.90       1631.09        10.05 o
   3   9   2        411.22        448.35         4.48 o
   4   9   2        160.56        133.51         4.53 o
   5   9   2         10.97         10.68         4.00 o
   6   9   2        779.62        808.72        12.23 o
   7   9   2        107.70        115.23         8.07 o
   8   9   2          5.35        -10.00        10.00 o
  -8  10   2          2.09         -4.06         9.52 o
  -7  10   2        185.70        168.70         9.29 o
  -6  10   2        171.16        160.04         7.65 o
  -5  10   2          3.51          1.56         5.98 o
  -4  10   2         52.97         58.00         4.56 o
  -3  10   2        915.89        900.05         6.77 o
  -2  10   2       1630.58       1626.08         9.34 o
  -1  10   2       2996.91       3126.61        15.15 o
   0  10   2       1352.83       1388.89         7.92 o
   1  10   2        495.33        539.52         6.05 o
   2  10   2         14.82          7.97         3.15 o
   3  10   2         63.45         75.27         3.69 o
   4  10   2        338.63        315.06         6.59 o
   5  10   2        131.15        117.24         5.62 o
   6  10   2        256.81        212.45         8.09 o
   7  10   2         35.97         35.26         7.50 o
   8  10   2          8.72          2.04         9.85 o
  -8  11   2         13.97         22.97         9.01 o
  -7  11   2         36.74         46.38         8.82 o
  -6  11   2         51.51         45.93         7.57 o
  -5  11   2          5.36         -0.08         5.91 o
  -4  11   2         37.01         45.61         5.01 o
  -3  11   2        263.03        245.60         3.68 o
  -2  11   2        381.09        365.31         5.38 o
  -1  11   2        510.38        549.03         5.26 o
   0  11   2       1468.69       1375.25         8.07 o
   1  11   2       1038.68        914.29         7.17 o
   2  11   2         47.85         44.44         3.47 o
   3  11   2        144.49        138.90         5.45 o
   4  11   2        288.54        274.64         5.95 o
   5  11   2        136.67        156.93         6.08 o
   6  11   2        201.42        221.84         8.16 o
   7  11   2         10.50          1.18         8.07 o
   8  11   2         12.44         -7.01        10.05 o
  -8  12   2         35.02         17.03        10.76 o
  -7  12   2         25.19         42.79         8.31 o
  -6  12   2        507.79        562.17        14.38 o
  -5  12   2        600.95        639.86        11.24 o
  -4  12   2         12.66         -0.02         5.99 o
  -3  12   2       1513.26       1415.95        10.37 o
  -2  12   2       5272.49       5138.13        21.88 o
  -1  12   2       2491.53       2415.85        12.25 o
   0  12   2       3447.07       3269.77        15.58 o
   1  12   2        180.29        179.97         4.44 o
   2  12   2       1176.41       1178.96        10.54 o
   3  12   2       1789.28       1722.70        14.30 o
   4  12   2        163.59        183.30         5.16 o
   5  12   2        118.43        102.38         5.91 o
   6  12   2        103.88         68.95         6.98 o
   7  12   2        132.53        131.80         8.93 o
  -7  13   2         24.46         16.37         9.05 o
  -6  13   2          0.59          5.62         8.01 o
  -5  13   2        248.09        237.65         8.31 o
  -4  13   2       1637.04       1621.63        13.98 o
  -3  13   2       2930.05       2856.34        17.16 o
  -2  13   2        459.42        475.74         6.17 o
  -1  13   2         75.61         90.21         3.82 o
   0  13   2        263.27        271.20         5.29 o
   1  13   2        289.08        279.15         5.76 o
   2  13   2        351.19        394.05         7.51 o
   3  13   2        151.55        169.90         6.97 o
   4  13   2        530.40        490.03        10.14 o
   5  13   2        144.95        165.13         7.45 o
   6  13   2          3.09          8.75         7.47 o
   7  13   2          0.11         -9.09         9.09 o
  -7  14   2         98.68         59.70        11.52 o
  -6  14   2         75.66         41.82         8.54 o
  -5  14   2         21.08         24.60         7.28 o
  -4  14   2         31.64         27.99         6.71 o
  -3  14   2        932.52        953.44        11.77 o
  -2  14   2        426.94        411.05         7.19 o
  -1  14   2         16.78         10.22         4.14 o
   0  14   2          7.92          3.42         3.89 o
   1  14   2          0.15          2.55         4.68 o
   2  14   2       1347.39       1256.73        11.81 o
   3  14   2        863.70        967.84        12.54 o
   4  14   2         17.95         22.99         6.63 o
   5  14   2         36.89         10.40         8.11 o
   6  14   2          0.71         -0.27         8.77 o
   7  14   2          1.11         -9.96         9.96 o
  -7  15   2         59.54         84.03        19.81 o
  -6  15   2         33.23         36.82        10.85 o
  -5  15   2          2.36         -0.80         8.26 o
  -4  15   2        204.23        204.42         8.03 o
  -3  15   2       1026.55       1005.93        12.31 o
  -2  15   2         90.70         94.79         5.56 o
  -1  15   2        325.94        298.59         6.21 o
   0  15   2       1705.47       1571.77        11.53 o
   1  15   2       1812.77       1826.73        13.48 o
   2  15   2         14.47         19.28         6.16 o
   3  15   2          6.01          5.25         6.90 o
   4  15   2        218.22        189.70         8.65 o
   5  15   2        198.92        208.84        10.33 o
   6  15   2        127.97        153.97        10.83 o
  -6  16   2          9.71          8.91         9.86 o
  -5  16   2          1.18         -7.77         7.77 o
  -4  16   2          8.04          4.66         7.49 o
  -3  16   2         14.79         16.76         7.08 o
  -2  16   2         64.45         54.06         6.56 o
  -1  16   2        168.38        174.93         7.01 o
   0  16   2         10.34         11.26         5.04 o
   1  16   2         38.87         70.17         6.02 o
   2  16   2          7.68         -4.22         6.45 o
   3  16   2        133.89        154.89         8.24 o
   4  16   2         55.78         42.46         7.99 o
   5  16   2          0.48         -9.47         9.47 o
   6  16   2         16.16         21.07        11.65 o
  -5  17   2         19.28         24.27         9.00 o
  -4  17   2        238.13        251.56         9.07 o
  -3  17   2        672.35        702.06        12.51 o
  -2  17   2        507.44        504.21        10.64 o
  -1  17   2          3.48         14.22         5.87 o
   0  17   2        449.37        382.41         8.31 o
   1  17   2        210.79        197.42         7.54 o
   2  17   2        158.91        147.03         7.50 o
   3  17   2          3.41          3.78         7.82 o
   4  17   2          6.36         15.13         7.91 o
   5  17   2         69.98        100.67        11.43 o
  -5  18   2        182.41        213.17        12.93 o
  -4  18   2         65.27         64.00         9.38 o
  -3  18   2        265.51        241.04         9.21 o
  -2  18   2        904.21        915.63        13.22 o
  -1  18   2        816.76        909.40        12.12 o
   0  18   2        738.54        740.79        11.19 o
   1  18   2          4.96         19.24         6.98 o
   2  18   2        278.87        250.60         9.33 o
   3  18   2        597.81        621.02        16.35 o
   4  18   2        175.31        204.38         9.88 o
  -4  19   2         26.52         23.31        10.95 o
  -3  19   2        103.84         98.55        10.08 o
  -2  19   2          0.52          8.86         7.90 o
  -1  19   2         11.46         27.00         8.28 o
   0  19   2        205.68        196.28         8.58 o
   1  19   2        266.85        300.19         9.43 o
   2  19   2          3.61         -2.87         8.33 o
   3  19   2          0.52          3.09         8.85 o
  -2  20   2        131.41        136.96        10.09 o
  -1  20   2         98.15        113.96        10.16 o
   0  20   2        387.26        376.90        11.47 o
   1  20   2         15.14         17.55         9.33 o
   2  20   2         52.87         53.27         8.94 o
  -9   1   3         73.74         43.44        13.67 o
  -8   1   3        469.20        438.69        11.99 o
  -7   1   3        253.98        266.65         7.65 o
  -6   1   3       1026.62       1087.59        11.29 o
  -5   1   3        385.63        384.43         7.01 o
  -4   1   3        537.56        487.35         6.59 o
  -3   1   3        974.28        915.78         6.76 o
  -2   1   3      11018.85      11140.89        40.12 o
  -1   1   3      55268.91      50771.67       480.36 o
   0   1   3       6491.38       6459.59        23.71 o
   1   1   3       4562.93       4376.37        17.45 o
   2   1   3       3583.92       3769.87        16.32 o
   3   1   3       2854.80       2680.28        13.88 o
   4   1   3        652.00        658.56         6.97 o
   5   1   3         85.10        118.52         4.22 o
   6   1   3        208.22        200.30         7.08 o
   7   1   3        394.05        401.71        13.96 o
   8   1   3         94.81         94.51         7.28 o
   9   1   3         29.54         17.97         9.41 o
  -9   2   3         19.14         11.08         8.89 o
  -8   2   3         53.09         46.75         7.22 o
  -7   2   3         75.08         73.68         6.85 o
  -6   2   3         67.59         64.05         4.65 o
  -5   2   3         26.86         14.80         3.22 o
  -4   2   3       3402.01       3242.66        17.96 o
  -3   2   3        888.98        857.35         6.45 o
  -2   2   3        212.97        236.52         3.12 o
  -1   2   3      24175.56      23498.56       122.50 o
   0   2   3       6318.81       6526.11        24.49 o
   1   2   3       2894.27       2841.16        11.64 o
   2   2   3       1680.17       1695.80         8.75 o
   3   2   3         19.80         26.69         2.50 o
   4   2   3       1179.17       1261.73         8.75 o
   5   2   3       1564.10       1601.07        10.89 o
   6   2   3        221.44        210.66         5.97 o
   7   2   3        154.52        131.97         6.28 o
   8   2   3        160.50        188.96         8.50 o
   9   2   3          0.83        -10.44        10.44 o
  -9   3   3        189.47        204.31        16.05 o
  -8   3   3         26.78         32.55         7.01 o
  -7   3   3          2.09          1.19         5.71 o
  -6   3   3          7.58         10.22         4.83 o
  -5   3   3        201.12        207.58         5.61 o
  -4   3   3       1152.89       1224.49         8.83 o
  -3   3   3         53.97         56.83         2.58 o
  -2   3   3        826.22        826.76         6.00 o
  -1   3   3       6209.68       6219.69        23.68 o
   0   3   3        239.90        267.12         3.33 o
   1   3   3        372.90        386.75         2.77 o
   2   3   3        967.51       1002.48         6.67 o
   3   3   3        180.92        176.85         4.77 o
   4   3   3        414.57        429.24         6.08 o
   5   3   3        340.28        376.87         8.03 o
   6   3   3        443.04        475.39         9.63 o
   7   3   3         79.72         73.96         6.21 o
   8   3   3         57.58         55.75         9.01 o
   9   3   3          0.16        -11.25        11.25 o
  -9   4   3          0.54         -3.18         9.94 o
  -8   4   3         77.91         71.59         8.47 o
  -7   4   3         38.25         22.60         6.63 o
  -6   4   3          0.83         -3.01         5.74 o
  -5   4   3        564.65        542.08         9.25 o
  -4   4   3        768.62        728.23         7.48 o
  -3   4   3       1358.16       1318.11         8.45 o
  -2   4   3        137.72        116.95         2.39 o
  -1   4   3      14606.28      14489.12        61.25 o
   0   4   3       7451.95       7500.71        27.97 o
   1   4   3       5468.05       5286.86        22.24 o
   2   4   3       2056.38       2057.20        11.90 o
   3   4   3       1800.15       1853.73        11.27 o
   4   4   3        195.64        203.07         5.62 o
   5   4   3       1238.67       1294.50        10.47 o
   6   4   3         93.55         69.03         6.25 o
   7   4   3        317.00        309.01         8.14 o
   8   4   3          0.28         -2.35         8.62 o
   9   4   3         35.41         16.79        11.40 o
  -9   5   3          0.29         -5.66        11.77 o
  -8   5   3         20.05         11.36         7.06 o
  -7   5   3         38.70         33.67         7.27 o
  -6   5   3        907.57        912.36        10.98 o
  -5   5   3          4.54          1.68         4.20 o
  -4   5   3        809.37        822.82         7.35 o
  -3   5   3       1849.81       1761.12         9.75 o
  -2   5   3       1404.13       1316.52         7.55 o
  -1   5   3       6378.51       6635.70        29.44 o
   0   5   3         67.87         50.44         2.26 o
   1   5   3       2062.74       2039.69         9.76 o
   2   5   3       1848.02       1744.95        15.10 o
   3   5   3       2958.76       2905.99        16.28 o
   4   5   3         54.40         70.50         3.46 o
   5   5   3        133.46        174.17         4.58 o
   6   5   3          5.59         -0.75         6.26 o
   7   5   3          4.09          0.23         6.81 o
   8   5   3         39.81         40.46         9.76 o
   9   5   3         18.38         -7.54        13.64 o
  -9   6   3          5.96         -2.63        11.29 o
  -8   6   3          8.31          9.37         8.60 o
  -7   6   3        299.69        275.70         8.69 o
  -6   6   3         12.32          5.85         5.98 o
  -5   6   3         26.81         29.34         4.54 o
  -4   6   3        351.22        372.74         5.46 o
  -3   6   3         10.58         13.26         2.57 o
  -2   6   3          1.92          5.38         2.09 o
  -1   6   3        126.58        158.57         3.18 o
   0   6   3         39.38         28.40         2.21 o
   1   6   3         10.03          9.37         1.66 o
   2   6   3        200.27        264.12         4.64 o
   3   6   3        694.47        786.07         7.34 o
   4   6   3          5.23          4.37         3.49 o
   5   6   3        120.77         97.57         3.80 o
   6   6   3         40.72         42.59         6.57 o
   7   6   3         21.15         20.44         7.15 o
   8   6   3         12.80         -8.40         9.93 o
   9   6   3         24.71          6.33        13.07 o
  -9   7   3         11.07          8.46        10.84 o
  -8   7   3         25.47         14.53         8.85 o
  -7   7   3        205.73        247.83         8.78 o
  -6   7   3        117.66        123.95         6.63 o
  -5   7   3        485.21        471.12         6.61 o
  -4   7   3        460.80        462.90         5.89 o
  -3   7   3       1827.48       1718.82        10.56 o
  -2   7   3       3086.62       3035.55        14.71 o
  -1   7   3      11806.41      11765.00        53.21 o
   0   7   3        130.15        129.66         3.32 o
   1   7   3        216.96        205.35         3.18 o
   2   7   3        982.96        921.77         5.79 o
   3   7   3        254.85        217.21         6.34 o
   4   7   3        482.54        482.60         7.11 o
   5   7   3        692.39        716.13         8.79 o
   6   7   3         66.17         67.22         7.29 o
   7   7   3          2.38         -4.06         7.96 o
   8   7   3         28.58         38.37        10.79 o
   9   7   3          0.91         -3.18        13.71 o
  -9   8   3          4.30          4.55        10.68 o
  -8   8   3          2.45          0.89         9.39 o
  -7   8   3          1.57          0.32         8.43 o
  -6   8   3         54.36         54.81         5.83 o
  -5   8   3        547.46        537.51         7.34 o
  -4   8   3       2554.43       2422.95        14.58 o
  -3   8   3        756.28        798.26         6.60 o
  -2   8   3         83.23         97.18         2.86 o
  -1   8   3       1947.55       1942.47        11.02 o
   0   8   3       3865.48       3667.97        18.92 o
   1   8   3       3453.97       3548.13        20.96 o
   2   8   3       1296.17       1235.73         8.15 o
   3   8   3        874.35        837.82         6.58 o
   4   8   3        469.53        471.54         6.04 o
   5   8   3        667.80        714.86        12.09 o
   6   8   3          2.31         -4.38         6.90 o
   7   8   3         73.10         37.36         7.69 o
   8   8   3         13.39         10.57        10.84 o
  -8   9   3         11.81         -2.01         9.46 o
  -7   9   3         39.92         19.49         8.26 o
  -6   9   3          1.97          8.86         6.77 o
  -5   9   3         35.84         39.23         5.50 o
  -4   9   3         30.46         37.64         3.36 o
  -3   9   3        178.76        166.68         4.13 o
  -2   9   3          6.79         10.82         2.84 o
  -1   9   3         35.18         42.70         2.79 o
   0   9   3        390.25        371.36         3.91 o
   1   9   3         38.52         38.86         1.89 o
   2   9   3        180.83        175.37         4.36 o
   3   9   3          0.19         -0.70         3.10 o
   4   9   3         21.96         15.28         3.70 o
   5   9   3          0.93         -2.05         5.16 o
   6   9   3         22.10         14.27         7.17 o
   7   9   3         59.43         61.57         9.15 o
   8   9   3          0.31        -10.85        10.86 o
  -8  10   3          0.71         11.26         9.87 o
  -7  10   3          0.56         -4.62         9.23 o
  -6  10   3          6.24         12.09         6.94 o
  -5  10   3        433.76        423.31         9.04 o
  -4  10   3       1431.47       1459.18        11.72 o
  -3  10   3        583.43        580.74         6.60 o
  -2  10   3        113.68        126.93         3.66 o
  -1  10   3       1207.10       1161.59         8.44 o
   0  10   3       2283.40       2185.50        10.83 o
   1  10   3       2115.33       2015.63        12.55 o
   2  10   3        676.44        771.09         7.82 o
   3  10   3        151.52        153.74         4.69 o
   4  10   3       1224.89       1150.75        11.42 o
   5  10   3        421.91        500.75         8.86 o
   6  10   3          4.50          3.35         6.69 o
   7  10   3         10.81          8.48         9.01 o
   8  10   3         14.89         -3.80        11.58 o
  -8  11   3         27.17         29.45        11.12 o
  -7  11   3        232.96        222.01         9.41 o
  -6  11   3        202.06        198.78         9.24 o
  -5  11   3         42.61         36.65         6.85 o
  -4  11   3         49.83         48.61         5.20 o
  -3  11   3        295.01        270.19         5.54 o
  -2  11   3       1749.95       1641.79        10.24 o
  -1  11   3       1565.46       1666.94        10.61 o
   0  11   3         86.45         82.51         3.85 o
   1  11   3        586.29        585.85         7.20 o
   2  11   3       1156.94       1147.74        10.14 o
   3  11   3       2083.70       2098.73        15.70 o
   4  11   3        903.64        965.10         9.70 o
   5  11   3        473.93        493.96         9.54 o
   6  11   3          2.32         -7.31         7.31 o
   7  11   3         32.21         16.31         8.65 o
   8  11   3          0.91        -10.85        10.85 o
  -8  12   3          5.72          1.02        11.08 o
  -7  12   3         93.07        114.46        10.56 o
  -6  12   3         91.15         75.39         7.97 o
  -5  12   3         53.99         32.80         6.51 o
  -4  12   3         31.49         29.33         5.92 o
  -3  12   3        130.34        139.35         5.23 o
  -2  12   3         80.39         77.22         3.99 o
  -1  12   3         51.45         49.59         3.82 o
   0  12   3        222.97        181.52         4.14 o
   1  12   3          1.86          6.86         4.25 o
   2  12   3        124.95        102.20         5.09 o
   3  12   3         15.18         19.97         6.08 o
   4  12   3        578.19        640.84         9.06 o
   5  12   3         51.00         55.96         6.34 o
   6  12   3        109.94         81.34         8.37 o
   7  12   3         13.04          4.74         8.68 o
  -7  13   3        166.59        185.93        14.47 o
  -6  13   3        673.28        760.21        20.23 o
  -5  13   3        130.35        147.76         7.83 o
  -4  13   3         28.28         33.13         6.58 o
  -3  13   3        259.08        236.76         6.57 o
  -2  13   3       2546.51       2550.40        17.48 o
  -1  13   3       2414.92       2368.40        14.86 o
   0  13   3        131.37        156.00         4.21 o
   1  13   3        130.56        146.31         5.57 o
   2  13   3       1897.99       1777.98        13.86 o
   3  13   3        842.65        917.50        12.21 o
   4  13   3        369.19        391.51         9.36 o
   5  13   3        229.46        245.64         8.12 o
   6  13   3        102.93        109.01         8.42 o
   7  13   3         34.10         33.07         9.42 o
  -7  14   3          3.89         16.95        11.14 o
  -6  14   3        127.70        134.52        10.49 o
  -5  14   3        183.00        190.53         8.96 o
  -4  14   3        779.64        778.66        12.46 o
  -3  14   3          5.65          6.10         6.18 o
  -2  14   3         44.35         38.51         5.68 o
  -1  14   3       1353.48       1359.04        12.19 o
   0  14   3       2744.05       2669.43        14.70 o
   1  14   3        948.27        997.43         9.97 o
   2  14   3        132.44        135.41         5.97 o
   3  14   3          1.73         -4.47         5.87 o
   4  14   3         31.47         21.76         7.08 o
   5  14   3        120.65        123.60         8.53 o
   6  14   3          3.08          7.49         8.21 o
  -6  15   3        115.03        130.75        10.20 o
  -5  15   3         82.70         79.60         9.21 o
  -4  15   3         59.52         45.03         7.62 o
  -3  15   3        371.91        321.52         8.37 o
  -2  15   3        149.17        136.23         6.25 o
  -1  15   3          0.26          3.24         5.29 o
   0  15   3          6.08          7.02         4.66 o
   1  15   3          2.29         17.18         5.96 o
   2  15   3          0.90         -1.27         5.93 o
   3  15   3         37.50         31.57         7.05 o
   4  15   3         49.45         59.19         8.99 o
   5  15   3         31.72         37.00         9.05 o
   6  15   3         10.82         -7.55        10.01 o
  -6  16   3        182.97        228.96        11.52 o
  -5  16   3        255.25        270.69        10.81 o
  -4  16   3        295.50        319.80        11.05 o
  -3  16   3        184.72        197.56         8.53 o
  -2  16   3         78.49         77.94         7.14 o
  -1  16   3         68.31         47.18         6.27 o
   0  16   3        341.52        352.85         7.66 o
   1  16   3         56.49         26.75         6.05 o
   2  16   3         13.48          6.66         6.84 o
   3  16   3         10.78          2.00         7.48 o
   4  16   3        252.12        266.34        10.76 o
   5  16   3        190.02        208.90        10.82 o
  -5  17   3         45.05         39.51        10.42 o
  -4  17   3         16.27         22.05         9.33 o
  -3  17   3         91.94         98.07         8.79 o
  -2  17   3        299.91        276.67         9.17 o
  -1  17   3        109.23        138.65         6.75 o
   0  17   3         23.89         11.82         6.14 o
   1  17   3         30.42         35.34         6.17 o
   2  17   3        669.99        687.87        11.89 o
   3  17   3        144.25        182.26         8.77 o
   4  17   3          3.39          2.22         9.95 o
   5  17   3          0.74        -10.62        10.62 o
  -4  18   3          3.97          1.12         9.09 o
  -3  18   3          5.82         15.81         9.12 o
  -2  18   3         21.04         20.57         8.33 o
  -1  18   3         12.11         -0.78         6.94 o
   0  18   3          9.41          0.12         7.76 o
   1  18   3         14.26         17.95         8.05 o
   2  18   3          0.47         -7.29         7.29 o
   3  18   3         11.38          7.86         8.08 o
   4  18   3          0.46          9.40         8.10 o
  -3  19   3         68.64         56.31         9.90 o
  -2  19   3        314.80        319.82        11.30 o
  -1  19   3        486.48        518.43        13.96 o
   0  19   3         29.33         33.99         8.25 o
   1  19   3         80.14         71.12         8.46 o
   2  19   3        148.52        143.42         8.49 o
   3  19   3        223.13        232.22         9.64 o
  -2  20   3          0.09          2.80        11.85 o
  -1  20   3        220.40        220.67        10.99 o
   0  20   3        398.42        408.03        12.73 o
   1  20   3        349.33        348.43        10.61 o
   2  20   3         35.83         23.67        10.45 o
  -9   0   4          0.31         13.30        11.49 o
  -8   0   4        193.75        212.49        11.97 o
  -7   0   4       2139.61       2177.58        23.79 o
  -6   0   4       1922.87       1938.98        21.15 o
  -5   0   4         86.40         87.62         7.83 o
  -4   0   4        348.59        414.76         9.38 o
  -3   0   4       5294.49       5323.94        42.15 o
  -2   0   4       6659.48       6355.06        45.81 o
  -1   0   4       4171.78       4439.28        25.81 o
   0   0   4       1763.99       1926.05        17.25 o
   1   0   4      12943.73      13335.38        74.15 o
   2   0   4       5337.26       4996.81        35.74 o
   3   0   4        876.77        785.56         8.19 o
   4   0   4          3.06          5.48         5.41 o
   5   0   4        178.73        140.29         9.18 o
   6   0   4          2.74          2.54         8.05 o
   7   0   4          0.92        -10.50        10.50 o
   8   0   4         43.45         21.64         9.73 o
   9   0   4         12.82         18.62        14.32 o
  -9   1   4        511.65        455.48        20.53 o
  -8   1   4         47.66         25.40         8.07 o
  -7   1   4        100.27        111.27         7.08 o
  -6   1   4        160.22        161.24         6.03 o
  -5   1   4       1502.19       1497.10        11.68 o
  -4   1   4       4479.04       4487.21        25.33 o
  -3   1   4         41.98         47.71         3.19 o
  -2   1   4        191.78        220.70         3.71 o
  -1   1   4       1417.13       1358.26         7.12 o
   0   1   4       1919.62       1991.43        10.54 o
   1   1   4       1220.58       1148.31         6.37 o
   2   1   4        447.88        548.22         4.33 o
   3   1   4       2357.24       2562.59        13.01 o
   4   1   4       1177.52       1297.66         8.45 o
   5   1   4        383.91        410.84         6.72 o
   6   1   4        390.24        395.37         8.84 o
   7   1   4        146.30        151.48         8.75 o
   8   1   4         61.15         54.98         7.05 o
   9   1   4          0.04         -9.92         9.92 o
  -9   2   4         42.55         25.75         9.69 o
  -8   2   4         75.52         27.40         7.93 o
  -7   2   4         61.54         43.86         7.03 o
  -6   2   4        184.91        163.77         6.16 o
  -5   2   4        907.66        899.16        10.41 o
  -4   2   4        589.37        653.13         8.18 o
  -3   2   4       2349.91       2089.65        12.61 o
  -2   2   4        517.01        500.11         4.50 o
  -1   2   4        526.04        570.41         3.95 o
   0   2   4         49.73         46.41         1.82 o
   1   2   4         38.27         34.86         1.77 o
   2   2   4         29.58         46.21         2.36 o
   3   2   4        317.40        426.93         4.84 o
   4   2   4        385.47        437.26         6.05 o
   5   2   4          4.07          5.77         3.76 o
   6   2   4        108.48        111.92         6.22 o
   7   2   4         51.78         23.14         7.66 o
   8   2   4          6.11         -8.36         8.36 o
   9   2   4          2.78        -11.10        11.10 o
  -9   3   4         66.59         49.60        10.91 o
  -8   3   4         35.41         26.53         8.50 o
  -7   3   4        153.24        156.15         8.72 o
  -6   3   4         30.18         30.09         6.91 o
  -5   3   4       3414.51       3429.68        22.67 o
  -4   3   4       1095.52       1110.31         9.20 o
  -3   3   4         91.87        107.02         4.19 o
  -2   3   4        708.67        678.48         6.06 o
  -1   3   4        814.31        762.99         5.46 o
   0   3   4       3850.08       3612.95        17.59 o
   1   3   4       4855.60       4709.25        21.86 o
   2   3   4       1825.22       1967.71        10.18 o
   3   3   4       1183.43       1216.36         8.76 o
   4   3   4       1615.01       1654.37        12.28 o
   5   3   4        118.51        128.31         5.57 o
   6   3   4       1064.72       1206.23        12.29 o
   7   3   4        240.49        294.10        12.58 o
   8   3   4         69.01         65.90         9.28 o
   9   3   4          1.12         -2.38        12.33 o
  -9   4   4         48.19         39.34        13.94 o
  -8   4   4          9.83         -1.81         8.17 o
  -7   4   4         41.44         41.75         7.31 o
  -6   4   4          3.83         -5.62         6.40 o
  -5   4   4         15.22         26.50         6.41 o
  -4   4   4         78.74         83.77         4.64 o
  -3   4   4        786.64        707.80         6.78 o
  -2   4   4       2240.00       2294.56        13.90 o
  -1   4   4          5.28         11.21         2.23 o
   0   4   4          4.39          7.62         1.78 o
   1   4   4        556.91        587.24         5.10 o
   2   4   4        133.59        129.83         4.63 o
   3   4   4       1704.20       1728.08        12.51 o
   4   4   4          3.89          5.55         4.14 o
   5   4   4        306.66        322.06         9.13 o
   6   4   4        413.31        444.71         9.61 o
   7   4   4        132.31        140.86        10.72 o
   8   4   4         11.03         11.31         9.12 o
   9   4   4         51.53         56.74        15.97 o
  -9   5   4          0.47        -10.25        10.25 o
  -8   5   4         10.25         -8.16         8.16 o
  -7   5   4          6.26         -5.01         7.11 o
  -6   5   4        359.91        364.08         9.41 o
  -5   5   4        939.07        940.93        12.08 o
  -4   5   4        657.86        666.61         8.37 o
  -3   5   4         18.09         27.06         2.88 o
  -2   5   4        737.98        750.03         6.61 o
  -1   5   4        265.22        231.22         3.57 o
   0   5   4       2960.08       2779.18        14.79 o
   1   5   4        529.46        527.31         4.76 o
   2   5   4         71.43         96.43         2.90 o
   3   5   4       1297.97       1312.26         9.03 o
   4   5   4        163.14        179.74         5.95 o
   5   5   4        197.52        212.28         9.17 o
   6   5   4        269.36        232.13         9.32 o
   7   5   4         83.02         95.70        13.78 o
   8   5   4         16.33          9.26         9.38 o
   9   5   4          0.90         -4.72        12.65 o
  -9   6   4         15.54         10.04        11.98 o
  -8   6   4        250.89        285.29        11.70 o
  -7   6   4          4.69         -6.77         6.77 o
  -6   6   4         41.87         39.82         6.49 o
  -5   6   4         94.01         89.83         6.15 o
  -4   6   4        242.85        238.18         7.21 o
  -3   6   4       5967.39       5714.75        33.15 o
  -2   6   4       3468.80       3300.89        17.47 o
  -1   6   4        566.91        651.18         5.26 o
   0   6   4       3704.48       4003.18        20.03 o
   1   6   4       3812.92       3995.23        20.01 o
   2   6   4       4181.15       4070.32        20.45 o
   3   6   4       3881.54       4029.87        22.54 o
   4   6   4          0.57          1.43         4.07 o
   5   6   4        398.28        377.51         7.48 o
   6   6   4         12.54         16.30         7.25 o
   7   6   4         82.64         98.33         8.91 o
   8   6   4         63.91         39.08        10.36 o
  -9   7   4          0.81         -7.38        11.66 o
  -8   7   4         71.42         68.37         9.55 o
  -7   7   4          5.10          5.65         8.45 o
  -6   7   4          8.04          0.20         6.64 o
  -5   7   4         10.85          2.99         4.95 o
  -4   7   4         92.05         99.97         3.81 o
  -3   7   4         17.33         25.63         3.25 o
  -2   7   4       3716.54       3862.97        19.34 o
  -1   7   4       4460.95       4662.76        23.94 o
   0   7   4       3871.73       3970.07        23.14 o
   1   7   4        962.45        952.73         6.72 o
   2   7   4        815.62        863.05         7.33 o
   3   7   4        104.08        105.23         4.66 o
   4   7   4         30.31         32.49         4.21 o
   5   7   4        163.50        151.75         7.43 o
   6   7   4        239.48        214.65        11.49 o
   7   7   4        123.12        117.41         9.89 o
   8   7   4          1.90        -10.22        10.22 o
  -9   8   4          1.72         21.02        12.60 o
  -8   8   4        186.56        177.64        11.03 o
  -7   8   4        164.04        180.13         9.57 o
  -6   8   4          1.15         -0.52         6.64 o
  -5   8   4         35.47         48.79         6.07 o
  -4   8   4          1.32         -0.12         3.35 o
  -3   8   4       1201.10       1204.26         9.31 o
  -2   8   4       2730.79       2765.10        15.18 o
  -1   8   4         53.76         46.81         3.17 o
   0   8   4        106.41        113.12         4.28 o
   1   8   4         50.58         22.05         2.31 o
   2   8   4        235.25        172.13         4.70 o
   3   8   4        142.93        139.02         5.91 o
   4   8   4        142.01        163.58         4.82 o
   5   8   4         55.56         55.33         5.06 o
   6   8   4         79.73         78.61         7.57 o
   7   8   4        125.04        141.48         9.57 o
   8   8   4         20.43         -6.69        15.12 o
  -8   9   4        186.34        185.29        11.44 o
  -7   9   4         38.58         17.83         9.46 o
  -6   9   4        396.58        412.24        12.53 o
  -5   9   4        837.68        886.54        11.19 o
  -4   9   4       1893.65       1883.00        12.86 o
  -3   9   4       1142.79       1252.03         8.99 o
  -2   9   4        952.97        817.27         7.31 o
  -1   9   4       2022.21       1911.25        12.04 o
   0   9   4       4371.08       4396.43        23.70 o
   1   9   4       2751.14       2772.29        14.65 o
   2   9   4        269.63        273.41         6.07 o
   3   9   4        546.05        589.88         6.72 o
   4   9   4        720.73        708.89        10.87 o
   5   9   4        689.53        788.17        10.67 o
   6   9   4         64.22         51.10         7.57 o
   7   9   4          0.19         -6.85        12.96 o
   8   9   4          0.74        -10.35        10.35 o
  -8  10   4         12.22         12.11        10.29 o
  -7  10   4         12.33         16.21         9.29 o
  -6  10   4        336.64        295.30        10.15 o
  -5  10   4        295.27        310.44         8.84 o
  -4  10   4         50.58         42.90         5.54 o
  -3  10   4         22.25         11.12         4.06 o
  -2  10   4        127.42        107.10         3.88 o
  -1  10   4         78.79         86.46         3.89 o
   0  10   4         40.21         38.16         3.37 o
   1  10   4        130.37        100.18         3.47 o
   2  10   4        685.14        709.48         6.48 o
   3  10   4        763.78        736.29         8.46 o
   4  10   4        124.13         93.49         5.56 o
   5  10   4        170.40        164.59         7.46 o
   6  10   4         58.04         58.69         7.75 o
   7  10   4        222.83        208.08        10.92 o
   8  10   4          8.18        -10.70        10.70 o
  -8  11   4          7.64         11.51        10.64 o
  -7  11   4          0.04         -1.48        12.22 o
  -6  11   4          0.38         -9.40         9.40 o
  -5  11   4        739.33        811.34        12.10 o
  -4  11   4        914.89        947.84        10.83 o
  -3  11   4         46.58         42.71         4.71 o
  -2  11   4        582.96        561.03         6.69 o
  -1  11   4        835.33        799.95         7.38 o
   0  11   4        408.93        395.18         5.53 o
   1  11   4        867.46        857.26         7.19 o
   2  11   4         52.36         38.15         4.65 o
   3  11   4        211.55        190.05         5.19 o
   4  11   4        323.08        309.45        10.73 o
   5  11   4        218.38        182.01        13.28 o
   6  11   4          7.34         -7.13         7.13 o
   7  11   4          1.85        -10.27        10.27 o
  -7  12   4         86.61        102.09        14.10 o
  -6  12   4        197.52        214.20        12.15 o
  -5  12   4         99.66         97.83         6.86 o
  -4  12   4          6.62         11.24         5.87 o
  -3  12   4        751.71        756.17         9.69 o
  -2  12   4       1440.38       1415.67        10.65 o
  -1  12   4        167.35        166.69         4.83 o
   0  12   4        112.37         96.68         4.52 o
   1  12   4       1683.87       1661.62        12.94 o
   2  12   4       1119.81       1056.63        11.39 o
   3  12   4        440.19        555.10        10.71 o
   4  12   4         39.02         41.31         5.23 o
   5  12   4         94.04         69.90         7.30 o
   6  12   4         59.75         55.11         7.92 o
   7  12   4         57.98         70.67        10.92 o
  -7  13   4          5.24         10.34        12.67 o
  -6  13   4          5.25          8.96         9.63 o
  -5  13   4         83.13        100.15         8.64 o
  -4  13   4          1.65          3.22         6.86 o
  -3  13   4        137.44        149.37         7.22 o
  -2  13   4         14.92          9.36         5.79 o
  -1  13   4        353.09        333.04         8.07 o
   0  13   4        640.47        627.08         7.95 o
   1  13   4        311.36        326.13         7.74 o
   2  13   4        321.30        285.40         7.44 o
   3  13   4          8.02          0.48         7.05 o
   4  13   4        324.07        264.47         8.17 o
   5  13   4        192.60        209.91         9.76 o
   6  13   4         10.23         -6.97         9.84 o
   7  13   4         39.88         38.21        11.08 o
  -7  14   4         25.85         35.39        10.85 o
  -6  14   4        169.27        178.24        13.55 o
  -5  14   4         78.29         80.60         9.44 o
  -4  14   4          2.15          6.11         8.06 o
  -3  14   4        100.63         93.56         7.76 o
  -2  14   4        418.64        419.14         9.06 o
  -1  14   4        107.30        129.82         6.26 o
   0  14   4         11.64         10.19         4.73 o
   1  14   4         85.63         61.74         6.35 o
   2  14   4         17.27         18.53         6.58 o
   3  14   4          4.66         -6.77         6.77 o
   4  14   4         43.11         44.41         7.88 o
   5  14   4          0.66         -7.49         8.02 o
   6  14   4         17.62         11.16        11.55 o
  -6  15   4          8.19         14.77        12.18 o
  -5  15   4         84.88        102.52         9.99 o
  -4  15   4        165.96        177.44         9.30 o
  -3  15   4          7.22         -1.97         7.60 o
  -2  15   4        574.58        529.01        11.73 o
  -1  15   4        963.71        986.15        11.50 o
   0  15   4       1835.90       1771.32        14.67 o
   1  15   4       1399.44       1513.16        14.96 o
   2  15   4        153.50        124.31         7.30 o
   3  15   4        259.30        221.38         9.20 o
   4  15   4        266.29        301.67        11.74 o
   5  15   4          1.65         -6.90         9.66 o
   6  15   4          0.25        -12.41        12.41 o
  -6  16   4          4.13         10.08        10.82 o
  -5  16   4        125.23        120.67        10.53 o
  -4  16   4        152.31        147.16        10.09 o
  -3  16   4        211.39        189.42         9.69 o
  -2  16   4        152.18        152.93         7.96 o
  -1  16   4          9.09          0.81         6.28 o
   0  16   4        102.86        115.44         8.10 o
   1  16   4        677.78        726.95        11.70 o
   2  16   4        243.87        256.64         7.98 o
   3  16   4          0.59         -3.93         7.82 o
   4  16   4          1.27         -8.93         8.93 o
   5  16   4         41.93         31.50        11.47 o
  -5  17   4         87.21         95.98        10.19 o
  -4  17   4        266.04        272.30        11.66 o
  -3  17   4        202.56        219.82        10.67 o
  -2  17   4         41.05         30.44         8.77 o
  -1  17   4         53.82         33.85         7.25 o
   0  17   4        627.68        607.76        11.40 o
   1  17   4       1327.05       1266.78        17.02 o
   2  17   4        103.01        115.89         8.15 o
   3  17   4         73.67         64.63         7.90 o
   4  17   4         61.69         64.52         9.11 o
  -4  18   4        108.74        122.34        11.69 o
  -3  18   4        470.27        479.62        17.21 o
  -2  18   4        945.43        937.01        15.57 o
  -1  18   4        161.03        179.98         9.72 o
   0  18   4         98.29         87.78         8.37 o
   1  18   4       1008.61       1036.61        14.67 o
   2  18   4        682.98        763.34        13.70 o
   3  18   4        168.81        191.34         9.20 o
   4  18   4          4.62          1.10         9.63 o
  -3  19   4          1.27          9.42         9.79 o
  -2  19   4        126.28        137.67        11.09 o
  -1  19   4        229.28        211.51        11.97 o
   0  19   4         44.91         54.97         9.18 o
   1  19   4         46.49         43.34         9.60 o
   2  19   4         38.45         25.80         8.30 o
   3  19   4         54.50         89.98        31.08 o
  -1  20   4        116.26        136.74        12.41 o
   0  20   4          2.53         10.15        11.07 o
   1  20   4          2.27         -4.84        15.39 o
  -9   1   5        413.52        444.74        19.32 o
  -8   1   5        121.10        113.17         8.01 o
  -7   1   5         50.80         54.11         6.78 o
  -6   1   5          3.20          1.13         5.50 o
  -5   1   5        140.70        134.88         5.54 o
  -4   1   5       1442.35       1377.71        11.99 o
  -3   1   5       3595.39       3593.79        21.20 o
  -2   1   5        175.33        159.58         4.94 o
  -1   1   5        396.58        417.63         4.20 o
   0   1   5       2673.08       2731.48        13.00 o
   1   1   5       1546.97       1524.21         8.74 o
   2   1   5       4148.98       4277.25        21.56 o
   3   1   5       1637.70       1748.92        10.80 o
   4   1   5        164.21        157.59         4.48 o
   5   1   5        150.74        127.33         4.89 o
   6   1   5        283.14        285.32         9.33 o
   7   1   5          8.36         -7.17         7.17 o
   8   1   5          3.82        -11.22        11.44 o
   9   1   5          0.04        -14.22        15.62 o
  -9   2   5         47.17         41.19        10.78 o
  -8   2   5         56.57         50.78         8.25 o
  -7   2   5          9.59         14.29         7.56 o
  -6   2   5        646.82        653.40        10.25 o
  -5   2   5       1237.57       1247.67        11.86 o
  -4   2   5        301.78        300.41         6.01 o
  -3   2   5        724.77        713.24         7.96 o
  -2   2   5        237.41        288.50         4.58 o
  -1   2   5       5761.46       5517.35        31.12 o
   0   2   5       3101.78       3110.84        14.90 o
   1   2   5        473.39        468.37         5.08 o
   2   2   5        504.52        457.00         4.90 o
   3   2   5        299.99        278.22         5.47 o
   4   2   5          7.46          6.24         3.47 o
   5   2   5         73.94         72.40         3.91 o
   6   2   5        106.92         79.19         7.04 o
   7   2   5         80.51         51.85         8.67 o
   8   2   5          3.01        -13.25        13.25 o
   9   2   5          0.04        -12.39        13.19 o
  -9   3   5        141.39        116.15        11.16 o
  -8   3   5         16.31          0.48         7.96 o
  -7   3   5         16.23          4.39         7.12 o
  -6   3   5         49.18         41.83         6.69 o
  -5   3   5          3.31         11.17         4.52 o
  -4   3   5         62.94         57.36         4.02 o
  -3   3   5       1061.39       1119.96         8.69 o
  -2   3   5        267.93        250.19         5.44 o
  -1   3   5        480.50        557.51         5.16 o
   0   3   5         30.65         23.26         2.38 o
   1   3   5          8.12          1.97         2.10 o
   2   3   5       1356.40       1468.50         9.69 o
   3   3   5          0.22         -2.41         2.41 o
   4   3   5         87.05         88.97         4.26 o
   5   3   5          4.06          4.11         4.47 o
   6   3   5         53.47         61.43         7.41 o
   7   3   5         91.55         96.87         9.34 o
   8   3   5          5.29        -11.85        11.85 o
  -9   4   5          9.84        -11.35        11.35 o
  -8   4   5         23.79          1.66         8.66 o
  -7   4   5        141.77        162.57         9.53 o
  -6   4   5         19.40         21.70         7.21 o
  -5   4   5        728.05        781.98        10.70 o
  -4   4   5        483.29        501.28         7.33 o
  -3   4   5         23.47         22.60         2.88 o
  -2   4   5        474.97        436.36         6.26 o
  -1   4   5       2284.68       2070.06        12.83 o
   0   4   5       5668.62       5736.46        27.65 o
   1   4   5         89.81        123.80         3.54 o
   2   4   5        391.02        400.96         4.75 o
   3   4   5        280.97        253.86         7.48 o
   4   4   5        790.83        810.36        10.47 o
   5   4   5        250.16        297.55        11.33 o
   6   4   5        458.25        432.42        15.13 o
   7   4   5        195.15        161.36        10.41 o
   8   4   5         55.25         48.46        14.80 o
  -9   5   5          9.27        -15.66        15.66 o
  -8   5   5          1.20         -8.61         8.61 o
  -7   5   5        598.19        603.61        14.47 o
  -6   5   5          2.05         -3.02         6.90 o
  -5   5   5         10.99          6.29         5.63 o
  -4   5   5       1376.15       1341.93        11.39 o
  -3   5   5       3392.75       3322.22        20.03 o
  -2   5   5       3984.48       4086.91        22.18 o
  -1   5   5        914.70        943.20         7.77 o
   0   5   5       1929.51       1903.82        10.24 o
   1   5   5       1766.43       1751.37        10.11 o
   2   5   5       1358.29       1365.15         8.84 o
   3   5   5         23.30         16.02         3.02 o
   4   5   5        210.61        212.24         6.88 o
   5   5   5        408.81        423.25        14.31 o
   6   5   5        784.81        851.97        14.86 o
   7   5   5         80.00         87.37         9.60 o
   8   5   5          7.80         -7.57        10.89 o
  -9   6   5          2.96        -15.52        16.41 o
  -8   6   5          4.39          6.99         9.65 o
  -7   6   5          2.74         -1.22         7.61 o
  -6   6   5          1.63         -1.10         6.98 o
  -5   6   5        228.35        201.21         6.46 o
  -4   6   5        255.06        238.51         5.55 o
  -3   6   5         98.53         85.66         4.31 o
  -2   6   5         66.66         67.54         4.17 o
  -1   6   5          2.74          0.74         2.02 o
   0   6   5        152.45        174.33         5.22 o
   1   6   5         34.37         37.15         2.89 o
   2   6   5        100.95        114.81         3.43 o
   3   6   5        126.05        109.93         4.75 o
   4   6   5        116.44        117.87         4.52 o
   5   6   5         87.38        105.15         7.09 o
   6   6   5        133.86        129.55         7.99 o
   7   6   5          1.49         -4.07         9.67 o
   8   6   5          4.84        -12.61        12.61 o
  -9   7   5         29.71         30.98        14.88 o
  -8   7   5         17.17          9.25        10.98 o
  -7   7   5        144.44        149.67        10.17 o
  -6   7   5        799.51        793.41        13.86 o
  -5   7   5        216.92        199.47         7.99 o
  -4   7   5        885.10        924.26         9.48 o
  -3   7   5       1461.31       1425.24        12.33 o
  -2   7   5       1139.63       1127.14         8.74 o
  -1   7   5        412.78        454.96         6.26 o
   0   7   5       1493.85       1521.85        10.40 o
   1   7   5       2935.44       2877.54        15.99 o
   2   7   5       3603.83       3839.61        19.04 o
   3   7   5        192.57        178.36         7.41 o
   4   7   5        126.45        131.26         5.81 o
   5   7   5          2.82         -2.43         6.17 o
   6   7   5        346.05        364.18        18.94 o
   7   7   5         29.68         23.66         9.64 o
   8   7   5          2.65        -12.04        12.04 o
  -8   8   5          1.60         -9.29        10.15 o
  -7   8   5        252.81        224.66        11.28 o
  -6   8   5        263.20        253.07         9.43 o
  -5   8   5        679.06        713.74        13.19 o
  -4   8   5        355.36        363.55         7.26 o
  -3   8   5        475.57        447.70         6.64 o
  -2   8   5        722.40        654.45         6.96 o
  -1   8   5       1637.09       1485.63        10.28 o
   0   8   5        461.71        402.31         6.53 o
   1   8   5        979.00       1073.84         8.64 o
   2   8   5        825.53        903.67         7.61 o
   3   8   5        938.88        966.22         9.45 o
   4   8   5         97.59         98.70         5.83 o
   5   8   5        219.70        268.86        12.28 o
   6   8   5         82.81         66.17         7.98 o
   7   8   5          4.19         -6.89         9.65 o
   8   8   5          1.94        -10.78        10.78 o
  -8   9   5          4.45         -4.52        10.03 o
  -7   9   5          0.44          0.43        10.73 o
  -6   9   5         80.42         84.36        10.19 o
  -5   9   5        544.01        521.74        12.26 o
  -4   9   5          0.67          4.24         5.02 o
  -3   9   5        292.27        302.02         6.15 o
  -2   9   5          3.43          3.63         3.81 o
  -1   9   5         80.05         91.55         4.11 o
   0   9   5        301.22        348.49        10.16 o
   1   9   5         75.86         96.52         5.32 o
   2   9   5        720.25        717.14         6.69 o
   3   9   5        546.95        554.57        10.00 o
   4   9   5        599.38        574.47         9.05 o
   5   9   5         72.32         85.09         7.04 o
   6   9   5        104.49         92.15         9.41 o
   7   9   5         10.70         -9.98         9.98 o
   8   9   5          0.05        -13.12        13.12 o
  -8  10   5          0.64         -8.78        11.93 o
  -7  10   5         37.21         41.15        11.37 o
  -6  10   5        196.48        216.85        11.71 o
  -5  10   5         25.77         36.87         7.14 o
  -4  10   5          6.16          5.86         5.06 o
  -3  10   5         48.36         38.62         4.86 o
  -2  10   5        105.22        110.89         4.89 o
  -1  10   5       2977.80       2872.84        16.18 o
   0  10   5       1354.47       1323.09        10.89 o
   1  10   5          2.10         -0.26         3.50 o
   2  10   5         14.15         18.07         2.77 o
   3  10   5         40.82         41.22         4.33 o
   4  10   5          8.54          3.07         5.50 o
   5  10   5        173.67        200.41         8.16 o
   6  10   5          4.64         -9.01         9.01 o
   7  10   5         45.34         23.66        10.22 o
  -8  11   5          0.89          0.78        13.77 o
  -7  11   5        120.41        129.06        12.19 o
  -6  11   5         19.45         13.88         9.05 o
  -5  11   5        281.88        259.93        10.04 o
  -4  11   5       1868.48       1819.59        16.45 o
  -3  11   5       1557.61       1562.69        12.32 o
  -2  11   5        536.47        542.46         7.56 o
  -1  11   5         17.57         14.79         3.85 o
   0  11   5        910.23        859.84         8.34 o
   1  11   5        809.24        830.94         9.06 o
   2  11   5        429.43        380.28         6.35 o
   3  11   5         52.41         32.69         5.22 o
   4  11   5        151.35        166.18         6.89 o
   5  11   5         43.70         25.13         8.65 o
   6  11   5         15.57          1.24         8.94 o
   7  11   5          1.34         -7.57        11.53 o
  -7  12   5          7.36         21.19        10.90 o
  -6  12   5         25.88         40.73        11.13 o
  -5  12   5          8.56          2.61        10.19 o
  -4  12   5        220.60        200.97         9.70 o
  -3  12   5        172.21        164.40         6.55 o
  -2  12   5        319.85        302.10         7.41 o
  -1  12   5         22.92         18.06         4.79 o
   0  12   5         80.82         86.16         4.86 o
   1  12   5         38.58         28.58         4.32 o
   2  12   5          9.22         -0.22         5.44 o
   3  12   5         25.74         25.35         3.54 o
   4  12   5          2.89          0.23         5.62 o
   5  12   5        220.74        208.25         9.77 o
   6  12   5         77.24         81.16         9.66 o
   7  12   5         63.27         50.78        11.09 o
  -7  13   5         28.96         59.53        12.56 o
  -6  13   5         12.68         29.66         9.85 o
  -5  13   5         36.93         37.52         9.72 o
  -4  13   5       1915.68       1940.97        26.91 o
  -3  13   5       2732.04       2815.31        22.04 o
  -2  13   5        501.83        536.55         9.94 o
  -1  13   5         75.29        100.18         5.67 o
   0  13   5        416.45        390.44         8.35 o
   1  13   5       1418.52       1396.77        13.68 o
   2  13   5        600.19        664.30        10.43 o
   3  13   5         19.08          2.54         7.21 o
   4  13   5        254.18        249.23        10.80 o
   5  13   5        722.46        697.74        20.48 o
   6  13   5        144.07        166.77        11.13 o
  -6  14   5        182.34        170.05        12.26 o
  -5  14   5        730.47        779.35        16.21 o
  -4  14   5        350.70        374.46        10.76 o
  -3  14   5         15.26         30.24         8.13 o
  -2  14   5        843.93        813.05        11.47 o
  -1  14   5       1638.84       1574.02        15.37 o
   0  14   5        368.80        338.66         8.23 o
   1  14   5          5.59         -6.19         6.19 o
   2  14   5        317.22        322.23         9.74 o
   3  14   5        888.29        870.17        13.34 o
   4  14   5        112.14        141.23         8.94 o
   5  14   5          0.87          8.04        11.85 o
   6  14   5          8.82         -5.41        12.41 o
  -6  15   5         45.42         62.45        12.49 o
  -5  15   5         61.57         61.65        10.59 o
  -4  15   5          2.15         -8.31         8.31 o
  -3  15   5         15.40         18.37         8.96 o
  -2  15   5         36.21         33.33         7.58 o
  -1  15   5         20.55         14.37         6.38 o
   0  15   5          0.52         -5.18         5.18 o
   1  15   5        124.48        106.46         8.07 o
   2  15   5        106.95        104.99         8.30 o
   3  15   5         65.71         48.39         8.48 o
   4  15   5          6.73         -2.55         9.55 o
   5  15   5         15.33          7.69        12.43 o
  -5  16   5         45.58         66.97        11.78 o
  -4  16   5         14.87         17.12         9.99 o
  -3  16   5         38.84         23.20         8.58 o
  -2  16   5        110.65        107.58         8.75 o
  -1  16   5       1071.03       1057.71        14.69 o
   0  16   5        277.61        307.46        10.32 o
   1  16   5         23.51         16.32         8.14 o
   2  16   5        147.21        116.12         8.58 o
   3  16   5        255.27        236.07         9.52 o
   4  16   5         20.53         32.78         9.78 o
   5  16   5         61.43         63.95        13.55 o
  -5  17   5          1.89         10.12        24.50 o
  -4  17   5         96.80         91.60        10.46 o
  -3  17   5        233.42        250.05        10.57 o
  -2  17   5          2.57         -2.05         9.06 o
  -1  17   5         56.61         42.98        10.78 o
   0  17   5        294.42        258.71        10.97 o
   1  17   5        254.32        250.36         9.82 o
   2  17   5         87.19         95.36         8.78 o
   3  17   5         22.19         28.64         9.17 o
   4  17   5          8.14         -5.54        11.83 o
  -4  18   5         16.43         20.46        10.94 o
  -3  18   5         78.59         72.61         9.95 o
  -2  18   5          2.18         -1.76        10.15 o
  -1  18   5          6.34         -3.46        12.21 o
   0  18   5         42.65         41.85        10.36 o
   1  18   5          0.80          6.00         9.38 o
   2  18   5          1.02          5.08         8.14 o
   3  18   5         20.07         22.82         9.40 o
  -2  19   5        171.74        175.70        12.62 o
  -1  19   5         16.81         16.39        10.87 o
   0  19   5         88.07         85.58        11.90 o
   1  19   5        182.24        169.21        11.88 o
   2  19   5        201.50        238.76        11.79 o
  -9   0   6         56.20         25.66        15.61 o
  -8   0   6        246.22        221.89        14.62 o
  -7   0   6        358.88        344.92        15.67 o
  -6   0   6        396.72        368.37        16.24 o
  -5   0   6        304.20        273.87        13.29 o
  -4   0   6       1348.93       1335.65        18.39 o
  -3   0   6       4372.40       4442.73        35.33 o
  -2   0   6        650.89        650.70        12.76 o
  -1   0   6          9.37         11.98         3.74 o
   0   0   6       5880.00       6042.10        44.01 o
   1   0   6       8653.71       9054.18        61.59 o
   2   0   6       1853.85       2041.85        21.49 o
   3   0   6        375.57        369.43         6.92 o
   4   0   6        618.91        627.64         8.94 o
   5   0   6         57.58         60.70         7.44 o
   6   0   6          9.00          9.80        10.97 o
   7   0   6        343.08        402.25        27.41 o
   8   0   6          5.77        -27.24        27.24 o
  -9   1   6        179.16        164.30        11.97 o
  -8   1   6         80.73         56.90         9.34 o
  -7   1   6          5.56          8.45         7.54 o
  -6   1   6         35.22         27.26         6.56 o
  -5   1   6         18.22         20.48         5.35 o
  -4   1   6        100.01         97.88         4.73 o
  -3   1   6        434.37        403.89         6.61 o
  -2   1   6       7217.76       7330.57        37.98 o
  -1   1   6       5034.57       5136.29        25.90 o
   0   1   6        114.27        101.30         3.02 o
   1   1   6         66.58         79.17         2.91 o
   2   1   6        628.09        708.50         6.44 o
   3   1   6        122.70        111.47         3.14 o
   4   1   6        487.15        568.04         8.10 o
   5   1   6          1.85         -2.75         5.42 o
   6   1   6        132.68        122.24         8.25 o
   7   1   6         11.08          3.62        10.62 o
   8   1   6          7.81        -13.88        13.88 o
  -9   2   6         42.71         20.50        10.87 o
  -8   2   6          0.87         -9.10         9.16 o
  -7   2   6         25.59         26.32         7.01 o
  -6   2   6         16.95          5.04         5.97 o
  -5   2   6          4.70          2.19         5.42 o
  -4   2   6        180.65        159.37         6.14 o
  -3   2   6        613.34        643.26         7.47 o
  -2   2   6       2283.10       2321.49        15.38 o
  -1   2   6          8.33         18.69         3.01 o
   0   2   6         94.18         79.56         3.14 o
   1   2   6        524.93        458.42         4.98 o
   2   2   6         10.99          4.48         3.04 o
   3   2   6          2.47         -1.95         2.90 o
   4   2   6         54.12         54.24         5.12 o
   5   2   6        214.52        225.66         7.88 o
   6   2   6         27.93          9.99         7.79 o
   7   2   6         71.35         47.06        12.00 o
   8   2   6          9.31        -12.18        12.18 o
  -9   3   6         25.74         13.96        10.68 o
  -8   3   6         92.45         81.17         8.86 o
  -7   3   6         98.62        106.14         8.48 o
  -6   3   6        251.14        238.20         8.21 o
  -5   3   6         53.62         48.43         5.36 o
  -4   3   6          4.42         -3.91         3.91 o
  -3   3   6        751.24        711.72         6.58 o
  -2   3   6       9545.61       9636.45        54.69 o
  -1   3   6       5499.33       5427.58        29.39 o
   0   3   6         81.26         83.24         3.04 o
   1   3   6        135.16        184.07         6.18 o
   2   3   6       1155.40       1166.96         9.57 o
   3   3   6        881.08        886.48         8.93 o
   4   3   6        850.79        896.99        10.70 o
   5   3   6         55.96         38.39         7.05 o
   6   3   6        253.25        232.90        10.63 o
   7   3   6          3.66         -2.63         9.88 o
   8   3   6         11.22        -13.08        13.08 o
  -9   4   6          2.09         -9.86        11.05 o
  -8   4   6         15.60         11.90         9.88 o
  -7   4   6          3.00         -0.51         8.39 o
  -6   4   6         32.40         32.88         7.25 o
  -5   4   6        214.23        194.21         7.76 o
  -4   4   6        298.69        249.00         5.99 o
  -3   4   6         63.76         56.34         4.93 o
  -2   4   6        775.62        906.90         9.64 o
  -1   4   6        513.41        505.36         5.94 o
   0   4   6        113.41        108.82         3.47 o
   1   4   6       1026.95        915.22         7.87 o
   2   4   6        132.47        113.28         4.85 o
   3   4   6        172.31        160.91         6.21 o
   4   4   6         49.95         56.10         3.28 o
   5   4   6        190.69        218.44         8.38 o
   6   4   6        148.22        131.57         9.14 o
   7   4   6         49.39         45.02        11.48 o
   8   4   6          2.93        -13.94        13.94 o
  -9   5   6         10.36        -13.03        13.03 o
  -8   5   6          0.17         -8.53         8.53 o
  -7   5   6         93.10         86.13         8.43 o
  -6   5   6         23.90         29.69         7.64 o
  -5   5   6        190.39        199.73         7.21 o
  -4   5   6        135.61        124.20         4.36 o
  -3   5   6       1025.36       1083.27        11.83 o
  -2   5   6       6494.15       6595.14        37.82 o
  -1   5   6       1581.01       1608.27        10.79 o
   0   5   6        452.21        420.93         4.78 o
   1   5   6         38.43         34.39         3.44 o
   2   5   6         80.87         88.61         3.90 o
   3   5   6        399.04        433.77         5.35 o
   4   5   6         22.68         22.83         3.91 o
   5   5   6        671.65        725.97        12.72 o
   6   5   6        238.99        269.97        13.32 o
   7   5   6         10.90          6.62        10.74 o
   8   5   6         27.60         12.46        12.75 o
  -8   6   6          1.33         -6.39         9.47 o
  -7   6   6         60.30         51.86         8.89 o
  -6   6   6        298.71        300.35        12.47 o
  -5   6   6       1771.34       1773.18        16.29 o
  -4   6   6       1097.71       1135.33        11.45 o
  -3   6   6       1330.39       1301.35        12.45 o
  -2   6   6         67.54         78.43         4.91 o
  -1   6   6       1764.03       1889.58        11.53 o
   0   6   6       1523.79       1489.39         9.55 o
   1   6   6       2546.60       2501.83        14.57 o
   2   6   6         11.34         14.55         3.39 o
   3   6   6        844.94        867.90         7.20 o
   4   6   6        355.28        348.98        11.45 o
   5   6   6          2.90          3.75         7.76 o
   6   6   6         34.78         28.77         8.67 o
   7   6   6         17.44          5.34        11.64 o
   8   6   6         91.31         68.36        14.07 o
  -8   7   6        137.49        108.58        11.11 o
  -7   7   6        121.99        120.89         8.99 o
  -6   7   6          4.02          3.28         7.65 o
  -5   7   6        219.86        195.04         7.36 o
  -4   7   6        522.72        491.48         9.28 o
  -3   7   6        436.92        485.85        10.14 o
  -2   7   6        760.51        725.27         9.05 o
  -1   7   6        374.58        386.19         4.83 o
   0   7   6         88.80        101.73         3.27 o
   1   7   6        266.10        239.68         5.30 o
   2   7   6         47.38         44.95         4.39 o
   3   7   6         80.47         70.66         3.84 o
   4   7   6        156.56        155.57         6.92 o
   5   7   6        142.66        118.20         9.19 o
   6   7   6         78.64         58.72         9.65 o
   7   7   6         17.33        -10.11        12.44 o
   8   7   6         67.48         30.98        14.57 o
  -8   8   6         51.04         60.53        11.85 o
  -7   8   6         96.72         77.50        10.72 o
  -6   8   6        182.37        171.51         8.34 o
  -5   8   6          6.27         13.86         6.43 o
  -4   8   6          4.20         -3.24         5.43 o
  -3   8   6        199.93        226.90         7.24 o
  -2   8   6        217.97        207.03         5.47 o
  -1   8   6          4.54         -0.95         2.96 o
   0   8   6        622.90        643.46         7.65 o
   1   8   6        375.93        362.04         6.95 o
   2   8   6         73.65         71.09         4.26 o
   3   8   6          4.41         -0.60         4.19 o
   4   8   6         13.24         16.37         5.97 o
   5   8   6         15.46          8.72         8.26 o
   6   8   6          0.66         -8.85         8.85 o
   7   8   6         34.28          5.54        11.91 o
  -8   9   6         12.42         12.06        11.94 o
  -7   9   6         36.50         44.57        10.69 o
  -6   9   6         70.37         77.45         8.26 o
  -5   9   6        673.51        720.15        13.43 o
  -4   9   6         41.51         47.66         7.04 o
  -3   9   6        378.55        358.76         9.11 o
  -2   9   6       1707.64       1670.17        12.59 o
  -1   9   6       1442.91       1392.01        12.59 o
   0   9   6        510.73        507.93         7.62 o
   1   9   6          5.38          2.25         2.79 o
   2   9   6        771.58        782.76         9.38 o
   3   9   6       1897.53       1976.32        15.00 o
   4   9   6       1398.67       1541.95        17.14 o
   5   9   6          1.08         -7.76         7.76 o
   6   9   6         54.32         41.96         9.08 o
   7   9   6         24.04         -3.03        11.85 o
  -8  10   6         13.56          3.05        12.42 o
  -7  10   6         35.32         22.62         9.66 o
  -6  10   6         15.98          3.74         9.55 o
  -5  10   6        230.55        237.75         8.78 o
  -4  10   6         69.13         80.38         7.10 o
  -3  10   6        340.06        342.70         9.60 o
  -2  10   6          3.85          2.87         4.00 o
  -1  10   6        447.29        422.06         7.46 o
   0  10   6        398.21        388.92         7.37 o
   1  10   6        923.46        915.28        11.34 o
   2  10   6        747.28        743.75         8.92 o
   3  10   6        166.87        184.08         8.32 o
   4  10   6        311.66        294.81        11.32 o
   5  10   6         10.94         -3.88         8.31 o
   6  10   6         76.92         62.95         9.70 o
   7  10   6         12.39        -10.29        11.77 o
  -7  11   6          4.16          2.50        10.85 o
  -6  11   6        221.21        238.77        11.25 o
  -5  11   6         10.55          8.96         9.58 o
  -4  11   6        204.19        211.42         9.39 o
  -3  11   6         12.28         25.57         7.63 o
  -2  11   6        923.27        942.32        13.42 o
  -1  11   6        415.91        404.36         8.66 o
   0  11   6        117.95        106.91         5.77 o
   1  11   6         25.05         17.73         5.50 o
   2  11   6        313.11        338.50        12.99 o
   3  11   6        598.53        576.97         9.19 o
   4  11   6         53.85         59.01         7.43 o
   5  11   6         40.33         22.05         9.51 o
   6  11   6         22.14          3.91        11.09 o
   7  11   6         29.79         13.92        11.90 o
  -7  12   6         81.59         99.62        11.52 o
  -6  12   6         12.13          6.50        11.27 o
  -5  12   6        174.26        173.89         9.88 o
  -4  12   6        395.28        423.09        11.87 o
  -3  12   6        394.09        387.04         9.96 o
  -2  12   6        254.00        297.43         9.98 o
  -1  12   6        760.75        726.30        10.63 o
   0  12   6        798.68        779.15        10.84 o
   1  12   6       1113.44       1134.54        12.69 o
   2  12   6        295.53        293.68         7.38 o
   3  12   6         24.14         14.88         5.98 o
   4  12   6          3.25         -6.44         7.61 o
   5  12   6         55.31         61.46        10.09 o
   6  12   6          2.15          2.33        10.60 o
  -6  13   6         18.39         20.72        11.23 o
  -5  13   6          5.67          4.77         8.48 o
  -4  13   6        133.41        122.57         8.84 o
  -3  13   6        526.76        498.27        11.87 o
  -2  13   6        199.57        207.35         8.54 o
  -1  13   6        118.21        125.20         6.20 o
   0  13   6          4.09          1.42         5.95 o
   1  13   6        205.81        194.72         7.35 o
   2  13   6        154.51        155.00         7.77 o
   3  13   6          4.96          8.20         8.67 o
   4  13   6         40.85         43.14        10.81 o
   5  13   6          0.43          5.08        11.57 o
   6  13   6          4.60          2.32        13.61 o
  -6  14   6          7.54         18.07        11.40 o
  -5  14   6         45.55         73.61        10.29 o
  -4  14   6         60.44         80.42         9.22 o
  -3  14   6        262.65        303.16         9.96 o
  -2  14   6        115.54        123.32         7.65 o
  -1  14   6         25.20         11.95         7.68 o
   0  14   6         19.73         39.67         6.69 o
   1  14   6         56.39         48.07         7.45 o
   2  14   6         32.32         37.48         8.07 o
   3  14   6         21.79         20.87         8.76 o
   4  14   6         15.39          7.13        10.54 o
   5  14   6          0.33        -14.09        14.09 o
  -5  15   6         42.59         38.06        11.15 o
  -4  15   6         43.85         12.47        10.45 o
  -3  15   6         88.09         76.04         8.84 o
  -2  15   6        798.47        812.66        14.16 o
  -1  15   6        238.46        308.43        10.60 o
   0  15   6         13.81         -6.78         6.78 o
   1  15   6        184.59        167.20         7.99 o
   2  15   6        322.92        332.64        12.10 o
   3  15   6        109.22        119.75        10.13 o
   4  15   6         86.18        114.38        13.24 o
   5  15   6          2.74        -11.69        13.26 o
  -5  16   6         74.57         57.46        11.67 o
  -4  16   6         66.58         52.89         9.82 o
  -3  16   6          2.38         -9.88         9.88 o
  -2  16   6         95.81         90.10        10.68 o
  -1  16   6        153.00        124.01         8.96 o
   0  16   6        115.23         97.84         9.92 o
   1  16   6         24.08         28.76         9.09 o
   2  16   6         17.66          7.46         8.41 o
   3  16   6         23.20          1.40        11.26 o
   4  16   6         76.20         66.85        14.62 o
  -4  17   6        102.38        127.57        14.27 o
  -3  17   6          4.42          1.37         9.49 o
  -2  17   6        157.00        159.37        10.32 o
  -1  17   6        170.08        175.49        11.48 o
   0  17   6          4.60         10.12        10.30 o
   1  17   6          7.04         -3.91        10.03 o
   2  17   6          2.70          2.53         9.16 o
   3  17   6        178.21        182.62        13.01 o
  -3  18   6        188.83        205.03        11.44 o
  -2  18   6         19.83         40.96        10.11 o
  -1  18   6        143.31        125.00        12.41 o
   0  18   6        226.26        226.12        12.88 o
   1  18   6        377.90        387.65        13.54 o
   2  18   6        112.98        145.57        10.92 o
   0  19   6         61.73         89.08        24.45 o
  -9   1   7         22.82         19.54        13.31 o
  -8   1   7         32.39         16.75         9.99 o
  -7   1   7          7.04          8.51         8.83 o
  -6   1   7        474.41        463.67        11.12 o
  -5   1   7        486.86        546.12        10.61 o
  -4   1   7       1035.40       1024.71        10.37 o
  -3   1   7        321.95        326.01         6.84 o
  -2   1   7        851.68        872.16         9.04 o
  -1   1   7        512.96        498.48         6.44 o
   0   1   7       1881.49       1848.59        13.24 o
   1   1   7         48.50         26.90         2.24 o
   2   1   7        551.47        632.64         6.30 o
   3   1   7        865.15        933.55         8.74 o
   4   1   7         53.39         44.14         4.08 o
   5   1   7         29.59         25.71         7.60 o
   6   1   7         31.07         31.50         8.69 o
   7   1   7        142.94        135.95        16.86 o
   8   1   7          5.18        -15.51        15.51 o
  -9   2   7          0.01        -12.02        12.02 o
  -8   2   7         67.36         66.14        10.19 o
  -7   2   7        134.17        127.07         9.43 o
  -6   2   7        347.61        371.03        11.20 o
  -5   2   7        328.16        329.38         8.46 o
  -4   2   7        120.95        111.02         5.03 o
  -3   2   7        777.60        721.55         8.57 o
  -2   2   7        143.86        125.03         4.59 o
  -1   2   7        203.00        161.00         5.10 o
   0   2   7          5.88          3.42         2.94 o
   1   2   7        498.69        518.80         5.60 o
   2   2   7        938.15        981.12         9.29 o
   3   2   7        105.08        101.81         5.59 o
   4   2   7          0.46         -2.52         5.23 o
   5   2   7         33.88         25.09         6.57 o
   6   2   7         34.56         24.95         8.76 o
   7   2   7          0.27        -11.08        11.76 o
   8   2   7          0.03        -12.85        12.85 o
  -8   3   7          0.75         -0.09        10.37 o
  -7   3   7          0.89         -5.07         8.55 o
  -6   3   7         66.99         64.05         8.38 o
  -5   3   7          0.48         -0.43         6.04 o
  -4   3   7         30.90         34.10         3.45 o
  -3   3   7          5.82          5.69         5.31 o
  -2   3   7         26.90         23.13         4.89 o
  -1   3   7         65.60         54.12         3.68 o
   0   3   7         17.02          8.34         3.10 o
   1   3   7        107.14        102.81         5.17 o
   2   3   7        339.09        354.46         9.03 o
   3   3   7         52.28         50.64         4.31 o
   4   3   7         19.24         12.79         5.78 o
   5   3   7         44.96         31.57         7.88 o
   6   3   7          1.33         -5.15        10.15 o
   7   3   7          3.89         -3.78        10.59 o
   8   3   7         27.29          1.42        15.48 o
  -8   4   7         23.54          8.09         9.34 o
  -7   4   7         14.82         20.23         8.50 o
  -6   4   7        452.62        455.75        11.60 o
  -5   4   7        248.55        218.90         7.44 o
  -4   4   7        458.58        406.19         9.97 o
  -3   4   7        644.69        659.90        10.46 o
  -2   4   7         18.99         14.54         4.93 o
  -1   4   7        745.89        760.37         7.85 o
   0   4   7         46.41         70.99         3.63 o
   1   4   7       1516.93       1560.65        11.53 o
   2   4   7       1738.65       1787.44        12.93 o
   3   4   7       1559.93       1627.64        13.39 o
   4   4   7         59.93         64.97         6.53 o
   5   4   7        626.15        686.00        16.57 o
   6   4   7        203.73        206.14        12.52 o
   7   4   7         54.48         38.04        12.16 o
   8   4   7         18.82        -13.75        13.75 o
  -8   5   7         10.05          2.03         9.85 o
  -7   5   7         10.41          2.04         8.70 o
  -6   5   7        157.21        153.40         8.30 o
  -5   5   7         61.84         60.84         6.14 o
  -4   5   7       1004.17       1023.46        12.82 o
  -3   5   7        324.41        324.11         9.53 o
  -2   5   7       1163.61       1217.90        12.67 o
  -1   5   7       1662.41       1734.27        12.20 o
   0   5   7       1943.63       1927.86        11.58 o
   1   5   7        674.29        617.30         7.39 o
   2   5   7         52.47         51.66         2.68 o
   3   5   7        145.52        144.36         5.99 o
   4   5   7       1005.97       1075.07        13.59 o
   5   5   7        703.27        789.80        14.84 o
   6   5   7        417.63        517.94        20.83 o
   7   5   7          3.68         -9.89        10.62 o
  -8   6   7          6.18        -11.15        11.15 o
  -7   6   7          2.51         12.54         8.99 o
  -6   6   7          0.04          6.59         7.78 o
  -5   6   7         85.55         77.59         7.54 o
  -4   6   7        173.53        172.82         7.48 o
  -3   6   7         45.94         33.53         6.30 o
  -2   6   7         79.83         73.35         5.33 o
  -1   6   7         35.46         38.80         3.41 o
   0   6   7        130.97        125.25         3.90 o
   1   6   7         14.16         10.88         4.13 o
   2   6   7        115.54        110.02         4.80 o
   3   6   7          2.81          0.87         5.49 o
   4   6   7          8.65          7.90         7.03 o
   5   6   7         91.08         87.83         8.63 o
   6   6   7        203.59        193.81        13.72 o
   7   6   7          2.72        -11.13        11.13 o
  -8   7   7         29.43          7.32        11.03 o
  -7   7   7         31.46         20.11         9.35 o
  -6   7   7        410.84        394.85        10.39 o
  -5   7   7        105.39        140.13         7.76 o
  -4   7   7       1114.43       1170.85        13.59 o
  -3   7   7        420.84        431.08        10.96 o
  -2   7   7       1219.12       1250.31        12.90 o
  -1   7   7       1732.24       1808.98        11.71 o
   0   7   7       1528.75       1539.15        11.15 o
   1   7   7        556.74        551.42         7.82 o
   2   7   7         41.06         35.65         4.22 o
   3   7   7         91.05         81.24         6.58 o
   4   7   7        102.45        110.42         8.22 o
   5   7   7        282.40        275.70        12.56 o
   6   7   7         13.54          9.65        10.51 o
   7   7   7         85.97         42.28        11.89 o
  -8   8   7          3.45        -11.84        11.84 o
  -7   8   7         49.56         66.03        10.39 o
  -6   8   7        152.65        174.42         9.46 o
  -5   8   7        194.46        193.82         8.33 o
  -4   8   7        661.70        639.15        12.19 o
  -3   8   7        517.34        488.78        10.51 o
  -2   8   7       1165.39       1174.58        12.06 o
  -1   8   7        551.98        547.38         7.61 o
   0   8   7          5.36         -1.77         2.60 o
   1   8   7       1674.94       1738.45        12.32 o
   2   8   7       1065.81       1148.88        11.37 o
   3   8   7        433.09        471.31        14.14 o
   4   8   7         18.94         13.06         7.40 o
   5   8   7         14.67         -1.76         8.61 o
   6   8   7         24.86         10.60        10.71 o
   7   8   7         23.75        -11.52        11.52 o
  -7   9   7         54.60         47.33        12.12 o
  -6   9   7         32.57         45.22         9.99 o
  -5   9   7        283.05        307.15        10.70 o
  -4   9   7         76.51         92.57         8.49 o
  -3   9   7        178.89        192.33         7.99 o
  -2   9   7        446.04        463.30        10.61 o
  -1   9   7        214.71        187.22         7.13 o
   0   9   7         56.59         43.43         5.15 o
   1   9   7         18.32          9.25         4.35 o
   2   9   7          3.46         -3.61         5.23 o
   3   9   7         15.77          2.78         6.62 o
   4   9   7         82.29         60.30         8.26 o
   5   9   7          7.52         -8.98         8.98 o
   6   9   7          9.29        -11.57        11.57 o
   7   9   7          0.16        -13.31        13.31 o
  -7  10   7          5.35          8.13        12.04 o
  -6  10   7        256.86        285.36        12.32 o
  -5  10   7        243.24        247.17        11.12 o
  -4  10   7         12.02         21.21         7.89 o
  -3  10   7       1269.39       1299.01        15.13 o
  -2  10   7        360.10        356.42        11.74 o
  -1  10   7        695.21        697.99        12.11 o
   0  10   7        213.36        196.11         7.93 o
   1  10   7         14.02         12.23         5.91 o
   2  10   7        192.57        217.73         8.65 o
   3  10   7         27.65         21.98         7.17 o
   4  10   7         61.39         36.80         9.05 o
   5  10   7         13.29         -9.61         9.61 o
   6  10   7         23.15         12.69        13.12 o
  -7  11   7          0.50        -10.86        10.86 o
  -6  11   7          2.30         -2.98        10.89 o
  -5  11   7          7.43         13.15         9.37 o
  -4  11   7         99.46        115.94         8.55 o
  -3  11   7        172.39        191.13         8.85 o
  -2  11   7        237.89        226.16         9.68 o
  -1  11   7        248.92        239.45         8.99 o
   0  11   7        507.09        518.05        11.55 o
   1  11   7         31.56         17.53         6.45 o
   2  11   7          5.39          0.59         6.51 o
   3  11   7        178.04        159.51         8.31 o
   4  11   7        122.30        118.14        10.08 o
   5  11   7          0.82         -9.48         9.48 o
   6  11   7          1.42        -11.02        11.02 o
  -6  12   7          2.22         13.04        10.47 o
  -5  12   7        169.41        179.66        10.78 o
  -4  12   7         88.68         88.01        12.75 o
  -3  12   7        195.84        234.96         9.78 o
  -2  12   7        115.99        115.76         8.60 o
  -1  12   7         23.51          9.93         6.99 o
   0  12   7         45.96         47.32         6.27 o
   1  12   7         33.57         25.51         6.69 o
   2  12   7        116.09        101.67         6.82 o
   3  12   7         90.30         88.60         8.23 o
   4  12   7         34.49         15.45         9.14 o
   5  12   7          1.98         -8.96         9.97 o
   6  12   7          2.91        -11.84        11.84 o
  -6  13   7          3.13          6.60        10.01 o
  -5  13   7        106.01        128.53        11.06 o
  -4  13   7        230.26        274.56        10.78 o
  -3  13   7          4.48          1.66         8.17 o
  -2  13   7          1.94         -6.01         7.45 o
  -1  13   7        598.24        618.17        13.57 o
   0  13   7       1477.29       1482.82        16.94 o
   1  13   7        417.37        433.84        10.25 o
   2  13   7          7.45         11.87         6.45 o
   3  13   7         88.24         89.55         9.71 o
   4  13   7         81.45         70.72        11.81 o
   5  13   7         21.09         11.80        12.85 o
  -5  14   7          3.82         -1.63        10.48 o
  -4  14   7          2.30          4.11        12.60 o
  -3  14   7        338.95        329.01        10.83 o
  -2  14   7        225.50        230.05         9.48 o
  -1  14   7        178.14        195.52         9.46 o
   0  14   7          2.60         -7.54         7.54 o
   1  14   7        382.79        343.39         9.02 o
   2  14   7        440.54        445.44        12.38 o
   3  14   7        162.90        156.52        10.59 o
   4  14   7         31.01         15.91        10.91 o
   5  14   7          0.44        -14.03        14.03 o
  -5  15   7          0.14         -9.53        10.98 o
  -4  15   7          8.98          4.29        10.42 o
  -3  15   7          4.78         -7.14         8.66 o
  -2  15   7         39.81         45.39         9.25 o
  -1  15   7         61.82         53.95         9.12 o
   0  15   7          6.60          9.54         8.24 o
   1  15   7          0.70         -1.82         8.47 o
   2  15   7          1.39        -10.81        10.81 o
   3  15   7         44.61         28.23        12.01 o
   4  15   7         75.96         71.36        17.35 o
  -4  16   7         14.63         11.42        10.77 o
  -3  16   7        352.31        336.04        11.57 o
  -2  16   7        495.83        533.76        26.60 o
  -1  16   7        230.07        241.30        11.69 o
   0  16   7        327.19        328.05        15.63 o
   1  16   7          5.08          4.83        13.11 o
   2  16   7        125.73        168.72        13.26 o
   3  16   7         56.38         49.53        15.41 o
  -3  17   7          2.16          8.95        10.88 o
  -2  17   7         47.19         27.29        11.87 o
  -1  17   7        238.67        193.40        13.31 o
   0  17   7        734.58        819.58        20.32 o
   1  17   7        135.85        160.82        11.45 o
   2  17   7          1.09         -6.47        11.09 o
  -1  18   7        152.34        138.03        14.18 o
   0  18   7        282.06        291.61        14.35 o
  -8   0   8          1.70         -2.20        17.44 o
  -7   0   8         56.82         37.75        11.94 o
  -6   0   8        786.63        824.65        22.58 o
  -5   0   8       1096.18       1182.56        17.93 o
  -4   0   8        663.16        661.14        14.56 o
  -3   0   8        161.89        170.56         8.18 o
  -2   0   8        628.63        614.33        11.95 o
  -1   0   8       3053.62       3078.49        29.96 o
   0   0   8        958.48        992.99        14.37 o
   1   0   8        801.98        811.47         9.96 o
   2   0   8        116.48        102.75         8.82 o
   3   0   8        223.80        235.38        15.81 o
   4   0   8        123.74        138.09        11.34 o
   5   0   8         52.44         54.12        11.14 o
   6   0   8          8.44         -9.13        11.93 o
   7   0   8          8.93        -27.50        27.50 o
  -8   1   8         16.67          1.27        14.47 o
  -7   1   8         11.47         -0.32         9.53 o
  -6   1   8         63.60         77.13         7.94 o
  -5   1   8          2.23          9.66         5.43 o
  -4   1   8        533.81        541.58         9.28 o
  -3   1   8        488.23        506.62        11.52 o
  -2   1   8        579.33        584.96         8.61 o
  -1   1   8        240.48        253.21         7.41 o
   0   1   8          1.76         -1.28         3.99 o
   1   1   8        164.92        163.02         3.53 o
   2   1   8        138.17        116.09         5.39 o
   3   1   8          3.25         -4.18         5.39 o
   4   1   8          0.05         -3.63         6.55 o
   5   1   8        173.14        169.25         8.68 o
   6   1   8          0.13         -9.41         9.41 o
   7   1   8          0.39        -12.92        12.92 o
  -8   2   8          7.98         -9.96        10.68 o
  -7   2   8          6.82         -5.24         9.56 o
  -6   2   8          1.41         -7.36         7.36 o
  -5   2   8         75.41         74.76         6.97 o
  -4   2   8         28.77         28.92         4.86 o
  -3   2   8        150.88        149.04         5.80 o
  -2   2   8        734.43        758.64         9.38 o
  -1   2   8        343.55        377.44         7.65 o
   0   2   8        235.33        183.09         5.74 o
   1   2   8        329.82        320.10         8.46 o
   2   2   8        109.94         86.58         4.20 o
   3   2   8         26.00         11.01         3.77 o
   4   2   8         63.25         69.93         7.32 o
   5   2   8          9.25         -0.08         8.60 o
   6   2   8         13.42          4.74        11.36 o
   7   2   8          0.88        -11.42        11.42 o
  -8   3   8         18.66         14.79        11.72 o
  -7   3   8         18.95         21.13         9.12 o
  -6   3   8         31.44         28.24         8.18 o
  -5   3   8         20.72          3.68         7.26 o
  -4   3   8        537.60        544.17        11.14 o
  -3   3   8        154.70        174.16         6.88 o
  -2   3   8        674.83        635.77        10.30 o
  -1   3   8         94.59         80.90         3.81 o
   0   3   8        498.61        554.19         7.17 o
   1   3   8        576.99        611.91         8.72 o
   2   3   8        531.46        563.70         9.34 o
   3   3   8         23.27         14.62         5.00 o
   4   3   8          2.50         -3.05         7.30 o
   5   3   8        496.35        529.30        17.16 o
   6   3   8         73.95         57.84        10.50 o
   7   3   8          6.36          4.65        12.23 o
  -8   4   8         34.33         17.31        11.59 o
  -7   4   8          0.59         -1.01         9.75 o
  -6   4   8         21.96         21.36         8.72 o
  -5   4   8          8.76         -1.24         7.35 o
  -4   4   8          8.80         14.48         6.68 o
  -3   4   8        414.06        378.23        10.80 o
  -2   4   8          5.70          1.03         5.49 o
  -1   4   8        236.63        225.37         8.00 o
   0   4   8        410.90        380.19         6.84 o
   1   4   8          0.11          1.09         5.18 o
   2   4   8          1.24          1.18         4.67 o
   3   4   8         47.22         38.14         5.62 o
   4   4   8          8.92         -1.84         7.85 o
   5   4   8         42.74         30.76         9.79 o
   6   4   8          0.12        -11.82        11.82 o
   7   4   8         26.65         -9.75        12.61 o
  -8   5   8         16.88         13.73        12.93 o
  -7   5   8        135.21        140.81         9.88 o
  -6   5   8         27.77         25.88         7.96 o
  -5   5   8          7.70         10.77         7.70 o
  -4   5   8          1.69          0.55         6.38 o
  -3   5   8          5.61         13.75         6.24 o
  -2   5   8        481.11        485.10        10.30 o
  -1   5   8         12.72         19.06         3.67 o
   0   5   8        411.88        420.62         6.59 o
   1   5   8        654.58        713.47         9.07 o
   2   5   8        147.89        152.99         6.14 o
   3   5   8         50.06         55.72         6.18 o
   4   5   8          0.01         -3.89         6.95 o
   5   5   8        225.98        212.70        11.53 o
   6   5   8        198.80        196.09        17.56 o
   7   5   8         16.35         -6.48        13.55 o
  -8   6   8         11.57         13.83        10.48 o
  -7   6   8         11.43         12.17         9.39 o
  -6   6   8        238.94        239.73         9.81 o
  -5   6   8        462.18        509.61        14.27 o
  -4   6   8        828.99        826.44        13.35 o
  -3   6   8         50.74         53.46         6.44 o
  -2   6   8         67.83         73.79         6.49 o
  -1   6   8        765.92        743.85         8.32 o
   0   6   8        456.23        487.53         7.07 o
   1   6   8         73.82         64.33         4.83 o
   2   6   8        438.35        467.77         9.40 o
   3   6   8        251.06        271.02        11.40 o
   4   6   8        478.86        515.53        13.53 o
   5   6   8        141.11        133.84        13.59 o
   6   6   8         13.68         -1.44        11.70 o
   7   6   8          3.19        -12.10        12.10 o
  -8   7   8        103.99        141.79        32.17 o
  -7   7   8         43.12         40.82         9.53 o
  -6   7   8         27.46         27.89         8.71 o
  -5   7   8        120.21        122.31         8.74 o
  -4   7   8        709.65        688.64        12.85 o
  -3   7   8        172.12        133.94         8.06 o
  -2   7   8        167.52        125.61         7.28 o
  -1   7   8        396.88        415.65        10.02 o
   0   7   8       1160.68       1157.27        11.41 o
   1   7   8         98.34         83.28         5.42 o
   2   7   8         73.03         63.46         6.32 o
   3   7   8        146.25        149.60         7.88 o
   4   7   8        259.61        253.36        10.76 o
   5   7   8         90.37         74.03        11.01 o
   6   7   8         15.17         -6.95        12.03 o
   7   7   8          0.16        -12.28        12.28 o
  -7   8   8        112.39        101.76        12.73 o
  -6   8   8        131.22        118.10         9.74 o
  -5   8   8         16.98         27.61         8.58 o
  -4   8   8         66.43         92.17        10.22 o
  -3   8   8        184.78        161.39        10.91 o
  -2   8   8          7.62         21.67         6.74 o
  -1   8   8        241.80        270.15        11.09 o
   0   8   8        566.14        570.64         8.78 o
   1   8   8       1325.11       1431.28        13.60 o
   2   8   8       1090.94       1047.90        12.90 o
   3   8   8        136.69        115.42         7.93 o
   4   8   8          0.83         -8.59         8.59 o
   5   8   8          3.03        -11.66        11.66 o
   6   8   8          6.46        -12.59        12.59 o
  -7   9   8         53.99         64.02        12.75 o
  -6   9   8          5.72         24.00        10.86 o
  -5   9   8        248.06        223.92         9.77 o
  -4   9   8        616.34        706.57        17.81 o
  -3   9   8        206.38        212.04         8.75 o
  -2   9   8       2136.72       2213.82        19.56 o
  -1   9   8        125.20        119.89         7.49 o
   0   9   8        327.92        313.88        14.07 o
   1   9   8        212.50        230.60        10.99 o
   2   9   8         11.05         -1.80         6.93 o
   3   9   8          3.57         -7.85         7.85 o
   4   9   8          5.51          5.97         9.52 o
   5   9   8          7.68        -11.53        11.53 o
   6   9   8         35.45         26.58        14.73 o
  -7  10   8         56.15         57.12        14.09 o
  -6  10   8        179.45        183.78        14.94 o
  -5  10   8        181.90        187.78        11.54 o
  -4  10   8        406.07        384.29        15.74 o
  -3  10   8         70.99         67.64         8.37 o
  -2  10   8        125.15        112.88         8.54 o
  -1  10   8         25.90         12.84         7.83 o
   0  10   8        134.95        112.65         7.94 o
   1  10   8          6.68         -6.52         6.52 o
   2  10   8        325.52        304.94        12.45 o
   3  10   8         31.10         19.44         7.83 o
   4  10   8          2.82          0.05         9.94 o
   5  10   8          8.27        -10.73        10.73 o
   6  10   8          7.24        -12.71        12.71 o
  -6  11   8          0.65          9.01        11.95 o
  -5  11   8        143.83        158.85        11.87 o
  -4  11   8         25.10         36.80         9.95 o
  -3  11   8         61.93         95.86         9.20 o
  -2  11   8         14.57          8.28         7.88 o
  -1  11   8         47.86         50.81         8.35 o
   0  11   8        422.40        459.02        11.25 o
   1  11   8        497.65        516.11        15.38 o
   2  11   8         20.59         12.57         7.67 o
   3  11   8          6.31         -8.62         8.62 o
   4  11   8         76.60         63.32        10.94 o
   5  11   8          1.40        -12.31        12.31 o
  -6  12   8        147.33        182.04        13.79 o
  -5  12   8        773.94        836.99        24.00 o
  -4  12   8        292.19        327.21        13.75 o
  -3  12   8         14.82         22.00         9.36 o
  -2  12   8        517.61        509.44        13.23 o
  -1  12   8        565.29        560.11        14.25 o
   0  12   8        304.42        327.94        12.32 o
   1  12   8         19.27         27.89         7.34 o
   2  12   8        157.63        174.60         9.43 o
   3  12   8        296.48        308.62        14.52 o
   4  12   8        209.79        225.33        11.36 o
   5  12   8         35.98         37.24        12.38 o
  -5  13   8          2.63         13.63        10.36 o
  -4  13   8        180.11        174.72        10.24 o
  -3  13   8        265.88        249.18        11.77 o
  -2  13   8        161.56        142.56        10.39 o
  -1  13   8          0.38         13.90         9.36 o
   0  13   8        122.25        138.93         8.77 o
   1  13   8          3.70         -3.04         7.51 o
   2  13   8         96.04        109.47         8.44 o
   3  13   8          0.01        -11.14        11.14 o
   4  13   8         42.01         24.06        11.36 o
  -5  14   8         53.42         66.82        11.80 o
  -4  14   8         82.04         92.12        11.15 o
  -3  14   8         17.22         11.33        10.20 o
  -2  14   8          1.24         -7.10        10.39 o
  -1  14   8        373.00        358.72        13.32 o
   0  14   8         42.36         58.55         8.83 o
   1  14   8         35.09         34.53         8.14 o
   2  14   8          2.77         -7.19        10.08 o
   3  14   8         63.35         74.14        11.57 o
   4  14   8        276.31        257.71        16.02 o
  -4  15   8        206.81        237.60        13.75 o
  -3  15   8        245.56        251.98        12.51 o
  -2  15   8        139.28        172.83        11.65 o
  -1  15   8          3.34         -9.99         9.99 o
   0  15   8        200.33        191.54        10.21 o
   1  15   8        477.53        472.97        14.33 o
   2  15   8        200.49        229.39        13.38 o
   3  15   8          0.65         -6.56        14.22 o
  -3  16   8         95.06         65.83        12.10 o
  -2  16   8         61.54         54.50        11.41 o
  -1  16   8         92.06         87.26        10.44 o
   0  16   8         26.57         -0.65        10.62 o
   1  16   8         38.93         19.93        13.20 o
   2  16   8        136.00        123.83        11.98 o
  -1  17   8         79.98         84.67        12.89 o
   0  17   8          1.28         -7.43        10.98 o
   1  17   8         51.62         51.18        23.78 o
  -8   1   9         15.22        -10.86        11.32 o
  -7   1   9          2.98        -10.12        10.12 o
  -6   1   9          2.64        -10.02        10.02 o
  -5   1   9         19.67         24.26         6.90 o
  -4   1   9        166.21        160.48         7.38 o
  -3   1   9        173.94        190.10         7.49 o
  -2   1   9        706.47        737.18        10.05 o
  -1   1   9        169.66        162.04         6.43 o
   0   1   9        482.60        462.51         7.20 o
   1   1   9          0.47         -2.53         3.51 o
   2   1   9         79.39         77.06         6.64 o
   3   1   9        227.37        250.26         9.23 o
   4   1   9         30.95         29.80         7.54 o
   5   1   9         24.05         22.80         9.26 o
   6   1   9         10.76          9.15        10.75 o
   7   1   9          0.06        -16.60        16.60 o
  -8   2   9         48.55         32.52        20.30 o
  -7   2   9          8.77          2.34        14.80 o
  -6   2   9          0.36         -9.35         9.35 o
  -5   2   9        166.77        163.47         9.37 o
  -4   2   9        286.63        269.47         8.96 o
  -3   2   9        937.96        951.17        11.03 o
  -2   2   9        408.42        390.96         8.34 o
  -1   2   9         92.66         93.53         5.77 o
   0   2   9        886.78        984.65        10.51 o
   1   2   9        181.75        187.91         6.17 o
   2   2   9         27.06         22.13         4.80 o
   3   2   9          2.78         -6.37         6.37 o
   4   2   9        154.80        158.41         9.79 o
   5   2   9         65.82         69.10        11.07 o
   6   2   9         29.81         18.71        12.39 o
   7   2   9          0.22        -12.69        12.69 o
  -8   3   9          0.01        -15.55        15.55 o
  -7   3   9          2.08         -2.48        11.88 o
  -6   3   9         18.21         15.34         9.20 o
  -5   3   9          9.95          5.03         7.37 o
  -4   3   9         49.13         51.53         7.44 o
  -3   3   9         44.41         57.96         7.45 o
  -2   3   9         60.05         53.37         6.80 o
  -1   3   9        267.59        276.20         8.49 o
   0   3   9        300.88        296.06        12.46 o
   1   3   9         66.20         45.87         6.22 o
   2   3   9        171.65        155.94         8.01 o
   3   3   9         21.28          2.93         7.60 o
   4   3   9        103.96         94.30         9.10 o
   5   3   9         61.85         44.09        10.92 o
   6   3   9         61.72         28.80        12.10 o
   7   3   9         10.39         -9.12        15.65 o
  -7   4   9         38.14         51.85        10.73 o
  -6   4   9         16.73         11.46         9.21 o
  -5   4   9        115.61        119.26         9.24 o
  -4   4   9        711.08        750.36        13.28 o
  -3   4   9       2673.44       2781.12        22.02 o
  -2   4   9       1189.87       1205.02        14.28 o
  -1   4   9        306.98        320.95        10.12 o
   0   4   9        425.98        452.50         9.68 o
   1   4   9        536.63        575.51        11.06 o
   2   4   9        773.67        800.91        10.57 o
   3   4   9        135.47        114.41         8.02 o
   4   4   9         10.60          1.64         9.67 o
   5   4   9          7.63          5.08        10.77 o
   6   4   9          8.98        -11.54        11.54 o
  -7   5   9         22.15         15.44        11.51 o
  -6   5   9        187.08        184.50        11.03 o
  -5   5   9         36.65         38.40         9.53 o
  -4   5   9         14.40          5.34         7.16 o
  -3   5   9       1008.84       1037.49        15.92 o
  -2   5   9       1544.00       1650.92        16.19 o
  -1   5   9        402.30        381.84        10.23 o
   0   5   9        994.24        979.43        12.09 o
   1   5   9          0.61         -4.16         6.22 o
   2   5   9        283.54        303.61        10.26 o
   3   5   9        277.28        290.29        13.06 o
   4   5   9          8.84         12.92        10.37 o
   5   5   9         51.08         28.68        11.67 o
   6   5   9         17.20          0.97        12.17 o
  -7   6   9         14.58          5.76        10.46 o
  -6   6   9          3.45         13.09         9.58 o
  -5   6   9          1.25         -8.08         8.08 o
  -4   6   9          9.67          6.25         8.11 o
  -3   6   9        633.66        691.96        13.11 o
  -2   6   9         65.42         64.56         7.59 o
  -1   6   9          2.24         10.45         6.38 o
   0   6   9         84.61         74.01         6.23 o
   1   6   9         91.34         76.45         6.98 o
   2   6   9         34.12         31.86         6.71 o
   3   6   9        269.67        268.90        11.61 o
   4   6   9        328.20        327.66        16.45 o
   5   6   9         76.18         66.87        11.52 o
   6   6   9         19.58          0.73        12.07 o
  -7   7   9         33.30         44.40        11.65 o
  -6   7   9        153.27        167.73        12.10 o
  -5   7   9         99.66        124.83         9.95 o
  -4   7   9          0.67          4.56         8.77 o
  -3   7   9        702.00        756.33        19.52 o
  -2   7   9        319.97        322.98        14.94 o
  -1   7   9        579.26        660.84        11.94 o
   0   7   9        320.51        309.89         8.24 o
   1   7   9        185.67        183.34         8.54 o
   2   7   9        747.35        818.62        12.65 o
   3   7   9        136.39        145.51         8.87 o
   4   7   9         27.64          6.02        10.86 o
   5   7   9        151.89        122.88        12.42 o
   6   7   9          0.31        -11.52        11.52 o
  -7   8   9          0.42          7.75        13.72 o
  -6   8   9         44.25         52.82        10.21 o
  -5   8   9        207.08        188.63        14.74 o
  -4   8   9        228.81        250.90        11.50 o
  -3   8   9        521.84        552.99        15.63 o
  -2   8   9         62.97         58.46         8.02 o
  -1   8   9        144.13        142.52         8.70 o
   0   8   9        247.89        245.68        10.43 o
   1   8   9        223.18        223.18        12.11 o
   2   8   9        304.16        298.52        11.79 o
   3   8   9        141.03        147.60        10.47 o
   4   8   9          6.74        -12.72        12.72 o
   5   8   9          2.20        -10.42        12.15 o
   6   8   9          2.48        -13.33        13.33 o
  -6   9   9         13.36          3.10        13.86 o
  -5   9   9         23.07         38.99        11.47 o
  -4   9   9          8.89          9.07         9.61 o
  -3   9   9        113.79        104.95        10.11 o
  -2   9   9         31.26         16.67         8.00 o
  -1   9   9         51.07         22.49         7.86 o
   0   9   9         40.83         31.52         8.09 o
   1   9   9        112.54         95.61         8.50 o
   2   9   9        100.90        115.54         8.22 o
   3   9   9         77.68         71.09        10.20 o
   4   9   9          8.73        -11.73        11.73 o
   5   9   9          3.05        -11.99        11.99 o
  -6  10   9         25.95         32.74        14.50 o
  -5  10   9         46.14         40.26        11.72 o
  -4  10   9         20.60         27.35        10.61 o
  -3  10   9        185.27        224.97        10.18 o
  -2  10   9         30.46          8.65         8.82 o
  -1  10   9         17.06         -0.95         7.59 o
   0  10   9         23.20         25.77         7.35 o
   1  10   9        155.18        157.19         8.95 o
   2  10   9        265.24        299.05        10.64 o
   3  10   9         87.18         84.57        10.52 o
   4  10   9         52.64         40.58        12.75 o
   5  10   9          1.28        -10.11        12.88 o
  -6  11   9         33.11         40.87        16.67 o
  -5  11   9          3.40         13.09        11.25 o
  -4  11   9          0.14         -5.53        10.71 o
  -3  11   9         28.64          6.19         9.46 o
  -2  11   9        100.43         84.53        10.03 o
  -1  11   9          9.41          8.36         8.57 o
   0  11   9         54.43         48.73         8.76 o
   1  11   9         50.13         33.59         8.86 o
   2  11   9         36.49         34.75         8.57 o
   3  11   9          5.72        -11.45        11.45 o
   4  11   9          0.50         -5.35        12.41 o
   5  11   9          3.54         -6.04        12.79 o
  -5  12   9         15.44          1.66        11.95 o
  -4  12   9         12.70         18.93        11.44 o
  -3  12   9        148.87        152.10        11.68 o
  -2  12   9         68.18         69.05         9.59 o
  -1  12   9        342.84        306.36        10.35 o
   0  12   9         17.02         10.82         9.27 o
   1  12   9         29.54         28.22        10.53 o
   2  12   9        103.82        103.02         9.02 o
   3  12   9         15.08         -2.63        10.36 o
   4  12   9          1.97        -12.60        12.60 o
  -5  13   9         33.44         33.34        11.47 o
  -4  13   9         37.79         33.10        12.37 o
  -3  13   9          2.81          8.27        11.90 o
  -2  13   9        461.67        509.03        18.40 o
  -1  13   9        266.04        275.03        18.33 o
   0  13   9        138.62        156.65        10.27 o
   1  13   9         55.68         50.49         9.40 o
   2  13   9         10.75          1.05         8.24 o
   3  13   9         59.94         52.69        14.33 o
   4  13   9          0.53        -21.62        23.32 o
  -4  14   9        193.68        195.72        12.52 o
  -3  14   9        152.28        136.28        12.23 o
  -2  14   9          3.25         22.00        11.59 o
  -1  14   9         86.42         68.07        11.28 o
   0  14   9        447.29        450.18        19.79 o
   1  14   9        165.14        148.77        12.92 o
   2  14   9         60.54         74.35        12.46 o
   3  14   9         40.01         23.41        13.39 o
  -3  15   9         72.73         62.52        11.76 o
  -2  15   9         76.54         34.98        12.25 o
  -1  15   9          1.18         -8.35        10.58 o
   0  15   9         11.44         -5.20        12.00 o
   1  15   9         40.48         33.67        12.43 o
   2  15   9          1.17        -10.73        14.60 o
  -1  16   9          3.11        -15.97        15.97 o
   0  16   9         85.61         93.87        14.37 o
  -7   0  10        343.99        349.63        32.99 o
  -6   0  10        321.87        318.24        17.91 o
  -5   0  10        282.56        240.24        15.11 o
  -4   0  10         25.98         15.62        11.58 o
  -3   0  10        161.73        140.18        10.31 o
  -2   0  10        285.50        262.82        19.95 o
  -1   0  10         61.43         40.64         9.71 o
   0   0  10          1.21         -0.53         7.02 o
   1   0  10       1031.65       1124.15        22.96 o
   2   0  10        670.42        742.57        18.28 o
   3   0  10          1.92        -11.36        11.36 o
   4   0  10         96.35        106.32        12.60 o
   5   0  10         66.41         44.45        14.97 o
   6   0  10        116.80         98.34        35.18 o
  -7   1  10         28.90         21.73        10.92 o
  -6   1  10         28.52         16.31        12.55 o
  -5   1  10         75.84         62.47         9.15 o
  -4   1  10         34.24         15.23         9.39 o
  -3   1  10          1.53         -4.40         7.14 o
  -2   1  10          2.41         -5.37         5.96 o
  -1   1  10         85.86         80.24         7.02 o
   0   1  10        193.36        184.61         7.56 o
   1   1  10          0.92         -0.90         6.88 o
   2   1  10         20.90         18.39         6.99 o
   3   1  10         19.72         20.12         7.98 o
   4   1  10          1.00         -3.47         8.49 o
   5   1  10         16.11          9.93        10.44 o
   6   1  10          7.49        -13.81        13.81 o
  -7   2  10         24.74         15.25        14.05 o
  -6   2  10         33.92         31.22        10.92 o
  -5   2  10          4.64         -6.21         9.17 o
  -4   2  10          3.46         -1.11         7.78 o
  -3   2  10         47.78         41.88         7.21 o
  -2   2  10         30.86         22.31         7.55 o
  -1   2  10        114.04         80.86         6.54 o
   0   2  10         33.82         26.37         6.39 o
   1   2  10        363.70        395.79        14.66 o
   2   2  10        221.53        210.79         9.03 o
   3   2  10          2.88         -4.27         9.23 o
   4   2  10         75.31         68.58        10.91 o
   5   2  10         58.97         36.16        11.47 o
   6   2  10         23.34          0.02        11.64 o
  -7   3  10          0.51        -12.44        12.44 o
  -6   3  10          0.38          0.83        11.01 o
  -5   3  10        254.34        266.22        10.69 o
  -4   3  10        181.95        191.47         9.39 o
  -3   3  10        104.78         77.41         8.06 o
  -2   3  10          0.05         -6.84         6.84 o
  -1   3  10        251.67        261.37        11.89 o
   0   3  10        170.35        185.50         9.25 o
   1   3  10         62.98         43.04         7.24 o
   2   3  10          9.70          2.70         8.50 o
   3   3  10         65.51         77.35         9.07 o
   4   3  10          0.73        -10.04        10.04 o
   5   3  10          3.47         -0.25        11.58 o
   6   3  10          4.53        -12.12        12.12 o
  -7   4  10          8.90         -3.76        12.21 o
  -6   4  10          0.37         -7.71        10.88 o
  -5   4  10         30.73         27.14         9.09 o
  -4   4  10          8.55          9.97         7.77 o
  -3   4  10        169.57        164.57         8.84 o
  -2   4  10         56.81         53.39         7.61 o
  -1   4  10          3.35         -2.20         6.82 o
   0   4  10         33.44         21.35         7.30 o
   1   4  10          0.75         -1.21         7.13 o
   2   4  10         10.36         -6.82         9.05 o
   3   4  10         44.57         38.48        10.87 o
   4   4  10         62.28         52.57        11.26 o
   5   4  10         20.98          7.78        11.67 o
   6   4  10          1.23        -13.09        13.09 o
  -7   5  10          1.19         -2.60        15.93 o
  -6   5  10          2.91          6.66         9.56 o
  -5   5  10         91.55         87.64        10.26 o
  -4   5  10         93.48        117.38         8.65 o
  -3   5  10         87.70         94.81         8.16 o
  -2   5  10        284.14        291.09        10.93 o
  -1   5  10        153.34        177.56         7.67 o
   0   5  10        198.71        198.63         8.57 o
   1   5  10        197.90        227.99        10.31 o
   2   5  10         13.65         -1.89         7.42 o
   3   5  10          0.06         -8.20         9.61 o
   4   5  10         61.54         54.29        11.15 o
   5   5  10         57.14         48.16        12.08 o
   6   5  10          7.46        -13.70        13.70 o
  -6   6  10        107.88        109.39        11.52 o
  -5   6  10         28.38         39.50         9.66 o
  -4   6  10         88.75         87.63         9.15 o
  -3   6  10        729.30        852.23        17.13 o
  -2   6  10        706.78        796.10        17.89 o
  -1   6  10        545.15        552.74        12.60 o
   0   6  10         63.12         75.25         7.67 o
   1   6  10        402.20        439.26        15.67 o
   2   6  10        296.60        335.75        15.94 o
   3   6  10        237.81        227.11        12.65 o
   4   6  10        303.82        302.06        16.62 o
   5   6  10         46.27         23.88        11.56 o
  -6   7  10          0.67          2.17        10.70 o
  -5   7  10         16.63         20.72        10.23 o
  -4   7  10         18.85         24.03         9.45 o
  -3   7  10         15.44         18.24         8.05 o
  -2   7  10        175.95        156.52         9.87 o
  -1   7  10        640.69        677.21        19.35 o
   0   7  10        447.97        396.22        15.41 o
   1   7  10        377.95        387.38        14.62 o
   2   7  10         22.18          6.66         9.21 o
   3   7  10        186.96        177.98        12.83 o
   4   7  10         79.73         64.57        12.95 o
   5   7  10         57.06         52.41        13.15 o
  -6   8  10        167.74        200.95        17.04 o
  -5   8  10        222.74        249.41        16.53 o
  -4   8  10         47.60         47.92        10.95 o
  -3   8  10         34.51         18.55         9.21 o
  -2   8  10         19.18         27.05         8.81 o
  -1   8  10        153.37        165.32        10.29 o
   0   8  10         58.49         43.34         9.08 o
   1   8  10         15.39         -4.49         9.15 o
   2   8  10          0.52         -8.12         8.12 o
   3   8  10          0.53          5.54        11.76 o
   4   8  10        121.76        132.05        12.20 o
   5   8  10         69.60         57.10        13.22 o
  -6   9  10         43.00         43.40        13.80 o
  -5   9  10         18.61         35.78        12.21 o
  -4   9  10        289.07        296.11        11.89 o
  -3   9  10        146.11        164.59        14.04 o
  -2   9  10         17.87          1.78         9.49 o
  -1   9  10          4.20         -8.48         8.48 o
   0   9  10         17.35         25.10         9.31 o
   1   9  10        197.32        211.86        16.09 o
   2   9  10         11.01          8.20         8.80 o
   3   9  10        163.12        182.63        17.93 o
   4   9  10         36.88         23.97        14.57 o
  -5  10  10          1.56        -13.12        13.12 o
  -4  10  10          4.78          1.20        11.86 o
  -3  10  10          2.09          7.31         9.81 o
  -2  10  10          5.27         -9.17         9.17 o
  -1  10  10         72.43         60.07        11.39 o
   0  10  10         59.10         42.07        10.27 o
   1  10  10         43.48         33.59         9.47 o
   2  10  10          4.26         -6.35         9.09 o
   3  10  10         46.41         39.35        12.01 o
   4  10  10         11.04         -4.12        13.14 o
  -5  11  10         30.35         28.19        13.01 o
  -4  11  10        153.16        173.63        13.19 o
  -3  11  10         33.28         48.98        10.65 o
  -2  11  10          0.97         -9.54         9.92 o
  -1  11  10         50.64         59.59        11.60 o
   0  11  10         68.50         74.10        11.30 o
   1  11  10         40.49         25.74        10.35 o
   2  11  10          7.23          9.39        10.71 o
   3  11  10          1.51        -11.43        11.43 o
   4  11  10          6.55        -10.46        13.59 o
  -4  12  10         74.39         71.73        12.60 o
  -3  12  10        198.39        190.98        12.86 o
  -2  12  10        280.67        293.46        16.36 o
  -1  12  10        316.17        310.22        15.44 o
   0  12  10         15.72          8.76        10.97 o
   1  12  10         80.11         91.42        11.86 o
   2  12  10         50.04         52.35        10.35 o
   3  12  10          4.08        -11.11        13.06 o
  -3  13  10          5.66          6.79        12.39 o
  -2  13  10          2.46         -0.10        10.91 o
  -1  13  10         81.67         74.99        13.15 o
   0  13  10         11.59         -1.83        11.49 o
   1  13  10         17.95         -0.68         9.54 o
   2  13  10         12.50        -11.88        11.88 o
  -2  14  10         81.87        113.42        13.20 o
  -1  14  10        155.89        185.63        18.43 o
   0  14  10         78.99         77.98        13.08 o
   1  14  10          0.28         -0.09        10.84 o
  -6   1  11         28.88         20.21        13.88 o
  -5   1  11         10.11          7.08        10.17 o
  -4   1  11        108.62        120.01        10.80 o
  -3   1  11        212.87        209.42        11.59 o
  -2   1  11        160.63        154.01         9.41 o
  -1   1  11         21.37          4.55         6.43 o
   0   1  11          2.22         -7.45         7.45 o
   1   1  11         97.89        116.01         8.54 o
   2   1  11         20.17         18.40         8.66 o
   3   1  11         24.41          4.98         9.63 o
   4   1  11         44.39         31.62        11.98 o
   5   1  11         59.71         44.94        14.17 o
  -6   2  11         40.11         34.81        15.62 o
  -5   2  11         59.33         67.53        12.32 o
  -4   2  11          7.80         -3.88         9.73 o
  -3   2  11         16.71          7.19         9.17 o
  -2   2  11        154.79        151.48         9.35 o
  -1   2  11        473.97        477.30        16.51 o
   0   2  11         38.20         28.78         7.50 o
   1   2  11         34.04         20.25         8.88 o
   2   2  11          3.03         -8.62         8.62 o
   3   2  11        125.63        123.90        11.85 o
   4   2  11        165.02        175.62        14.27 o
   5   2  11          9.60        -12.52        12.52 o
  -6   3  11         50.00         52.12        12.90 o
  -5   3  11          3.80          3.29        11.26 o
  -4   3  11          1.38         -2.16         9.01 o
  -3   3  11         67.93         64.04         9.09 o
  -2   3  11        107.31         96.19         8.67 o
  -1   3  11         60.18         47.96         8.42 o
   0   3  11         33.88         15.31         7.81 o
   1   3  11        311.46        303.72        16.94 o
   2   3  11         10.29          4.70        10.15 o
   3   3  11         14.50          3.68        12.50 o
   4   3  11         32.58         18.47        10.52 o
   5   3  11          4.63        -11.77        11.77 o
  -6   4  11         73.08        111.72        18.68 o
  -5   4  11         95.78        101.60        12.72 o
  -4   4  11        106.44        157.70        14.93 o
  -3   4  11        187.14        172.08         9.52 o
  -2   4  11          6.40         -7.32         8.00 o
  -1   4  11         61.17         63.55         8.51 o
   0   4  11        323.60        317.51        12.00 o
   1   4  11        276.47        236.85        12.88 o
   2   4  11         21.15         -8.06        10.53 o
   3   4  11          4.86         -9.77         9.77 o
   4   4  11         69.85         63.40        11.69 o
   5   4  11         27.67          8.85        13.95 o
  -6   5  11         22.19         22.44        12.44 o
  -5   5  11          0.77         -1.56        10.97 o
  -4   5  11         12.94         14.95         9.18 o
  -3   5  11         88.82        113.49         8.93 o
  -2   5  11        131.77        120.60         8.53 o
  -1   5  11        215.39        200.69         9.90 o
   0   5  11         51.71         37.74         9.36 o
   1   5  11          5.11         -2.38         9.97 o
   2   5  11         50.02         34.01         9.52 o
   3   5  11          2.24        -11.49        11.49 o
   4   5  11          0.30        -13.70        13.70 o
   5   5  11         24.10         21.48        14.07 o
  -6   6  11          4.63         -9.31        11.95 o
  -5   6  11         87.47         68.50        11.92 o
  -4   6  11         45.37         34.47         9.61 o
  -3   6  11         51.48         30.94         9.11 o
  -2   6  11          0.18         -0.33         8.65 o
  -1   6  11         11.86          2.00        10.25 o
   0   6  11        166.71        183.15        10.90 o
   1   6  11         67.22         66.46         9.62 o
   2   6  11          1.80         -9.85        11.97 o
   3   6  11          2.32         -5.12        12.25 o
   4   6  11          3.65        -12.57        12.57 o
  -5   7  11          4.45          3.96        11.38 o
  -4   7  11         24.18         21.16        10.93 o
  -3   7  11         21.44         36.45         9.99 o
  -2   7  11        148.30        152.19        11.29 o
  -1   7  11         10.35          4.41        10.27 o
   0   7  11         32.64         43.69        10.40 o
   1   7  11          7.76         -9.99         9.99 o
   2   7  11          3.11        -10.90        10.90 o
   3   7  11        106.24        116.65        17.05 o
   4   7  11          5.84          0.61        18.16 o
  -5   8  11        344.48        322.01        21.44 o
  -4   8  11        162.71        152.88        12.44 o
  -3   8  11         61.23         20.85        10.12 o
  -2   8  11         41.32         32.91        11.31 o
  -1   8  11        265.81        274.75        16.08 o
   0   8  11         40.94         29.26        10.71 o
   1   8  11         45.77         28.60        10.43 o
   2   8  11        163.14        158.01        14.34 o
   3   8  11         64.69         61.96        14.70 o
   4   8  11         29.83          6.21        12.20 o
  -5   9  11          0.18         -0.29        11.16 o
  -4   9  11         54.39         38.99        12.03 o
  -3   9  11         47.20         13.31        10.11 o
  -2   9  11          5.84          5.80        11.04 o
  -1   9  11          8.06         -2.10        10.02 o
   0   9  11         16.11          2.03        10.11 o
   1   9  11        171.52        139.99        10.93 o
   2   9  11         15.62         13.49        12.65 o
   3   9  11         31.81         27.82        13.33 o
  -4  10  11          1.47          1.20        13.20 o
  -3  10  11          1.87         -0.21        10.19 o
  -2  10  11         71.46         55.26        11.59 o
  -1  10  11        319.35        349.34        14.86 o
   0  10  11        223.56        241.67        15.65 o
   1  10  11          8.10         -2.77        12.97 o
   2  10  11         32.15          8.92        12.27 o
   3  10  11         12.34         10.52        12.79 o
  -4  11  11         78.49         73.08        40.36 o
  -3  11  11        169.99        158.37        12.18 o
  -2  11  11         23.32         15.94        12.17 o
  -1  11  11         20.83         24.39        10.90 o
   0  11  11         80.94         73.25        10.83 o
   1  11  11        146.85        163.57        15.94 o
   2  11  11         50.35         31.56        18.39 o
  -3  12  11         41.21         61.96        18.31 o
  -2  12  11          7.73          1.15        11.36 o
  -1  12  11         15.50          5.16        11.34 o
   0  12  11         43.21         35.86        10.94 o
   1  12  11         12.58         -9.40        13.61 o
  -1  13  11         16.68         12.47        52.35 o
  -5   0  12          3.07         -0.56        23.37 o
  -4   0  12        295.42        309.42        38.20 o
  -3   0  12        239.52        249.13        25.08 o
  -2   0  12          5.62        -18.25        18.25 o
  -1   0  12          7.41        -15.10        15.10 o
   0   0  12         39.29         40.95        16.43 o
   1   0  12         39.97         39.04        11.94 o
   2   0  12          3.46        -13.37        13.37 o
   3   0  12          6.99          1.73        16.14 o
   4   0  12         53.32         33.05        20.53 o
  -5   1  12          7.34         -3.06        12.54 o
  -4   1  12         11.71         11.11        11.95 o
  -3   1  12          0.42          1.04        10.70 o
  -2   1  12         26.10         19.44        10.84 o
  -1   1  12         39.87         22.80        11.27 o
   0   1  12          3.31        -10.21        10.21 o
   1   1  12          2.47         -8.25         8.25 o
   2   1  12         55.52         52.19        11.31 o
   3   1  12         20.67         12.40        12.27 o
   4   1  12         14.26          3.04        15.64 o
  -5   2  12          0.10        -12.26        12.26 o
  -4   2  12         51.01         58.69        12.18 o
  -3   2  12         74.74         85.97        12.10 o
  -2   2  12          2.26         -0.69         9.03 o
  -1   2  12         20.09         12.64         9.28 o
   0   2  12          0.29        -10.78        10.78 o
   1   2  12          5.90         -4.79        10.15 o
   2   2  12         42.13         21.71        11.95 o
   3   2  12         17.56         13.13        12.27 o
   4   2  12          5.99         -6.26        13.01 o
  -5   3  12         44.98         45.18        11.58 o
  -4   3  12         81.20         56.50        11.44 o
  -3   3  12          7.64         -9.66        10.65 o
  -2   3  12        144.02        172.66        15.39 o
  -1   3  12        236.69        247.85        17.61 o
   0   3  12         63.73         41.99         9.99 o
   1   3  12         38.94         20.31        11.94 o
   2   3  12          9.18          7.96        12.82 o
   3   3  12         33.84         41.25        14.64 o
   4   3  12          9.40        -12.85        13.24 o
  -5   4  12          3.27          5.75        11.56 o
  -4   4  12         49.57         43.17        11.35 o
  -3   4  12         18.09         -0.47        10.12 o
  -2   4  12          2.39         -3.76         8.77 o
  -1   4  12          5.38         -7.88        10.92 o
   0   4  12        113.81         90.90        14.33 o
   1   4  12        144.84        132.99        16.95 o
   2   4  12         33.25         19.19        16.68 o
   3   4  12         11.73        -13.44        13.44 o
   4   4  12          2.92        -15.44        15.44 o
  -5   5  12        103.21        139.34        13.49 o
  -4   5  12        175.10        200.42        15.65 o
  -3   5  12          9.16         38.07        12.40 o
  -2   5  12         92.75         81.83        10.36 o
  -1   5  12        160.24        164.25        11.25 o
   0   5  12         14.03          0.10        11.30 o
   1   5  12          7.66        -10.91        12.85 o
   2   5  12         22.47         21.68        14.43 o
   3   5  12         30.68         24.20        17.50 o
  -5   6  12        260.43        161.97        44.72 o
  -4   6  12        737.24        783.63        38.03 o
  -3   6  12        607.31        636.44        20.82 o
  -2   6  12         46.73         23.57        11.40 o
  -1   6  12          3.95        -10.82        10.82 o
   0   6  12        130.72        141.75        13.61 o
   1   6  12        355.58        358.92        17.44 o
   2   6  12        130.93         99.38        16.28 o
   3   6  12         76.91         53.09        19.14 o
  -4   7  12         56.79         50.52        12.53 o
  -3   7  12        137.82        148.17        18.93 o
  -2   7  12        103.77         80.36        11.87 o
  -1   7  12        131.67        112.97        12.16 o
   0   7  12         58.47         33.98        13.16 o
   1   7  12          6.71        -13.34        13.58 o
   2   7  12         18.53         -6.17        13.36 o
   3   7  12         19.32         -4.86        13.32 o
  -4   8  12          8.86         23.01        11.92 o
  -3   8  12          1.82         10.60        12.35 o
  -2   8  12          1.98         -6.08        11.72 o
  -1   8  12          2.78        -11.37        11.37 o
   0   8  12         27.31         12.59        13.99 o
   1   8  12        186.95        185.23        14.12 o
   2   8  12         78.05         61.55        21.85 o
  -3   9  12          4.70         -3.63        12.74 o
  -2   9  12          4.24          3.78        12.65 o
  -1   9  12         46.39         62.79        14.63 o
   0   9  12         38.79         40.65        13.99 o
   1   9  12         31.43          2.87        19.23 o
   2   9  12         44.87         13.77        23.59 o
  -2  10  12         18.44         13.54        13.20 o
  -1  10  12          5.14         -8.97        12.58 o
   0  10  12          3.30        -11.18        11.18 o
   1  10  12          0.46        -15.63        20.15 o
  -4   1  13          1.45         -6.02        13.07 o
  -3   1  13          0.67         -2.62        12.99 o
  -2   1  13          0.08        -11.80        11.80 o
  -1   1  13         96.03         95.79        15.17 o
   0   1  13        236.24        233.94        15.35 o
   1   1  13         60.61         47.44        12.93 o
   2   1  13          1.25         -0.35        16.00 o
  -4   2  13         85.58         76.00        12.85 o
  -3   2  13        124.70        124.00        16.21 o
  -2   2  13         82.64         80.33        14.15 o
  -1   2  13         12.57          2.65        12.97 o
   0   2  13          5.55        -14.06        14.06 o
   1   2  13         24.95          7.94        13.54 o
   2   2  13         76.58         84.72        14.89 o
  -4   3  13         40.06         48.51        14.06 o
  -3   3  13          0.08          6.05        12.67 o
  -2   3  13          4.27         -7.10        11.63 o
  -1   3  13          9.72         -3.95        13.66 o
   0   3  13          0.08        -13.44        13.44 o
   1   3  13          8.95        -13.35        13.35 o
   2   3  13          3.36        -18.29        18.29 o
  -3   4  13          3.29         -2.32        14.35 o
  -2   4  13          5.07        -14.92        15.99 o
  -1   4  13          1.95        -12.88        12.88 o
   0   4  13         32.69         -7.04        14.56 o
   1   4  13         30.25         -1.87        13.87 o
   2   4  13          7.16         -4.12        14.34 o
  -3   5  13         12.16          8.71        13.56 o
  -2   5  13         14.81        -15.10        15.10 o
  -1   5  13          0.75        -11.24        14.88 o
   0   5  13         22.55         11.70        13.47 o
   1   5  13          8.54        -15.28        15.28 o
   2   5  13          0.82        -18.29        18.29 o
  -3   6  13         37.01         38.12        14.87 o
  -2   6  13         10.82        -13.97        15.92 o
  -1   6  13          9.78        -14.30        14.30 o
   0   6  13         11.84        -11.07        13.00 o
   1   6  13          3.22        -10.95        14.46 o
  -2   7  13          0.94          8.93        14.55 o
  -1   7  13         10.02         -2.09        14.74 o
   0   7  13         74.20         66.66        15.16 o
                                                
